# Supplementary material for: Epigenetic Alterations Affecting Transcription Factors and Signaling Pathways in Stromal Cells of Endometriosis
Source: PLoS One. 2017 Jan 26;12(1):e0170859. doi: 10.1371/journal.pone.0170859 (PMC5268815; doi:10.1371/journal.pone.0170859)
Supplement: S1 Table — List of endometrial and endometriotic samples used for DNA methylation and expression analysis after primary cell culture preparation are shown. BT ID numbers correspond to the specific sample number in the laboratory tissue bank is given to identify the sample in the corresponding analysis. The sample ID number corresponds to the tissue bank number of the sample in the collaborators lab. (XLSX) [file pone.0170859.s009.xlsx]

## Sheet: S1Table
Sample Id	tissue bank ID	Diagnosis	Tissue/Type	RNA-seq	450K	Bi_Seq_id	Q-PCR
75	TB7575	control	proliferative phase endometrium/primary cells	yes	yes	75	yes
76	TB7576	control	proliferative phase endometrium/primary cells	yes	yes	76	yes
77	TB7577	control	secretory phase endometrium/primary cells	yes	yes	77	yes
10	TB9110	control	proliferative phase endometrium/primary cells	yes	yes	no	yes
12	TB9112	control	secretory phase endometrium/primary cells	yes	yes	no	yes
78	TB7578	Endometriosis	Ovarian endometriosis proliferative phase/primary cells	yes	yes	78	yes
79	TB7579	Endometriosis	Ovarian endometriosis proliferative phase/primary cells	yes	yes	79	yes
80	TB7580	Endometriosis	Ovarian endometriosis secretory phase/primary cells	yes	yes	80	yes
7	TB9107	Endometriosis	Ovarian endometriosis proliferative phase/primary cells	yes	yes	no	yes
9	TB9109	Endometriosis	Ovarian endometriosis secretory phase/primary cells	no	yes	no	no
