# Supplementary material for: Epigenetic Alterations Affecting Transcription Factors and Signaling Pathways in Stromal Cells of Endometriosis
Source: PLoS One. 2017 Jan 26;12(1):e0170859. doi: 10.1371/journal.pone.0170859 (PMC5268815; doi:10.1371/journal.pone.0170859)
Supplement: S2 Table — This is a complete list of DM loci identified using stringent (A) and lenient (B) criteria for DM between cases and controls. For the stringent criteria, the cut-off was set at FDR<0.05 and absolute difference in fractional methylation of >0.15, and more lenient criteria the nominal p-value<0.05 and at least 2 CpGs in each gene with p-value<0.05 and fractional methylation >0.15 were used. The P-values for the case/control comparison were calculated using Student’s T-tests and false discovery rates were calculated using the Benjamini-Hochberg method. Samples of normal peripheral blood (PBL) and placenta are included in S2B as heterologous tissues for comparison. (XLSX) [file pone.0170859.s010.xlsx]

## Sheet: S2A Table
probe set	chr	position	gene	AVG CONTROL	AVG EM	DIFFERENCE.EM-CONTROL	SD CONTROL	SD EM	ttest_endo	FDR_endo	Endo Stroma 7575 normal	Endo Stroma 7576 normal	Endo Stroma 7577 normal	Endo Stroma 91110 normal	Endo Stroma 9112 normal	Endo Stroma 7578 Endometriosis	Endo Stroma 7579 Endometriosis	Endo Stroma 7580 Endometriosis	Endo Stroma 9107 endometriosis	Endo Stroma 9109 endometriosis
cg18474072	10	664762	DIP2C	0.222128	0.850814	0.628686	0.0760378	0.0345745	5.322e-06	0.0408354	0.22815	0.33203	0.20485	0.11873	0.22688	0.85582	0.86144	0.79078	0.8782	0.86783
cg15471868	1	240192939		0.167992	0.761798	0.593806	0.0647603	0.0876891	3.827e-06	0.0348492	0.23995	0.20732	0.14683	0.17557	0.07029	0.769	0.63691	0.87578	0.79613	0.73117
cg03293350	18	52891017	TCF4	0.24511	0.819618	0.574508	0.0693083	0.0802476	2.379e-06	0.0333972	0.27909	0.32292	0.27954	0.18006	0.16394	0.84533	0.86659	0.86441	0.8445	0.67726
cg07296835	8	41134425	SFRP1	0.22847	0.795856	0.567386	0.0477224	0.0780241	3.849e-06	0.0348492	0.27267	0.26245	0.23118	0.22492	0.15113	0.83832	0.78119	0.87793	0.81006	0.67178
cg01976810	17	751709	NXN	0.207466	0.768142	0.560676	0.0689483	0.0802636	2.846e-06	0.0333972	0.31226	0.19368	0.20371	0.20869	0.11899	0.8394	0.86906	0.69963	0.73114	0.70148
cg20040041	10	127812674	ADAM12	0.275864	0.82794	0.552076	0.0835937	0.0790941	5.133e-06	0.0407672	0.30408	0.38643	0.29607	0.16568	0.22706	0.90045	0.85261	0.8968	0.76268	0.72716
cg07133994	14	30142862	PRKD1	0.328456	0.863506	0.53505	0.0686861	0.0659298	1.53e-06	0.0301147	0.40008	0.39981	0.30807	0.24819	0.28613	0.90154	0.85838	0.89665	0.90996	0.751
cg12769510	15	96538912		0.257148	0.78865	0.531502	0.038147	0.0554009	3.972e-07	0.0163914	0.28349	0.30441	0.24412	0.20578	0.24794	0.82291	0.76433	0.86461	0.76864	0.72276
cg02045493	12	45697809	ANO6	0.319168	0.814768	0.4956	0.0767694	0.0721031	5.97e-06	0.0415665	0.43217	0.36173	0.29215	0.25413	0.25566	0.81938	0.83687	0.87726	0.84891	0.69142
cg06058828	11	46033227	PHF21A	0.24043	0.716486	0.476056	0.0497641	0.0647113	2.001e-06	0.0316742	0.26082	0.26695	0.29418	0.16971	0.21049	0.72568	0.69647	0.77278	0.77141	0.61609
cg05917713	6	42264793	TRERF1	0.429268	0.87824	0.448972	0.0415483	0.0296889	1.506e-07	0.0161887	0.44395	0.35639	0.44592	0.43913	0.46095	0.85628	0.84145	0.91361	0.88083	0.89903
cg15044010	7	104897205	SRPK2	0.412148	0.855324	0.443176	0.0600638	0.0712247	6.604e-06	0.0434793	0.49672	0.40433	0.41369	0.32745	0.41855	0.91983	0.74162	0.8932	0.89017	0.8318
cg03380512	6	107960476	SOBP	0.447618	0.876986	0.429368	0.0409445	0.0568429	1.858e-06	0.0316742	0.4385	0.41174	0.48456	0.40727	0.49602	0.91509	0.86848	0.91962	0.89992	0.78182
cg11840104	2	217722703		0.40995	0.827684	0.417734	0.0625146	0.0628192	5.726e-06	0.0415665	0.40813	0.3672	0.42679	0.50485	0.34278	0.89951	0.85822	0.84116	0.73233	0.8072
cg03610567	6	30163028	TRIM26	0.41916	0.805712	0.386552	0.0239437	0.0467003	3.355e-06	0.033585	0.39386	0.39671	0.41994	0.43788	0.44741	0.80739	0.82541	0.84174	0.82891	0.72511
cg12751042	12	12874288	CDKN1B	0.203306	0.586458	0.383152	0.0457118	0.0535807	2.379e-06	0.0333972	0.1459	0.18548	0.27081	0.21607	0.19827	0.59327	0.50816	0.63318	0.63637	0.56131
cg27557974	18	10127934		0.480428	0.854164	0.373736	0.0377834	0.0264096	3.042e-07	0.0163914	0.44045	0.53071	0.4632	0.50902	0.45876	0.88812	0.834	0.83225	0.83929	0.87716
cg13537237	2	241908681		0.56975	0.93777	0.36802	0.0102119	0.0251752	3.976e-07	0.0163914	0.57212	0.5694	0.58367	0.55505	0.56851	0.93952	0.94032	0.96515	0.94717	0.89669
cg22719902	10	71499714		0.200338	0.558774	0.358436	0.0348033	0.0335049	1.788e-07	0.0161887	0.2302	0.22982	0.21152	0.18044	0.14971	0.58482	0.52709	0.58584	0.51768	0.57844
cg19489512	19	1016150	C19orf6	0.431278	0.78935	0.358072	0.0526804	0.0345284	4.848e-06	0.0399038	0.39263	0.3666	0.47154	0.43269	0.49293	0.74686	0.83742	0.80677	0.78436	0.77134
cg02996364	6	32047711	TNXB	0.387194	0.727744	0.34055	0.0417858	0.0421987	1.293e-06	0.0278736	0.43892	0.42492	0.36537	0.34556	0.3612	0.69282	0.7504	0.69742	0.79125	0.70683
cg01266985	5	1092066	SLC12A7	0.418698	0.7591	0.340402	0.0331166	0.0469926	2.616e-06	0.0333972	0.39495	0.44229	0.41989	0.37778	0.45858	0.83143	0.74531	0.72503	0.7781	0.71563
cg11171094	6	132126370		0.53776	0.861702	0.323942	0.0314087	0.0167309	7.698e-07	0.0214449	0.5925	0.53319	0.51894	0.51564	0.52853	0.87038	0.8776	0.85024	0.87209	0.8382
cg02700358	13	114840309	RASA3	0.473932	0.793802	0.31987	0.029876	0.0286832	1.311e-07	0.0161887	0.48139	0.48632	0.44096	0.51357	0.44742	0.76155	0.82776	0.81805	0.79012	0.77153
cg02104952	1	201481480		0.503908	0.81476	0.310852	0.048278	0.0311492	7.233e-06	0.0467773	0.47718	0.46861	0.52034	0.47169	0.58172	0.80521	0.7715	0.85803	0.82011	0.81895
cg06743782	1	64293886	ROR1	0.57494	0.8795	0.30456	0.0301182	0.0393181	1.386e-06	0.0285203	0.60186	0.54301	0.58405	0.54295	0.60283	0.82032	0.87078	0.89041	0.92876	0.88723
cg18568872	15	90606494	ZNF710	0.173148	0.452624	0.279476	0.0250098	0.0257439	1.219e-07	0.0161887	0.18679	0.20736	0.17125	0.15672	0.14362	0.42211	0.48086	0.43092	0.47367	0.45556
cg24527880	11	108906099		0.539294	0.812434	0.27314	0.0395433	0.0348067	3.173e-06	0.0333972	0.52459	0.5928	0.51152	0.49955	0.56801	0.84428	0.83525	0.77962	0.8331	0.76992
cg07955126	4	3526676	LRPAP1	0.6562	0.927594	0.271394	0.034068	0.0317049	1.189e-06	0.0269132	0.70324	0.62763	0.62308	0.64922	0.67783	0.91479	0.93595	0.95277	0.95556	0.8789
cg22631818	13	114875001	RASA3	0.34576	0.615726	0.269966	0.0288778	0.038233	2.751e-06	0.0333972	0.34651	0.38599	0.33676	0.30606	0.35348	0.64872	0.66043	0.61213	0.57781	0.57954
cg10553596	2	242751847	NEU4	0.406758	0.675684	0.268926	0.0369133	0.0425398	6.029e-06	0.0415665	0.44914	0.36386	0.40062	0.4397	0.38047	0.66051	0.73702	0.68923	0.62053	0.67113
cg25030832	2	242751949	NEU4	0.369346	0.611782	0.242436	0.0341398	0.0283634	2.48e-06	0.0333972	0.39153	0.31698	0.36502	0.40677	0.36643	0.59491	0.65574	0.61837	0.58097	0.60892
cg02089185	10	78646482	KCNMA1	0.685644	0.914544	0.2289	0.0340408	0.0338369	5.244e-06	0.0408354	0.70228	0.71122	0.65989	0.6393	0.71553	0.93302	0.91555	0.93654	0.93184	0.85577
cg00233779	20	56227686	PMEPA1	0.586944	0.814028	0.227084	0.0312708	0.0197111	3.519e-06	0.033585	0.62396	0.60673	0.55435	0.55491	0.59477	0.79921	0.78912	0.81867	0.83778	0.82536
cg08460635	2	219267203	CTDSP1	0.54186	0.76803	0.22617	0.0216133	0.0302942	2.061e-06	0.0316742	0.56258	0.54265	0.52297	0.51733	0.56377	0.79198	0.74856	0.79297	0.78216	0.72448
cg12669395	6	30860866	DDR1	0.560124	0.77529	0.215166	0.0261358	0.0310062	2.954e-06	0.0333972	0.60013	0.55424	0.52745	0.55562	0.56318	0.72348	0.79702	0.77813	0.80136	0.77646
cg17050597	12	120779721	MSI1	0.632414	0.814624	0.18221	0.0169246	0.0264661	4.776e-06	0.0399038	0.61344	0.63811	0.61816	0.63693	0.65543	0.83924	0.82894	0.77493	0.82941	0.8006
cg04034685	17	62085532	ICAM2	0.570776	0.73531	0.164534	0.0255559	0.0232623	5.672e-06	0.0415665	0.6	0.57662	0.56988	0.52982	0.57756	0.72832	0.75882	0.7125	0.76107	0.71584
cg07466783	17	60691727	TLK2	0.078266	0.234482	0.156216	0.0142846	0.0175595	4.671e-07	0.0163914	0.07197	0.09152	0.09568	0.06665	0.06551	0.26205	0.23022	0.23828	0.22699	0.21487
cg25485091	18	61312367	SERPINB4	0.8156	0.659348	-0.156252	0.0232757	0.0250461	7.507e-06	0.0478655	0.77861	0.81151	0.81772	0.83203	0.83813	0.62163	0.65581	0.69119	0.66124	0.66687
cg03474350	6	45387347	RUNX2	0.309227	0.095106	-0.214121	0.0205765	0.0221952	1.907e-06	0.0316742		0.31783	0.32522	0.31479	0.27907	0.08753	0.06726	0.08964	0.10389	0.12721
cg07373957	1	68148896		0.73027	0.514032	-0.216238	0.0233511	0.0315088	3.464e-06	0.033585	0.70248	0.72917	0.72234	0.73042	0.76694	0.56076	0.51832	0.48838	0.48148	0.52122
cg04821942	13	99629970	DOCK9	0.320366	0.102638	-0.217728	0.0256355	0.0127613	3.246e-06	0.0333972	0.30918	0.34078	0.33335	0.33817	0.28035	0.10866	0.09927	0.11708	0.10525	0.08293
cg25606969	1	110983728		0.35254	0.099452	-0.253088	0.0314127	0.0263855	9.697e-07	0.0242078	0.3389	0.31575	0.39503	0.33962	0.3734	0.08912	0.08605	0.10727	0.1414	0.07342
cg01999701	3	184456165		0.363206	0.10598	-0.257226	0.025861	0.0160746	4.707e-07	0.0163914	0.35398	0.34909	0.40195	0.37514	0.33587	0.10094	0.08399	0.12578	0.1023	0.11689
cg21222370	9	136023905	RALGDS	0.382574	0.124488	-0.258086	0.0303214	0.02179	8.053e-07	0.0214449	0.37254	0.3686	0.40836	0.41853	0.34484	0.12292	0.13377	0.08744	0.14113	0.13718
cg22084410	3	51987688		0.45602	0.183214	-0.272806	0.0260886	0.041001	6.06e-06	0.0415665	0.43907	0.4979	0.46242	0.43171	0.449	0.13212	0.16244	0.2389	0.1763	0.20631
cg19460792	15	47676823		0.367156	0.089622	-0.277534	0.0429479	0.0404849	5.983e-06	0.0415665	0.32547	0.33199	0.42904	0.38984	0.35944	0.15659	0.09464	0.06589	0.05287	0.07812
cg10741418	14	73927547		0.349932	0.03529	-0.314642	0.0359587	0.0282992	5.476e-07	0.0177072	0.31771	0.33537	0.33068	0.40913	0.35677	0.03938	0.07475	0	0.01793	0.04439
cg27526346	4	21699534	KCNIP4	0.451654	0.131182	-0.320472	0.0427335	0.0435774	2.539e-06	0.0333972	0.43103	0.44038	0.46384	0.51812	0.4049	0.09605	0.09748	0.18045	0.10486	0.17707
cg19321018	12	15942969	EPS8	0.419102	0.094392	-0.32471	0.022172	0.0183667	1.051e-08	0.00475792	0.43091	0.42969	0.38587	0.44113	0.40791	0.07032	0.12137	0.09368	0.08887	0.09772
cg00049475	10	29923736	SVIL	0.825494	0.492648	-0.332846	0.0317921	0.0334816	2.266e-07	0.0163914	0.86034	0.79174	0.79341	0.83151	0.85047	0.4857	0.4789	0.50612	0.45132	0.5412
cg09228015	1	110503058		0.509126	0.168254	-0.340872	0.0325398	0.0477653	3.151e-06	0.0333972	0.55893	0.50602	0.49082	0.47249	0.51737	0.23017	0.11946	0.1603	0.12802	0.20332
cg06357341	12	50433150		0.525636	0.18257	-0.343066	0.0306943	0.050771	6.391e-06	0.0431826	0.54741	0.4838	0.55249	0.50224	0.54224	0.19605	0.1767	0.14607	0.13242	0.26161
cg24082880	2	119496816		0.681882	0.319738	-0.362144	0.0490826	0.0275687	4.73e-06	0.0399038	0.63233	0.66305	0.70635	0.65254	0.75514	0.34369	0.30625	0.33916	0.33182	0.27777
cg14478713	9	16653688	BNC2	0.452216	0.08398	-0.368236	0.0392682	0.0303542	3.387e-07	0.0163914	0.50697	0.41483	0.45644	0.469	0.41384	0.07895	0.08095	0.07124	0.05393	0.13483
cg24157892	17	59473707		0.633888	0.256502	-0.377386	0.0258932	0.0483582	4.019e-06	0.0349888	0.60525	0.6749	0.63197	0.63645	0.62087	0.28994	0.19724	0.23394	0.24168	0.31971
cg18905461	14	52534596	NID2	0.444488	0.050992	-0.393496	0.042868	0.0327573	4.051e-07	0.0163914	0.45935	0.37524	0.47818	0.43264	0.47703	0.03659	0.02873	0.02962	0.0531	0.10692
cg15395971	1	95010070		0.492062	0.083246	-0.408816	0.0442265	0.0605129	3.957e-06	0.0349888	0.43751	0.53417	0.48368	0.53981	0.46514	0.06971	0.05767	0.05252	0.04596	0.19037
cg18838605	4	185520416		0.562288	0.098232	-0.464056	0.0528233	0.057188	1.016e-06	0.0242078	0.49008	0.52751	0.61767	0.57507	0.60111	0.15549	0.08785	0.04048	0.04754	0.1598
cg26253134	2	70751721	TGFA	0.56224	0.098164	-0.464076	0.051214	0.0270115	1.749e-06	0.0316742	0.52466	0.50279	0.55459	0.61651	0.61265	0.08271	0.09474	0.08499	0.08272	0.14566
cg04128967	14	70046847		0.646352	0.165952	-0.4804	0.0385392	0.00799642	5.025e-06	0.0406221	0.6054	0.70585	0.63327	0.62722	0.66002	0.165	0.15631	0.16046	0.17508	0.17291
cg00997251	5	142444988	ARHGAP26	0.600436	0.111786	-0.48865	0.0672745	0.0657892	2.764e-06	0.0333972	0.60918	0.67142	0.56953	0.5024	0.64965	0.04445	0.19198	0.09873	0.05631	0.16746
cg13538571	13	102108074	ITGBL1	0.70194	0.19373	-0.50821	0.0651831	0.0680601	2.099e-06	0.0316742	0.71437	0.80451	0.69891	0.64135	0.65056	0.19716	0.184	0.12195	0.16128	0.30426
cg06530725	1	54375643	DIO1	0.732854	0.215928	-0.516926	0.0765893	0.0783226	5.699e-06	0.0415665	0.81432	0.81278	0.64629	0.6869	0.70398	0.3462	0.15654	0.20765	0.21634	0.15291
cg25481160	3	71111489	FOXP1	0.796354	0.172026	-0.624328	0.0616257	0.0883444	3.178e-06	0.0333972	0.8222	0.84597	0.70756	0.84823	0.75781	0.1943	0.08545	0.13315	0.13308	0.31415
cg15845673	12	25099560	BCAT1	0.741152	0.0723375	-0.668814	0.0716687	0.0686492	2.967e-06	0.0333972	0.79996	0.80201	0.64784	0.7745	0.68145	0		0.03039	0.11194	0.14702
cg04339692	15	48666418		0.840992	0.103032	-0.737959	0.0619757	0.072468	3.561e-06	0.033585	0.80344	0.93905	0.7754	0.84013	0.84694	0.20815	0.07795	0.04212		0.08391

## Sheet: S2B Table
probe set	chr	position	gene	AVG CONTROL	AVG EM	DIFFERENCE EM-CONTROL	SD CONTROL	SD EM	ttest_endo	FDR_endo	tb7575_norm	tb7576_norm	tb7577_norm	tb9110_norm	tb9112_norm	tb7578_endom	tb7579_endom	tb7580_endom	tb9107_endom	tbtb9109_endom	pblcontrol6070	pblcontrol6361	pblcontrol6362	pblcontrol6364	pla128bm40bw2960	pla129bm25bw3110	pla131bm25bw3035	pla132bm28bw2685
cg14585967	9	118135710	DEC1	0.048482	0.237578	0.189096	0.00647705	0.147885	0.0458876	0.540929	0.0547	0.05328	0.05017	0.04549	0.03877	0.28873	0.15996	0.45931	0.21278	0.06711	0.71	0.64	0.73	0.7	0.41	0.45	0.4	0.39	matched (3)	1	2	1
cg14631486	9	118129853	DEC2	0.84094	0.667702	-0.173238	0.0226044	0.129015	0.038683	0.526091	0.84478	0.85775	0.81146	0.86583	0.82488	0.69164	0.85536	0.53463	0.55773	0.69915	0.9	0.88	0.87	0.85	0.7	0.79	0.75	0.62	matched (3)	1	2	1
cg19400238	4	165118368	MARCH1	0.683414	0.482006	-0.201408	0.114535	0.136087	0.03595	0.52109	0.58543	0.59085	0.76731	0.63287	0.84061	0.61405	0.45919	0.36946	0.33627	0.63106	0.77	0.71	0.72	0.75	0.47	0.51	0.43	0.38	matched (3)	1	2	1
cg08748033	4	165111372	MARCH1	0.636014	0.419654	-0.21636	0.119174	0.123564	0.0225865	0.496618	0.56064	0.54054	0.72218	0.55385	0.80286	0.59263	0.42889	0.33514	0.27295	0.46866	0.7	0.64	0.7	0.68	0.15	0.27	0.22	0.27	matched (3)	1	2	1
cg00648184	17	60828157	MARCH10	0.908274	0.730058	-0.178216	0.0389314	0.0754263	0.00335859	0.334532	0.94545	0.91352	0.8792	0.85848	0.94472	0.64844	0.77857	0.76472	0.6501	0.80846	0.95	0.94	0.93	0.95	0.79	0.78	0.7	0.7	matched (3)	1	5	1
cg25518707	17	60801924	MARCH10	0.203246	0.6602	0.456954	0.0835907	0.27752	0.0185105	0.486183	0.32999	0.22783	0.19609	0.1107	0.15162	0.80408	0.47375	0.90659	0.8508	0.26578	0.05	0.03	0.04	0.06	0.58	0.57	0.6	0.54	matched (3)	1	5	1
cg19420604	17	60828406	MARCH10	0.84923	0.52411	-0.32512	0.0448505	0.190195	0.0169599	0.479787	0.83916	0.89674	0.83689	0.78559	0.88777	0.41616	0.63538	0.43487	0.33361	0.80053	0.86	0.82	0.89	0.87	0.75	0.8	0.77	0.75	matched (3)	1	5	1
cg22796355	17	60783200	MARCH10	0.851134	0.567188	-0.283946	0.0762149	0.222238	0.043304	0.535967	0.83255	0.89259	0.87096	0.73012	0.92945	0.52807	0.72026	0.3687	0.35487	0.86404	0.86	0.89	0.89	0.92	0.72	0.73	0.71	0.73	matched (3)	1	5	1
cg21464975	17	60828260	MARCH10	0.844028	0.571288	-0.27274	0.0320448	0.12403	0.0065103	0.396258	0.87202	0.87107	0.79808	0.82465	0.85432	0.6163	0.48627	0.52713	0.46042	0.76632	0.89	0.88	0.89	0.88	0.76	0.8	0.72	0.71	matched (3)	1	5	1
cg03552103	2	110373002	SEPT10	0.48288	0.314436	-0.168444	0.0114087	0.103921	0.0216933	0.495199	0.47489		0.48431	0.47385	0.49847	0.35454	0.21933	0.284	0.2389	0.47541	0.27	0.23	0.22	0.21	0.19	0.15	0.13	0.16	matched (3)	1	2	1
cg23688350	2	110317956	SEPT10	0.584742	0.317476	-0.267266	0.100548	0.158112	0.0159572	0.474647	0.44107	0.5954	0.5814	0.72495	0.58089	0.25711	0.22136	0.29392	0.21994	0.59505	0.72	0.64	0.7	0.73	0.85	0.82	0.83	0.8	matched (3)	1	2	1
cg21542842	4	77899442	SEPT11	0.343082	0.614226	0.271144	0.0884694	0.209798	0.0415892	0.532565	0.30762	0.44532	0.39469	0.21344	0.35434	0.74729	0.37228	0.78735	0.7662	0.39801	0.27	0.3	0.24	0.26	0.62	0.61	0.55	0.57	matched (3)	1	4	1
cg26681687	4	77874155	SEPT11	0.16367	0.338262	0.174592	0.0384691	0.138679	0.0458661	0.540901	0.17919	0.18574	0.20659	0.13078	0.11605	0.56427	0.21651	0.34785	0.32852	0.23416	0.89	0.89	0.89	0.89	0.74	0.72	0.72	0.71	matched (3)	1	4	1
cg17864469	4	77877357	SEPT11	0.329308	0.752368	0.42306	0.0692514	0.164935	0.00260418	0.308888	0.31801	0.44315	0.33411	0.2881	0.26317	0.83885	0.48699	0.88344	0.85561	0.69695	0.91	0.86	0.91	0.88	0.86	0.83	0.85	0.83	matched (3)	1	4	1
cg05346963	4	77892772	SEPT11	0.395208	0.75402	0.358812	0.0803915	0.03001	0.00021336	0.136233	0.43592	0.47622	0.40466	0.26277	0.39647	0.71924	0.73916	0.74528	0.7972	0.76922	0.76	0.77	0.82	0.78	0.39	0.33	0.29	0.36	matched (3)	1	4	1
cg24673801	5	126297454	MARCH3	0.145972	0.456412	0.31044	0.0180919	0.244035	0.0464289	0.541875	0.14527	0.15358	0.15395	0.16173	0.11533	0.53861	0.2935	0.70514	0.62631	0.1185	0.89	0.84	0.87	0.86	0.24	0.19	0.19	0.19	matched (3)	1	2	1
cg08975164	5	126314773	MARCH3	0.864548	0.634294	-0.230254	0.0248912	0.126215	0.0138818	0.463979	0.84915	0.86319	0.83814	0.86866	0.9036	0.5818	0.60907	0.50765	0.62829	0.84466	0.56	0.55	0.5	0.5	0.77	0.7	0.79	0.72	matched (3)	1	2	1
cg00934987	17	56605468	SEPT4	0.325178	0.143806	-0.181372	0.0351834	0.0958784	0.0103823	0.438836	0.29552	0.37934	0.34031	0.31323	0.29749	0.06702	0.30317	0.12033	0.07438	0.15413	0.43	0.39	0.42	0.39	0.65	0.66	0.63	0.62	matched (3)	1	2	1
cg18396675	17	56605391	SEPT4	0.603206	0.414866	-0.18834	0.0321444	0.111022	0.0167543	0.478636	0.64166	0.61533	0.55334	0.60605	0.59965	0.27926	0.42828	0.49721	0.32718	0.5424	0.69	0.65	0.73	0.67	0.66	0.64	0.66	0.62	matched (3)	1	2	1
cg14026106	10	46010523	MARCH8	0.428892	0.205612	-0.22328	0.0990731	0.155606	0.0312694	0.513792	0.37154	0.31817	0.46166	0.57866	0.41443	0.40652	0.11697	0.07629	0.08812	0.34016	0.79	0.72	0.82	0.78	0.35	0.42	0.4	0.31	matched (3)	1	2	1
cg13709271	10	45966142	MARCH8	0.05657	0.525416	0.468846	0.00789368	0.316601	0.0295909	0.509843	0.05045	0.06521	0.06363	0.05633	0.04723	0.66704	0.28469	0.85127	0.72111	0.10297	0.22	0.23	0.19	0.22	0.13	0.08	0.07	0.1	matched (3)	1	2	1
cg08772789	17	75318655	SEPT9	0.123228	0.542432	0.419204	0.059501	0.312217	0.0385123	0.525448	0.08075	0.08967	0.2039	0.07237	0.16945	0.70906	0.28241	0.86025	0.72035	0.14009	0.39	0.36	0.33	0.36	0.65	0.6	0.61	0.62	matched (3)	1	24	1
cg07324245	17	75445905	SEPT9	0.204336	0.436702	0.232366	0.0502012	0.119042	0.00869877	0.42591	0.28722	0.20899	0.19364	0.15809	0.17374	0.54971	0.42331	0.51188	0.45609	0.24252	0.68	0.63	0.7	0.68	0.71	0.68	0.67	0.65	matched (3)	1	24	1
cg05729480	17	75276428	SEPT9	0.422456	0.132006	-0.29045	0.0382106	0.0526949	1.642e-05	0.0593353	0.36377	0.43996	0.45373	0.45046	0.40436	0.12987	0.13563	0.06113	0.12393	0.20947	0.45	0.43	0.39	0.35	0.2	0.18	0.18	0.18	matched (3)	1	24	1
cg18241962	17	75385432	SEPT9	0.101224	0.488142	0.386918	0.0480772	0.161885	0.00440615	0.358168	0.05015	0.11127	0.12948	0.16079	0.05443	0.65638	0.41331	0.62131	0.49216	0.25755	0.03	0.03	0.03	0.04	0.43	0.39	0.31	0.37	matched (3)	1	24	1
cg21204860	17	75446565	SEPT9	0.067216	0.232722	0.165506	0.0143947	0.118406	0.0347352	0.518868	0.08063	0.07009	0.0713	0.07146	0.0426	0.2688	0.15225	0.21563	0.41532	0.11161	0.52	0.44	0.54	0.52	0.55	0.57	0.53	0.53	matched (3)	1	24	1
cg00030296	17	75318732	SEPT9	0.149466	0.484528	0.335062	0.0446194	0.267745	0.0478908	0.54379	0.12701	0.1273	0.1936	0.09961	0.19981	0.66369	0.24867	0.74773	0.61411	0.14844	0.36	0.34	0.3	0.32	0.49	0.49	0.5	0.5	matched (3)	1	24	1
cg26079706	17	75425180	SEPT9	0.55526	0.814028	0.258768	0.0654964	0.0301476	0.00027668	0.148935	0.48262	0.57447	0.57769	0.4982	0.64332	0.8339	0.84191	0.82853	0.79545	0.77035	0.81	0.75	0.77	0.75	0.76	0.74	0.75	0.76	matched (3)	1	24	1
cg12858577	17	75385278	SEPT9	0.249568	0.477846	0.228278	0.0712805	0.1785	0.0430267	0.535297	0.23352	0.18015	0.27483	0.35966	0.19968	0.59412	0.27774	0.71307	0.34258	0.46172	0.12	0.24	0.17	0.17	0.37	0.4	0.38	0.38	matched (3)	1	24	1
cg23120541	17	75422456	SEPT9	0.061076	0.337548	0.276472	0.0059284	0.171382	0.0225643	0.496515	0.06158	0.06202	0.06124	0.06858	0.05196	0.44207	0.19956	0.49836	0.43751	0.11024	0.44	0.45	0.41	0.43	0.68	0.68	0.68	0.63	matched (3)	1	24	1
cg01733438	17	75276069	SEPT9	0.751872	0.480336	-0.271536	0.0444114	0.115469	0.00408411	0.352139	0.73579	0.80624	0.72023	0.70582	0.79128	0.38767	0.57039	0.34285	0.48746	0.61331	0.44	0.42	0.36	0.39	0.2	0.17	0.17	0.2	matched (3)	1	24	1
cg19083265	17	75300284	SEPT9	0.41587	0.594974	0.179104	0.0949388	0.118702	0.0311985	0.513682	0.33532	0.41484	0.49999	0.30857	0.52063	0.63655	0.72592	0.67013	0.447	0.49527	0.88	0.89	0.89	0.91	0.72	0.74	0.72	0.73	matched (3)	1	24	1
cg10755077	17	75318882	SEPT9	0.192156	0.481314	0.289158	0.0716125	0.193628	0.0253891	0.503542	0.17826	0.18965	0.26092	0.08167	0.25028	0.50587	0.37552	0.68979	0.6258	0.20959	0.47	0.48	0.44	0.44	0.57	0.59	0.55	0.54	matched (3)	1	24	1
cg05865280	17	75406074	SEPT9	0.375632	0.665428	0.289796	0.0761664	0.0891348	0.00060435	0.195702	0.30828	0.49944	0.39193	0.35389	0.32462	0.7287	0.54285	0.73708	0.72066	0.59785	0.25	0.2	0.25	0.24	0.67	0.71	0.69	0.73	matched (3)	1	24	1
cg20688185	17	75303863	SEPT9	0.451794	0.689874	0.23808	0.0418989	0.143896	0.018314	0.485933	0.51108	0.46556	0.43355	0.39716	0.45162	0.67385	0.54726	0.83154	0.8433	0.55342	0.86	0.79	0.9	0.87	0.82	0.81	0.75	0.82	matched (3)	1	24	1
cg16722931	17	75312494	SEPT9	0.261222	0.072652	-0.18857	0.0721318	0.0266748	0.00262961	0.309534	0.34875	0.25059	0.30809	0.15945	0.23923	0.07937	0.06693	0.04369	0.0589	0.11437	0.78	0.8	0.81	0.81	0.77	0.74	0.73	0.71	matched (3)	1	24	1
cg01320579	17	75405842	SEPT9	0.22477	0.538834	0.314064	0.0884686	0.141872	0.00444456	0.359151	0.19759	0.36238	0.24571	0.19489	0.12328	0.67496	0.31191	0.63657	0.51404	0.55669	0.84	0.76	0.8	0.8	0.81	0.79	0.78	0.77	matched (3)	1	24	1
cg12260934	17	75419413	SEPT9	0.84002	0.633478	-0.206542	0.0297713	0.151238	0.0364646	0.521906	0.82262	0.83256	0.82074	0.83175	0.89243	0.6025	0.72766	0.61771	0.4094	0.81012	0.87	0.84	0.85	0.82	0.87	0.85	0.86	0.87	matched (3)	1	24	1
cg17840501	17	75385086	SEPT9	0.223282	0.398254	0.174972	0.0157522	0.120394	0.0306948	0.512248	0.22845	0.19829	0.23984	0.23047	0.21936	0.38908	0.56539	0.45482	0.24769	0.33429	0.49	0.48	0.49	0.5	0.29	0.24	0.22	0.22	matched (3)	1	24	1
cg04661929	17	75320035	SEPT9	0.091468	0.302308	0.21084	0.0103556	0.138124	0.0267144	0.504883	0.0907	0.09466	0.10484	0.09114	0.076	0.34518	0.20723	0.43239	0.41417	0.11257	0.39	0.38	0.46	0.44	0.65	0.63	0.66	0.6	matched (3)	1	24	1
cg08564487	17	75319751	SEPT9	0.044662	0.25041	0.205748	0.00840056	0.131418	0.024711	0.502372	0.04959	0.04384	0.0554	0.04123	0.03325	0.39671	0.1702	0.34828	0.26389	0.07297	0.74	0.73	0.79	0.77	0.66	0.66	0.67	0.62	matched (3)	1	24	1
cg05626616	17	75473895	SEPT9	0.093258	0.40595	0.312692	0.0193424	0.201691	0.0252889	0.50334	0.0793	0.0899	0.11995	0.10491	0.07223	0.56664	0.22257	0.57261	0.51442	0.15351	0.7	0.69	0.74	0.73	0.24	0.24	0.24	0.24	matched (3)	1	24	1
cg07863022	17	75315108	SEPT9	0.264972	0.451932	0.18696	0.0894807	0.144132	0.0447796	0.539234	0.31318	0.38332	0.26789	0.15447	0.206	0.53281	0.44835	0.60911	0.44503	0.22436	0.34	0.38	0.32	0.3	0.66	0.74	0.7	0.62	matched (3)	1	24	1
cg26415789	17	75475973	SEPT9	0.218746	0.568836	0.35009	0.0271066	0.160794	0.00752426	0.411472	0.24553	0.23721	0.21684	0.21873	0.17542	0.72706	0.43066	0.64285	0.67895	0.36466	0.64	0.61	0.64	0.61	0.73	0.74	0.68	0.71	matched (3)	1	24	1
cg09481866	17	75373040	SEPT9	0.894238	0.649938	-0.2443	0.045515	0.176829	0.0344187	0.518143	0.84635	0.871	0.89905	0.8872	0.96759	0.59618	0.756	0.5492	0.45098	0.89733	0.95	0.92	0.93	0.93	0.9	0.88	0.88	0.88	matched (3)	1	24	1
cg07568233	16	7382520	A2BP1	0.689322	0.336964	-0.352358	0.061092	0.245361	0.0304522	0.511498	0.62694	0.67784	0.73022	0.63989	0.77172	0.23585	0.35951	0.24586	0.09979	0.74381	0.88	0.86	0.88	0.87	0.55	0.36	0.49	0.42	matched (3)	1	3	1
cg02236847	16	7364246	A2BP1	0.187642	0.498148	0.310506	0.0581756	0.225685	0.0348768	0.518927	0.14663	0.24907	0.24466	0.1792	0.11865	0.70754	0.40946	0.59197	0.63605	0.14572	0.37	0.25	0.31	0.25	0.48	0.39	0.58	0.58	matched (3)	1	3	1
cg06844984	16	7568053	A2BP1	0.676564	0.834138	0.157574	0.0934115	0.0463086	0.0154383	0.47229	0.68165	0.72214	0.72418	0.51406	0.74079	0.89326	0.86722	0.8258	0.80638	0.77803	0.92	0.91	0.92	0.93	0.62	0.76	0.87	0.59	matched (3)	1	3	1
cg12639866	1	12776206	AADACL3	0.704704	0.550484	-0.15422	0.0597113	0.101664	0.024274	0.501132	0.65181	0.71003	0.71432	0.6508	0.79656	0.47861	0.64438	0.44949	0.50618	0.67376	0.83	0.81	0.86	0.83	0.63	0.7	0.59	0.57	matched (3)	1	2	1
cg19620994	1	12774904	AADACL3	0.707468	0.454904	-0.252564	0.0241502	0.148812	0.0182483	0.485517	0.67942	0.74264	0.6988	0.69745	0.71903	0.59369	0.29283	0.53345	0.56023	0.29432	0.46	0.45	0.34	0.38	0.27	0.23	0.24	0.23	matched (3)	1	2	1
cg04119462	16	2415808	ABCA17P	0.66954	0.236668	-0.432872	0.0451235	0.191744	0.00606657	0.390894	0.671	0.74453	0.62903	0.66234	0.6408	0.44454	0.05924	0.13596	0.09894	0.44466	0.9	0.93	0.89	0.91	0.56	0.61	0.5	0.44	matched (3)	1	2	1
cg04446279	16	2395901	ABCA17P	0.341552	0.618262	0.27671	0.0878121	0.134516	0.00648073	0.396258	0.42055	0.43114	0.27525	0.34936	0.23146	0.6174	0.48877	0.7474	0.75839	0.47935	0.83	0.83	0.83	0.76	0.36	0.34	0.28	0.29	matched (3)	1	2	1
cg03698343	9	139921892	ABCA2	0.358334	0.562388	0.204054	0.0218959	0.0667603	0.00144772	0.25744	0.3459	0.35168	0.38044	0.33207	0.38158	0.48947	0.59296	0.57073	0.65331	0.50547	0.45	0.44	0.47	0.43	0.6	0.62	0.62	0.59	matched (3)	1	2	1
cg06400857	9	139901972	ABCA2	0.301946	0.537704	0.235758	0.0537627	0.0375726	7.859e-05	0.0974179	0.35712	0.33647	0.2923	0.3068	0.21704	0.56979	0.51505	0.51253	0.58648	0.50467	0.85	0.83	0.86	0.85	0.72	0.76	0.72	0.74	matched (3)	1	2	1
cg01807748	1	94534645	ABCA4	0.143962	0.620954	0.476992	0.0368169	0.302525	0.0237453	0.499558	0.15728	0.10536	0.17096	0.18199	0.10422	0.84829	0.36324	0.87212	0.79387	0.22725	0.84	0.87	0.83	0.89	0.73	0.67	0.73	0.71	matched (3)	1	2	1
cg09234454	1	94560697	ABCA4	0.546428	0.858956	0.312528	0.121917	0.0816533	0.00206344	0.2889	0.6482	0.62335	0.40832	0.63403	0.41824	0.74152	0.86514	0.91723	0.94885	0.82204	0.97	0.96	0.98	0.95	0.84	0.87	0.85	0.89	matched (3)	1	2	1
cg07372195	17	67310842	ABCA5	0.542438	0.790534	0.248096	0.124916	0.0724785	0.00750989	0.411244	0.74994	0.50634	0.45087	0.55946	0.44558	0.84209	0.77205	0.83156	0.8359	0.67107	0.94	0.93	0.93	0.94	0.88	0.92	0.87	0.89	matched (3)	1	2	1
cg00221096	17	67312052	ABCA5	0.263108	0.766538	0.50343	0.0542802	0.148237	0.00080497	0.21474	0.31943	0.31197	0.26346	0.22846	0.19222	0.85787	0.5373	0.88082	0.86101	0.69569	0.9	0.9	0.92	0.89	0.9	0.9	0.88	0.89	matched (3)	1	2	1
cg00649632	16	16108802	ABCC1	0.366634	0.613694	0.24706	0.0762168	0.0527263	0.00053008	0.187906	0.49432	0.36253	0.35535	0.32602	0.29495	0.67921	0.65127	0.61177	0.55097	0.57525	0.82	0.8	0.84	0.85	0.69	0.66	0.66	0.67	matched (3)	1	2	1
cg10111352	16	16082095	ABCC1	0.685592	0.448572	-0.23702	0.0331402	0.119725	0.00954001	0.432183	0.69345	0.64509	0.6809	0.67286	0.73566	0.52824	0.51384	0.32873	0.30943	0.56262	0.39	0.37	0.3	0.29	0.63	0.65	0.63	0.62	matched (3)	1	2	1
cg26105227	11	17495097	ABCC8	0.458766	0.179444	-0.279322	0.0580471	0.194978	0.0300984	0.5108	0.41375	0.44325	0.48422	0.40578	0.54683	0.12243	0.07586	0.07094	0.10174	0.52625	0.23	0.26	0.32	0.26	0.1	0.09	0.11	0.1	matched (3)	1	2	1
cg13185308	11	17498819	ABCC8	0.562128	0.329504	-0.232624	0.116835	0.107177	0.0112891	0.446813	0.5272	0.59127	0.60052	0.38688	0.70477	0.28311	0.34028	0.29685	0.22172	0.50556	0.37	0.43	0.44	0.45	0.3	0.34	0.44	0.3	matched (3)	1	2	1
cg12716083	6	30559087	ABCF1	0.537756	0.313936	-0.22382	0.0546903	0.15874	0.0312628	0.513792	0.63	0.51116	0.49381	0.54395	0.50986	0.36457	0.2128	0.16838	0.2577	0.56623	0.65	0.64	0.61	0.65	0.29	0.25	0.22	0.3	matched (3)	1	2	1
cg22953267	6	30541653	ABCF1	0.57843	0.756888	0.178458	0.0388224	0.0929025	0.00933218	0.431181	0.53308	0.61785	0.575	0.54874	0.61748	0.84642	0.86862	0.695	0.7027	0.6717	0.74	0.68	0.74	0.74	0.76	0.75	0.77	0.73	matched (3)	1	2	1
cg15626105	3	100690901	ABI3BP	0.199624	0.37835	0.178726	0.0377287	0.113825	0.0215683	0.494706	0.18149	0.24988	0.2101	0.20851	0.14814	0.48172	0.45798	0.23265	0.27947	0.43993	0.74	0.66	0.73	0.75	0.16	0.13	0.15	0.16	matched (3)	1	2	1
cg14969542	3	100684923	ABI3BP	0.766752	0.502816	-0.263936	0.0896902	0.0900967	0.00166118	0.269273	0.66038	0.82764	0.8272	0.67745	0.84109	0.57212	0.62205	0.40794	0.46156	0.45041	0.9	0.85	0.87	0.89	0.47	0.66	0.56	0.41	matched (3)	1	2	1
cg14102055	9	133715238	ABL1	0.4245	0.646482	0.221982	0.0422593	0.157623	0.0322148	0.515567	0.44702	0.48289	0.41458	0.37156	0.40645	0.74551	0.56384	0.87572	0.52745	0.51989	0.91	0.93	0.92	0.92	0.81	0.83	0.85	0.78	matched (3)	1	2	1
cg14270890	9	133762659	ABL1	0.729292	0.552342	-0.17695	0.0287701	0.136556	0.042687	0.534374	0.70193	0.74753	0.70739	0.71962	0.76999	0.60524	0.41053	0.44127	0.55398	0.75069	0.89	0.89	0.89	0.9	0.84	0.83	0.84	0.82	matched (3)	1	2	1
cg04508114	10	116444414	ABLIM1	0.121132	0.293066	0.171934	0.0306717	0.130148	0.0399391	0.528741	0.12534	0.14574	0.15503	0.0863	0.09325	0.29954	0.22332	0.37052	0.45442	0.11753	0.69	0.67	0.64	0.62	0.16	0.13	0.13	0.16	matched (3)	1	7	1
cg03850986	10	116408382	ABLIM1	0.060864	0.23949	0.178626	0.0172418	0.140847	0.046481	0.542076	0.07365	0.07309	0.06776	0.05755	0.03227	0.26407	0.22363	0.43095	0.24381	0.03499	0.48	0.48	0.46	0.35	0.07	0.07	0.06	0.11	matched (3)	1	7	1
cg01658815	10	116444040	ABLIM1	0.122864	0.341502	0.218638	0.0444533	0.140768	0.0226032	0.496618	0.10696	0.1373	0.1928	0.07843	0.09883	0.42656	0.24043	0.42411	0.47064	0.14577	0.79	0.79	0.81	0.79	0.36	0.4	0.33	0.39	matched (3)	1	7	1
cg17123539	10	116210169	ABLIM1	0.515986	0.743918	0.227932	0.12398	0.0878819	0.0116679	0.449578	0.38207	0.5421	0.6249	0.39092	0.63994	0.76899	0.86233	0.72786	0.61749	0.74292	0.9	0.93	0.87	0.9	0.8	0.83	0.83	0.83	matched (3)	1	7	1
cg12649038	10	116282534	ABLIM1	0.243356	0.467376	0.22402	0.0646674	0.118862	0.00955259	0.432183	0.32009	0.28956	0.23628	0.21659	0.15426	0.64042	0.39919	0.47841	0.49627	0.32259	0.73	0.69	0.69	0.7	0.72	0.72	0.73	0.68	matched (3)	1	7	1
cg08797444	10	116384079	ABLIM1	0.739544	0.54563	-0.193914	0.0324815	0.112544	0.0158448	0.47419	0.74828	0.72691	0.76276	0.68952	0.77025	0.66569	0.39052	0.64171	0.53854	0.49169	0.88	0.88	0.88	0.88	0.74	0.75	0.69	0.71	matched (3)	1	7	1
cg23786209	10	116285554	ABLIM1	0.281706	0.554102	0.272396	0.0758495	0.141873	0.00880005	0.42677	0.38789	0.32965	0.25274	0.23871	0.19954	0.64016	0.54887	0.56397	0.69432	0.32319	0.38	0.38	0.47	0.45	0.75	0.77	0.72	0.73	matched (3)	1	7	1
cg10531263	4	8037325	ABLIM2	0.765492	0.532868	-0.232624	0.0570687	0.123622	0.00987916	0.435157	0.75797	0.76327	0.8014	0.67713	0.82769	0.58096	0.6046	0.38059	0.42671	0.67148	0.05	0.06	0.05	0.06	0.24	0.31	0.26	0.22	matched (3)	1	5	1
cg23928713	4	8130202	ABLIM2	0.073788	0.451444	0.377656	0.015688	0.159757	0.00592827	0.389136	0.08816	0.0554	0.09116	0.07205	0.06217	0.69668	0.47717	0.45987	0.34482	0.27868	0.87	0.83	0.82	0.87	0.27	0.32	0.34	0.33	matched (3)	1	5	1
cg19676285	4	7967275	ABLIM2	0.130476	0.492458	0.361982	0.0643643	0.276498	0.0411098	0.531806	0.17041	0.1651	0.07253	0.19387	0.05047	0.42642	0.33814	0.73669	0.81044	0.1506	0.48	0.41	0.36	0.34	0.18	0.16	0.16	0.14	matched (3)	1	5	1
cg17972100	4	8046547	ABLIM2	0.172748	0.525648	0.3529	0.0736345	0.239472	0.0272422	0.505579	0.28833	0.20196	0.14233	0.11773	0.11339	0.82009	0.25235	0.72692	0.37733	0.45155	0.58	0.53	0.55	0.56	0.31	0.49	0.39	0.41	matched (3)	1	5	1
cg22654055	4	8046793	ABLIM2	0.260104	0.508836	0.248732	0.0412559	0.173057	0.0305042	0.511704	0.27277	0.2145	0.31174	0.22137	0.28014	0.70709	0.26154	0.55797	0.60077	0.41681	0.55	0.48	0.54	0.54	0.34	0.43	0.36	0.36	matched (3)	1	5	1
cg10574431	5	148585706	ABLIM3	0.07683	0.324368	0.247538	0.0205409	0.191336	0.0439713	0.537938	0.07653	0.07895	0.10925	0.05492	0.0645	0.52402	0.15565	0.4935	0.34577	0.1029	0.73	0.69	0.78	0.76	0.48	0.42	0.42	0.41	matched (3)	1	2	1
cg17680092	5	148523798	ABLIM3	0.564346	0.290718	-0.273628	0.039784	0.0997651	0.00199307	0.285236	0.5223	0.52439	0.5976	0.57038	0.60706	0.42018	0.14635	0.28717	0.26811	0.33178	0.47	0.46	0.5	0.45	0.59	0.64	0.64	0.6	matched (3)	1	2	1
cg21160290	9	136149941	ABO	0.682082	0.334306	-0.347776	0.0593451	0.149802	0.00424473	0.354924	0.64946	0.73511	0.66853	0.60793	0.74938	0.26786	0.22583	0.3277	0.25616	0.59398	0.67	0.66	0.71	0.85	0.79	0.85	0.84	0.81	matched (3)	1	2	1
cg11879188	9	136149908	ABO	0.737238	0.518016	-0.219222	0.064124	0.178271	0.0488226	0.545453	0.76269	0.66911	0.74699	0.68117	0.82623	0.39726	0.61624	0.41956	0.37129	0.78573	0.71	0.71	0.72	0.75	0.69	0.77	0.73	0.71	matched (3)	1	2	1
cg06833613	17	1042351	ABR	0.413626	0.231104	-0.182522	0.0919538	0.109195	0.0218193	0.495506	0.44938	0.2526	0.48561	0.43774	0.4428	0.39907	0.25658	0.14132	0.12732	0.23123	0.82	0.81	0.85	0.85	0.44	0.54	0.37	0.37	matched (3)	1	8	1
cg09580592	17	907643	ABR	0.873752	0.620136	-0.253616	0.0396285	0.160667	0.0222092	0.495506	0.88637	0.84626	0.86028	0.83902	0.93683	0.50295	0.61364	0.53734	0.54829	0.89846	0.74	0.74	0.73	0.71	0.34	0.25	0.17	0.26	matched (3)	1	8	1
cg02384911	17	907886	ABR	0.779854	0.62679	-0.153064	0.021614	0.0996797	0.0247799	0.502452	0.76563	0.76998	0.78694	0.76215	0.81457	0.51057	0.64206	0.59471	0.60351	0.7831	0.79	0.79	0.81	0.78	0.42	0.36	0.32	0.35	matched (3)	1	8	1
cg19029445	17	907732	ABR	0.869882	0.631006	-0.238876	0.0412597	0.160719	0.0270847	0.505579	0.82897	0.90318	0.8354	0.85969	0.92217	0.5641	0.6473	0.51071	0.53004	0.90288	0.87	0.86	0.85	0.86	0.35	0.25	0.2	0.28	matched (3)	1	8	1
cg09909478	17	1085475	ABR	0.825314	0.551578	-0.273736	0.0461056	0.150946	0.0129287	0.458358	0.7909	0.79456	0.80038	0.84128	0.89945	0.48848	0.52811	0.55245	0.39079	0.79806	0.8	0.79	0.83	0.84	0.31	0.32	0.33	0.26	matched (3)	1	8	1
cg25374854	17	1083958	ABR	0.630375	0.426736	-0.203639	0.0866663	0.12219	0.0225274	0.496468	0.65863	0.61011		0.5232	0.72956	0.4535	0.27494	0.59507	0.46292	0.34725	0.59	0.6	0.63	0.61	0.6	0.58	0.52	0.5	matched (3)	1	8	1
cg16483033	17	1090441	ABR	0.184842	0.373828	0.188986	0.031914	0.126209	0.0264666	0.504772	0.21664	0.20415	0.19162	0.17791	0.13389	0.53339	0.2356	0.41482	0.43077	0.25456	0.77	0.76	0.78	0.77	0.57	0.6	0.55	0.56	matched (3)	1	8	1
cg03131556	17	943108	ABR	0.713596	0.872382	0.158786	0.0837542	0.0212681	0.0114922	0.448115	0.61421	0.78986	0.69607	0.65898	0.80886	0.8425	0.90181	0.87282	0.86738	0.8774	0.46	0.43	0.4	0.42	0.59	0.6	0.61	0.59	matched (3)	1	8	1
cg03360728	11	34284610	ABTB2	0.308492	0.635378	0.326886	0.0373077	0.239364	0.0369438	0.522966	0.33661	0.33813	0.29868	0.32094	0.2481	0.75169	0.39779	0.85744	0.81391	0.35606	0.89	0.89	0.88	0.91	0.82	0.8	0.82	0.79	matched (3)	1	2	1
cg01369908	11	34375707	ABTB2	0.630276	0.816032	0.185756	0.0840584	0.0427068	0.00465956	0.364598	0.73045	0.58528	0.53929	0.70853	0.58783	0.84649	0.84468	0.83422	0.81077	0.744	0.8	0.79	0.82	0.83	0.83	0.83	0.83	0.83	matched (3)	1	2	1
cg20778688	17	35657046	ACACA	0.591142	0.75988	0.168738	0.0413654	0.0462306	0.00030996	0.154368	0.56875	0.61926	0.57199	0.54738	0.64833	0.70705	0.72058	0.82045	0.7805	0.77082	0.9	0.9	0.91	0.9	0.83	0.82	0.78	0.85	matched (3)	1	7	1
cg24052772	17	35444118	ACACA	0.424278	0.603602	0.179324	0.0255804	0.115941	0.024142	0.500874	0.44082	0.38184	0.41912	0.43568	0.44393	0.56672	0.69506	0.54168	0.74902	0.46553	0.77	0.72	0.76	0.74	0.73	0.7	0.65	0.67	matched (3)	1	7	1
cg01760189	17	35656896	ACACA	0.530474	0.752788	0.222314	0.0499053	0.074864	0.00089635	0.222957	0.50195	0.57358	0.57619	0.4592	0.54145	0.78127	0.75187	0.85872	0.71319	0.65889	0.89	0.86	0.86	0.84	0.77	0.76	0.72	0.75	matched (3)	1	7	1
cg26100256	17	35631408	ACACA	0.244648	0.597808	0.35316	0.0671405	0.214798	0.0184717	0.486183	0.26423	0.33222	0.2704	0.16264	0.19375	0.74087	0.47382	0.78691	0.70736	0.28008	0.88	0.89	0.92	0.93	0.52	0.43	0.45	0.47	matched (3)	1	7	1
cg08013737	17	35480754	ACACA	0.126308	0.681524	0.555216	0.0292569	0.249863	0.00731488	0.410002	0.16088	0.14156	0.12556	0.12166	0.08188	0.8844	0.37226	0.85452	0.84919	0.44725	0.89	0.88	0.88	0.89	0.83	0.83	0.85	0.84	matched (3)	1	7	1
cg16822666	17	35656660	ACACA	0.275602	0.46775	0.192148	0.0341495	0.0773804	0.00291842	0.320327	0.32584	0.2936	0.25724	0.26153	0.2398	0.56695	0.52534	0.38361	0.40824	0.45461	0.82	0.79	0.81	0.8	0.64	0.63	0.55	0.58	matched (3)	1	7	1
cg07375836	17	35717813	ACACA	0.802426	0.5219	-0.280526	0.0577331	0.218094	0.0430489	0.53536	0.79673	0.72815	0.86159	0.76774	0.85792	0.5382	0.33962	0.85848	0.55687	0.31633	0.34	0.31	0.22	0.23	0.5	0.5	0.39	0.47	matched (3)	1	7	1
cg07181952	1	1239999	ACAP3	0.106374	0.345072	0.238698	0.0386488	0.154347	0.0237666	0.499724	0.10015	0.16232	0.11562	0.09905	0.05473	0.46492	0.21068	0.34969	0.52723	0.17284	0.71	0.69	0.68	0.65	0.5	0.41	0.45	0.44	matched (3)	1	4	1
cg27185793	1	1238797	ACAP3	0.363412	0.52031	0.156898	0.0394397	0.0996915	0.0207758	0.49291	0.42456	0.37255	0.3534	0.31774	0.34881	0.52713	0.53113	0.40212	0.67199	0.46918	0.49	0.5	0.47	0.45	0.25	0.22	0.23	0.23	matched (3)	1	4	1
cg09556527	1	1239259	ACAP3	0.379284	0.67397	0.294686	0.0400036	0.0872677	0.0006261	0.198347	0.40639	0.42463	0.38371	0.32302	0.35867	0.70524	0.76849	0.71748	0.63583	0.54281	0.71	0.73	0.74	0.74	0.71	0.7	0.71	0.72	matched (3)	1	4	1
cg19695266	1	1241672	ACAP3	0.064842	0.324444	0.259602	0.0378589	0.118077	0.0059733	0.389813	0.12385	0.06957	0.04533	0.06359	0.02187	0.2872	0.32936	0.46524	0.3899	0.15052	0.15	0.21	0.11	0.11	0.67	0.65	0.63	0.59	matched (3)	1	4	1
cg05774001	17	31878186	ACCN1	0.689656	0.511896	-0.17776	0.0345659	0.058457	0.00082779	0.216991	0.6695	0.69669	0.66007	0.74662	0.6754	0.50007	0.4958	0.45042	0.50418	0.60901	0.88	0.83	0.87	0.83	0.43	0.55	0.38	0.48	matched (3)	1	3	1
cg14655552	17	31708147	ACCN1	0.549278	0.30516	-0.244118	0.129969	0.165757	0.0335492	0.516822	0.3907	0.45088	0.63474	0.70827	0.5618	0.52875	0.10891	0.20022	0.40467	0.28325	0.76	0.74	0.75	0.78	0.56	0.67	0.5	0.44	matched (3)	1	3	1
cg01882539	17	32481208	ACCN1	0.263622	0.452204	0.188582	0.0513758	0.0560145	0.00055657	0.189018	0.32577	0.24442	0.29588	0.26108	0.19096	0.47416	0.51548	0.40258	0.48424	0.38456	0.79	0.85	0.82	0.81	0.43	0.45	0.45	0.36	matched (3)	1	3	1
cg09636163	2	111829360	ACOXL	0.377172	0.225874	-0.151298	0.0293018	0.10364	0.0284269	0.507824	0.41895	0.37356	0.36414	0.389	0.34021	0.29554	0.15597	0.10544	0.36184	0.21058	0.53	0.47	0.54	0.52	0.52	0.52	0.5	0.45	matched (3)	1	2	1
cg18282393	2	111788355	ACOXL	0.38184	0.729906	0.348066	0.104397	0.0914722	0.00053772	0.188206	0.42999	0.39055	0.50539	0.22213	0.36114	0.83641	0.60806	0.75409	0.78317	0.6678	0.79	0.74	0.82	0.84	0.78	0.72	0.69	0.71	matched (3)	1	2	1
cg18685879	3	141012746	ACPL2	0.083614	0.425778	0.342164	0.0286726	0.157194	0.00742413	0.410234	0.12212	0.10047	0.07261	0.07587	0.047	0.5928	0.2849	0.50577	0.51247	0.23295	0.52	0.41	0.49	0.48	0.41	0.39	0.28	0.43	matched (3)	1	2	1
cg24187645	3	140959388	ACPL2	0.075248	0.279366	0.204118	0.0186568	0.151056	0.0384882	0.52544	0.08951	0.08478	0.07228	0.08572	0.04395	0.23553	0.19402	0.45845	0.41054	0.09829	0.73	0.62	0.77	0.79	0.35	0.37	0.32	0.36	matched (3)	1	2	1
cg05399703	15	78527275	ACSBG1	0.832238	0.620144	-0.212094	0.0320637	0.11755	0.0135583	0.461635	0.81715	0.80707	0.82439	0.82441	0.88817	0.59722	0.57218	0.61419	0.50131	0.81582	0.73	0.73	0.78	0.73	0.84	0.84	0.82	0.79	matched (3)	1	2	1
cg00292947	15	78499137	ACSBG1	0.09891	0.305892	0.206982	0.0537743	0.141138	0.0269926	0.505579	0.18234	0.06412	0.07488	0.12207	0.05114	0.34794	0.21151	0.41737	0.44189	0.11075	0.78	0.74	0.82	0.79	0.58	0.58	0.55	0.55	matched (3)	1	2	1
cg24721647	4	185726836	ACSL1	0.798436	0.647818	-0.150618	0.0405558	0.120825	0.0468583	0.542432	0.83644	0.79705	0.81461	0.73034	0.81374	0.70388	0.64861	0.65135	0.4542	0.78105	0.81	0.79	0.84	0.83	0.63	0.66	0.51	0.54	matched (3)	1	4	1
cg03977443	4	185684040	ACSL1	0.66472	0.824232	0.159512	0.0354618	0.022866	7.321e-05	0.0963444	0.70267	0.68779	0.62705	0.62691	0.67918	0.81095	0.84048	0.80218	0.85594	0.81161	0.83	0.8	0.81	0.83	0.75	0.75	0.72	0.67	matched (3)	1	4	1
cg07942479	4	185747981	ACSL1	0.597146	0.305512	-0.291634	0.0762906	0.147811	0.00782416	0.41561	0.65037	0.47472	0.58779	0.60261	0.67024	0.45834	0.18109	0.25168	0.16767	0.46878	0.04	0.04	0.04	0.03	0.35	0.49	0.39	0.31	matched (3)	1	4	1
cg01899937	4	185723505	ACSL1	0.172488	0.411126	0.238638	0.0307657	0.133289	0.0144462	0.466671	0.1901	0.19656	0.17648	0.17996	0.11934	0.28072	0.49932	0.50837	0.51648	0.25074	0.77	0.79	0.74	0.77	0.71	0.69	0.74	0.7	matched (3)	1	4	1
cg22246906	12	81606023	ACSS3	0.651888	0.836632	0.184744	0.022247	0.0869916	0.00747427	0.410895	0.68737	0.63376	0.64923	0.63277	0.65631	0.87794	0.90228	0.86814	0.85009	0.68471	0.88	0.87	0.86	0.88	0.57	0.6	0.71	0.63	matched (3)	1	2	1
cg14906909	12	81640242	ACSS3	0.10653	0.366746	0.260216	0.0375919	0.170096	0.0250374	0.50288	0.14017	0.13196	0.12926	0.06808	0.06318	0.53539	0.29569	0.48055	0.41426	0.10784	0.81	0.76	0.81	0.79	0.5	0.52	0.52	0.41	matched (3)	1	2	1
cg20040041	10	127812674	ADAM12	0.275864	0.82794	0.552076	0.0835937	0.0790941	5.133e-06	0.0407672	0.30408	0.38643	0.29607	0.16568	0.22706	0.90045	0.85261	0.8968	0.76268	0.72716	0.91	0.89	0.91	0.91	0.74	0.72	0.71	0.69	matched (3)	1	7	1
cg07251141	10	127914071	ADAM12	0.113398	0.274192	0.160794	0.0606611	0.120515	0.0378624	0.524245	0.18554	0.12528	0.08286	0.14586	0.02745	0.34152	0.15969	0.32291	0.4114	0.13544	0.99	0.99	0.98	0.99	0.82	0.73	0.83	0.66	matched (3)	1	7	1
cg15280358	10	127904472	ADAM12	0.087618	0.454308	0.36669	0.0283979	0.206262	0.0158082	0.474186	0.06678	0.07379	0.13737	0.08245	0.0777	0.66001	0.33039	0.52569	0.59645	0.159	0.73	0.69	0.66	0.78	0.76	0.75	0.7	0.71	matched (3)	1	7	1
cg08993079	10	127870500	ADAM12	0.308448	0.711026	0.402578	0.0789558	0.125474	0.00058455	0.193128	0.2414	0.29594	0.38718	0.22494	0.39278	0.85171	0.59151	0.79503	0.74875	0.56813	0.82	0.79	0.79	0.81	0.67	0.63	0.69	0.59	matched (3)	1	7	1
cg10084554	10	127991159	ADAM12	0.294794	0.620472	0.325678	0.106188	0.111087	0.00147436	0.258022	0.24545	0.37287	0.40293	0.13829	0.31443	0.75721	0.62962	0.46611	0.68266	0.56676	0.53	0.44	0.51	0.5	0.62	0.65	0.6	0.59	matched (3)	1	7	1
cg25238274	10	127914098	ADAM12	0.109962	0.301618	0.191656	0.0547958	0.137889	0.0324846	0.51597	0.19587	0.10162	0.07398	0.12382	0.05452	0.35493	0.16258	0.33931	0.4858	0.16547	0.88	0.92	0.88	0.9	0.68	0.63	0.68	0.57	matched (3)	1	7	1
cg16018302	10	128074961	ADAM12	0.62928	0.82994	0.20066	0.11052	0.0922262	0.0148643	0.469391	0.67612	0.59944	0.71036	0.44911	0.71137	0.89079	0.6793	0.899	0.87666	0.80395	0.9	0.93	0.91	0.93	0.84	0.84	0.84	0.81	matched (3)	1	7	1
cg04254681	2	9679744	ADAM17	0.828276	0.19919	-0.629086	0.0238041	0.15863	0.0007619	0.211385	0.84018	0.79378	0.85797	0.82846	0.82099	0.28217	0.06562	0.14973	0.06418	0.43425	0.85	0.84	0.86	0.93	0.87	0.85	0.91	0.86	matched (3)	1	2	1
cg20156953	2	9658660	ADAM17	0.665774	0.823432	0.157658	0.0844343	0.104787	0.0318432	0.514453	0.75564	0.68243	0.52917	0.6579	0.70373	0.81025	0.85585	0.9167	0.8848	0.64956	0.93	0.94	0.91	0.98	0.63	0.65	0.64	0.63	matched (3)	1	2	1
cg14561282	4	175839468	ADAM29	0.829622	0.561032	-0.26859	0.0514979	0.145195	0.0114684	0.448115	0.81461	0.75183	0.83761	0.85372	0.89034	0.37042	0.71377	0.50461	0.51589	0.70047	0.76	0.73	0.78	0.72	0.58	0.61	0.54	0.47	matched (3)	1	6	1
cg10327756	4	175841091	ADAM29	0.675746	0.413942	-0.261804	0.0518883	0.124361	0.00632822	0.394274	0.64423	0.63201	0.7511	0.64264	0.70875	0.40015	0.51289	0.40016	0.2215	0.53501	0.64	0.58	0.69	0.62	0.61	0.65	0.59	0.62	matched (3)	1	6	1
cg16411152	4	175839604	ADAM29	0.86321	0.67569	-0.18752	0.041296	0.114531	0.0182225	0.485345	0.80137	0.86665	0.86112	0.86946	0.91745	0.66594	0.68391	0.6176	0.55195	0.85905	0.84	0.81	0.83	0.83	0.8	0.78	0.77	0.79	matched (3)	1	6	1
cg27078562	4	175838768	ADAM29	0.796652	0.601752	-0.1949	0.0304838	0.114163	0.0166504	0.478221	0.77969	0.76708	0.80578	0.78559	0.84512	0.61056	0.56368	0.58321	0.46894	0.78237	0.84	0.86	0.9	0.85	0.77	0.82	0.84	0.83	matched (3)	1	6	1
cg25097705	4	175887842	ADAM29	0.778048	0.542246	-0.235802	0.0622777	0.112029	0.00572248	0.384874	0.69476	0.79361	0.81289	0.73713	0.85185	0.50351	0.64809	0.49768	0.3982	0.66375	0.73	0.75	0.81	0.74	0.7	0.69	0.66	0.68	matched (3)	1	6	1
cg08746033	4	175897327	ADAM29	0.866992	0.682912	-0.18408	0.0397101	0.132688	0.03347	0.516822	0.81151	0.86789	0.89872	0.84711	0.90973	0.75154	0.74117	0.58926	0.50351	0.82908	0.88	0.86	0.87	0.87	0.47	0.46	0.41	0.3	matched (3)	1	6	1
cg08424491	20	3656074	ADAM33	0.272868	0.580304	0.307436	0.0702647	0.142511	0.00527524	0.378466	0.36551	0.24461	0.247	0.32053	0.18669	0.68176	0.48378	0.75754	0.57175	0.40669	0.47	0.48	0.48	0.55	0.3	0.27	0.27	0.31	matched (3)	1	2	1
cg23073319	20	3660190	ADAM33	0.262848	0.591822	0.328974	0.03387	0.215707	0.0260712	0.504096	0.23834	0.28639	0.29913	0.21786	0.27252	0.74207	0.33403	0.73443	0.7694	0.37918	0.8	0.75	0.83	0.8	0.46	0.52	0.56	0.43	matched (3)	1	2	1
cg08768395	5	33889461	ADAMTS12	0.647514	0.408818	-0.238696	0.0583296	0.173541	0.0340671	0.517624	0.71307	0.6421	0.65814	0.5544	0.66986	0.60311	0.2066	0.45913	0.24907	0.52618	0.78	0.75	0.77	0.78	0.18	0.17	0.2	0.19	matched (3)	1	3	1
cg21569398	5	33855241	ADAMTS12	0.432444	0.145118	-0.287326	0.105842	0.0798549	0.00157136	0.26485	0.37162	0.33974	0.59106	0.3693	0.4905	0.17849	0.06789	0.08926	0.12308	0.26687	0.77	0.7	0.76	0.77	0.09	0.07	0.07	0.09	matched (3)	1	3	1
cg19641747	5	33832949	ADAMTS12	0.342318	0.573148	0.23083	0.0747073	0.176251	0.0397833	0.528398	0.43166	0.41129	0.31719	0.28224	0.26921	0.45488	0.32974	0.66556	0.7636	0.65196	0.88	0.88	0.91	0.88	0.54	0.57	0.49	0.58	matched (3)	1	3	1
cg06982745	10	72454006	ADAMTS14	0.10131	0.644552	0.543242	0.0486644	0.329957	0.0203693	0.491158	0.12709	0.1084	0.16417	0.06404	0.04285	0.8694	0.45236	0.89286	0.8554	0.15274	0.94	0.92	0.93	0.95	0.48	0.65	0.56	0.45	matched (3)	1	3	1
cg27358154	10	72453975	ADAMTS14	0.024038	0.605478	0.58144	0.0109076	0.39583	0.030337	0.511407	0.03366	0.03001	0.03198	0.01422	0.01032	0.86067	0.28361	0.9619	0.84073	0.08048	0.98	0.97	0.98	0.96	0.57	0.82	0.62	0.65	matched (3)	1	3	1
cg14557288	10	72454026	ADAMTS14	0.02484	0.587936	0.563096	0.0209866	0.402806	0.0352098	0.519042	0.03018	0.05622	0.02442	0.01338	0	0.80967	0.2679	0.92992	0.88489	0.0473	0.95	0.97	0.98	0.94	0.37	0.53	0.4	0.36	matched (3)	1	3	1
cg05884870	15	100654807	ADAMTS17	0.856066	0.468582	-0.387484	0.0512433	0.25271	0.0250787	0.50288	0.83977	0.79852	0.90112	0.82312	0.9178	0.35004	0.76084	0.26974	0.24018	0.72211	0.25	0.28	0.25	0.24	0.08	0.08	0.1	0.11	matched (3)	1	6	1
cg04622200	15	100654734	ADAMTS17	0.771328	0.414276	-0.357052	0.0573877	0.269927	0.0400553	0.529003	0.69447	0.753	0.79329	0.76454	0.85134	0.25414	0.67675	0.20127	0.19997	0.73925	0.41	0.35	0.36	0.37	0.21	0.19	0.18	0.27	matched (3)	1	6	1
cg08112929	15	100672325	ADAMTS17	0.860504	0.538116	-0.322388	0.0697848	0.182918	0.0135762	0.461654	0.9379	0.91194	0.75881	0.83875	0.85512	0.59352	0.36245	0.82749	0.48415	0.42297	0.6	0.52	0.46	0.59	0.56	0.5	0.39	0.49	matched (3)	1	6	1
cg13170705	15	100672282	ADAMTS17	0.792146	0.513454	-0.278692	0.0745592	0.175524	0.0199039	0.489432	0.87775	0.82643	0.68452	0.75381	0.81822	0.53669	0.35743	0.80503	0.45314	0.41498	0.5	0.47	0.41	0.52	0.46	0.37	0.37	0.41	matched (3)	1	6	1
cg23991388	15	100654760	ADAMTS17	0.869064	0.479256	-0.389808	0.0414486	0.252964	0.0251346	0.50288	0.83909	0.82774	0.89031	0.8583	0.92988	0.37298	0.67731	0.32834	0.20806	0.80959	0.32	0.37	0.29	0.32	0.22	0.18	0.17	0.26	matched (3)	1	6	1
cg24782378	15	100672379	ADAMTS17	0.81561	0.601188	-0.214422	0.0454208	0.173633	0.0487986	0.545453	0.84692	0.75587	0.80464	0.79785	0.87277	0.70695	0.41759	0.84007	0.5739	0.46743	0.61	0.55	0.49	0.66	0.38	0.4	0.26	0.38	matched (3)	1	6	1
cg15906761	5	178623035	ADAMTS2	0.641644	0.86836	0.226716	0.114632	0.0506031	0.00809462	0.419275	0.517	0.74398	0.69037	0.51928	0.73759	0.91338	0.89269	0.79403	0.90315	0.83855	0.86	0.79	0.85	0.85	0.57	0.66	0.56	0.52	matched (3)	1	10	1
cg21052104	5	178712636	ADAMTS2	0.188348	0.373094	0.184746	0.036777	0.102464	0.0126322	0.456123	0.23356	0.22313	0.16562	0.15967	0.15976	0.49836	0.29728	0.45608	0.35637	0.25738	0.77	0.72	0.79	0.78	0.58	0.59	0.57	0.54	matched (3)	1	10	1
cg04706600	5	178741004	ADAMTS2	0.353456	0.554936	0.20148	0.0495439	0.140108	0.0291411	0.508963	0.40863	0.40573	0.32315	0.32348	0.30629	0.59473	0.72812	0.4683	0.36635	0.61718	0.88	0.86	0.88	0.87	0.72	0.76	0.72	0.69	matched (3)	1	10	1
cg18720326	5	178712084	ADAMTS2	0.157732	0.333414	0.175682	0.058542	0.121334	0.0280325	0.507413	0.24962	0.12874	0.18188	0.11937	0.10905	0.43908	0.37861	0.3959	0.32425	0.12923	0.83	0.81	0.85	0.78	0.17	0.15	0.18	0.14	matched (3)	1	10	1
cg17651451	5	178697400	ADAMTS2	0.06653	0.224182	0.157652	0.0177199	0.116575	0.0381069	0.524398	0.04462	0.07287	0.08855	0.07403	0.05258	0.33014	0.1357	0.29216	0.29771	0.0652	0.53	0.49	0.55	0.49	0.22	0.27	0.22	0.24	matched (3)	1	10	1
cg08876009	5	178655042	ADAMTS2	0.415266	0.643916	0.22865	0.108536	0.176869	0.0450532	0.53966	0.5877	0.45567	0.36508	0.3359	0.33198	0.75405	0.44299	0.80615	0.75611	0.46028	0.89	0.89	0.89	0.9	0.68	0.81	0.78	0.61	matched (3)	1	10	1
cg21607137	5	178598142	ADAMTS2	0.495756	0.779814	0.284058	0.0930659	0.103801	0.00191649	0.280868	0.66079	0.47311	0.45425	0.43881	0.45182	0.8006	0.69947	0.85937	0.89164	0.64799	0.93	0.89	0.93	0.91	0.68	0.73	0.71	0.66	matched (3)	1	10	1
cg00562312	5	178752999	ADAMTS2	0.358002	0.592086	0.234084	0.0361874	0.171661	0.0364634	0.521906	0.34567	0.42187	0.34532	0.33182	0.34533	0.7413	0.43224	0.62698	0.76508	0.39483	0.89	0.86	0.88	0.9	0.63	0.7	0.74	0.65	matched (3)	1	10	1
cg16991765	5	178594097	ADAMTS2	0.2062	0.480638	0.274438	0.0990633	0.113367	0.00368942	0.342511	0.23732	0.13108	0.32395	0.07972	0.25893	0.52183	0.29563	0.58912	0.53762	0.45899	0.05	0.05	0.03	0.04	0.49	0.45	0.53	0.55	matched (3)	1	10	1
cg25550425	5	178645682	ADAMTS2	0.38041	0.694926	0.314516	0.0600515	0.174568	0.0128234	0.457679	0.46567	0.41728	0.3496	0.35315	0.31635	0.81753	0.55851	0.83541	0.80551	0.45767	0.82	0.75	0.84	0.82	0.43	0.6	0.52	0.45	matched (3)	1	10	1
cg21911301	12	43946518	ADAMTS20	0.726026	0.514604	-0.211422	0.0681987	0.15134	0.0318438	0.514453	0.71961	0.66186	0.6749	0.73984	0.83392	0.63949	0.37105	0.51254	0.35885	0.69109	0.67	0.64	0.72	0.69	0.7	0.72	0.7	0.62	matched (3)	1	2	1
cg24643381	12	43941378	ADAMTS20	0.657788	0.498804	-0.158984	0.102005	0.103384	0.0400821	0.529003	0.57113	0.61641	0.7879	0.56881	0.74469	0.62433	0.36997	0.45352	0.46324	0.58296	0.78	0.75	0.77	0.69	0.48	0.6	0.5	0.45	matched (3)	1	2	1
cg24892628	19	1509841	ADAMTSL5	0.362406	0.524994	0.162588	0.0306924	0.089854	0.0126374	0.456123	0.34049	0.38997	0.3992	0.35288	0.32949	0.50157	0.56224	0.4958	0.41146	0.6539	0.33	0.37	0.34	0.29	0.68	0.7	0.7	0.71	matched (3)	1	3	1
cg13434396	19	1508555	ADAMTSL5	0.500568	0.26251	-0.238058	0.104358	0.120329	0.0104953	0.439597	0.63502	0.38722	0.4321	0.58268	0.46582	0.20581	0.22444	0.22461	0.18219	0.4755	0.3	0.31	0.24	0.3	0.23	0.19	0.17	0.24	matched (3)	1	3	1
cg22994198	19	1508528	ADAMTSL5	0.753262	0.341696	-0.411566	0.0700367	0.332494	0.0489798	0.545657	0.77396	0.6706	0.6951	0.843	0.78365	0.14953	0.6643	0.05659	0.09657	0.74149	0.25	0.32	0.14	0.26	0.1	0.13	0.05	0.19	matched (3)	1	3	1
cg15806365	10	1386520	ADARB2	0.78896	0.638346	-0.150614	0.0614692	0.101339	0.0266408	0.504772	0.71252	0.76403	0.84065	0.7651	0.8625	0.60595	0.67107	0.55664	0.55868	0.79939	0.87	0.83	0.88	0.87	0.51	0.49	0.56	0.58	matched (3)	1	5	1
cg01364755	10	1370694	ADARB2	0.832396	0.311642	-0.520754	0.0897426	0.376765	0.034607	0.518533	0.72656	0.78258	0.87855	0.81501	0.95928	0.04856	0.4971	0.04384	0.07642	0.89229	0.96	0.92	0.97	0.92	0.44	0.53	0.45	0.53	matched (3)	1	5	1
cg17023203	10	1510048	ADARB2	0.757594	0.600062	-0.157532	0.0557084	0.0710221	0.00504356	0.373934	0.68572	0.71288	0.80102	0.77565	0.8127	0.59861	0.48597	0.59726	0.65067	0.6678	0.67	0.36	0.48	0.4	0.37	0.45	0.48	0.35	matched (3)	1	5	1
cg15479754	10	1447082	ADARB2	0.406262	0.562914	0.156652	0.0520564	0.0626039	0.00281415	0.316667	0.45151	0.32285	0.40668	0.44882	0.40145	0.65835	0.55758	0.56145	0.55472	0.48247	0.89	0.87	0.91	0.88	0.46	0.42	0.49	0.46	matched (3)	1	5	1
cg04724406	10	1712918	ADARB2	0.771608	0.616418	-0.15519	0.0896033	0.103036	0.0351639	0.519042	0.66814	0.70125	0.80882	0.78633	0.8935	0.64192	0.54472	0.6268	0.5003	0.76835	0.92	0.92	0.91	0.89	0.53	0.46	0.45	0.48	matched (3)	1	5	1
cg25562925	2	25110049	ADCY3	0.404354	0.584066	0.179712	0.0606444	0.135853	0.0385257	0.525448	0.46053	0.42137	0.37302	0.45201	0.31484	0.69782	0.48982	0.70736	0.628	0.39733	0.4	0.43	0.38	0.39	0.65	0.65	0.66	0.65	matched (3)	1	4	1
cg26752663	2	25142016	ADCY3	0.17091	0.326526	0.155616	0.0582734	0.0897308	0.014401	0.466483	0.23218	0.22453	0.16606	0.13682	0.09496	0.32825	0.48106	0.2804	0.26338	0.27954	0.63	0.61	0.71	0.67	0.74	0.72	0.74	0.7	matched (3)	1	4	1
cg16888658	2	25142117	ADCY3	0.121308	0.354318	0.23301	0.0371614	0.126966	0.0125049	0.455102	0.13186	0.16071	0.14907	0.07656	0.08834	0.40849	0.25828	0.47385	0.44781	0.18316	0.31	0.32	0.38	0.26	0.72	0.74	0.75	0.73	matched (3)	1	4	1
cg08471319	2	25141735	ADCY3	0.257548	0.448748	0.1912	0.125376	0.111221	0.0345097	0.5185	0.41558	0.36494	0.16778	0.20769	0.13175	0.59132	0.53997	0.39601	0.38703	0.32941	0.96	0.92	0.95	0.93	0.8	0.79	0.79	0.77	matched (3)	1	4	1
cg09822192	14	24801191	ADCY4	0.81	0.628246	-0.181754	0.0365519	0.114948	0.0211889	0.493372	0.82505	0.78932	0.75844	0.82452	0.85267	0.61446	0.73035	0.5285	0.50703	0.76089	0.53	0.4	0.54	0.36	0.51	0.57	0.49	0.47	matched (3)	1	5	1
cg22990158	14	24802150	ADCY4	0.808162	0.637684	-0.170478	0.10181	0.118514	0.0412358	0.531951	0.69684	0.73593	0.86508	0.79213	0.95083	0.46995	0.76927	0.56688	0.69125	0.69107	0.12	0.16	0.08	0.08	0.3	0.22	0.28	0.25	matched (3)	1	5	1
cg02098786	14	24801794	ADCY4	0.542636	0.308216	-0.23442	0.0785229	0.157192	0.0251482	0.50288	0.46744	0.44793	0.60408	0.58303	0.6107	0.19272	0.21794	0.20199	0.37096	0.55747	0.27	0.32	0.28	0.27	0.4	0.37	0.41	0.38	matched (3)	1	5	1
cg00951869	14	24805349	ADCY4	0.456742	0.663818	0.207076	0.0485735	0.136899	0.024388	0.501581	0.42268	0.40001	0.49551	0.44957	0.51594	0.72762	0.76842	0.66438	0.73046	0.42821	0.35	0.35	0.29	0.29	0.54	0.54	0.55	0.52	matched (3)	1	5	1
cg16106068	14	24792081	ADCY4	0.665112	0.426022	-0.23909	0.0567476	0.164693	0.0282813	0.507815	0.57128	0.67736	0.68048	0.67085	0.72559	0.42631	0.4293	0.25551	0.32856	0.69043	0.86	0.86	0.85	0.87	0.77	0.79	0.78	0.76	matched (3)	1	5	1
cg19013391	3	123166774	ADCY5	0.75778	0.600356	-0.157424	0.0556534	0.110186	0.0295775	0.509843	0.7717	0.66349	0.76111	0.78353	0.80907	0.49688	0.65268	0.58969	0.50263	0.7599	0.54	0.54	0.56	0.55	0.5	0.49	0.41	0.46	matched (3)	1	2	1
cg04908625	3	123166882	ADCY5	0.682148	0.477332	-0.204816	0.0733917	0.157709	0.0411582	0.531834	0.61045	0.6062	0.68437	0.74949	0.76023	0.36483	0.62967	0.42378	0.31003	0.65835	0.23	0.36	0.28	0.3	0.27	0.34	0.33	0.24	matched (3)	1	2	1
cg01207684	16	4103167	ADCY9	0.022168	0.612942	0.590774	0.0114274	0.402448	0.0303964	0.511438	0.01549	0.02347	0.0303	0.03504	0.00654	0.85158	0.31004	0.95711	0.88623	0.05975	0.8	0.8	0.77	0.8	0.68	0.69	0.69	0.66	matched (3)	1	6	1
cg09032423	16	4015231	ADCY9	0.625152	0.873846	0.248694	0.174413	0.0104973	0.0331133	0.516321	0.64067	0.54986	0.75164	0.37095	0.81264	0.88961	0.86045	0.87322	0.87064	0.87531	0.88	0.85	0.87	0.85	0.85	0.84	0.85	0.85	matched (3)	1	6	1
cg02261541	16	4050315	ADCY9	0.962592	0.51622	-0.446372	0.0135102	0.338192	0.0418461	0.532817	0.96277	0.95378	0.96097	0.95044	0.985	0.59787	0.72535	0.08458	0.26195	0.91135	0.94	0.94	0.95	0.94	0.84	0.83	0.86	0.85	matched (3)	1	6	1
cg06223834	16	4103161	ADCY9	0.015684	0.60112	0.585436	0.00962713	0.407761	0.0325527	0.516006	0.03154	0.01437	0.01616	0.00969	0.00666	0.8744	0.23082	0.93445	0.87935	0.08658	0.9	0.92	0.87	0.85	0.87	0.84	0.82	0.85	matched (3)	1	6	1
cg05765011	16	4103225	ADCY9	0.09786	0.611706	0.513846	0.034034	0.318084	0.022065	0.495506	0.10577	0.14747	0.08426	0.09781	0.05399	0.83574	0.38483	0.87021	0.80289	0.16486	0.49	0.48	0.44	0.45	0.59	0.57	0.55	0.54	matched (3)	1	6	1
cg09262171	16	4140361	ADCY9	0.076396	0.254926	0.17853	0.0227489	0.0916226	0.0104392	0.439309	0.06922	0.08081	0.11308	0.06568	0.05319	0.38199	0.16522	0.27267	0.28883	0.16592	0.35	0.36	0.34	0.34	0.67	0.68	0.73	0.67	matched (3)	1	6	1
cg10994564	3	119306022	ADPRH	0.492726	0.703282	0.210556	0.0785608	0.104273	0.00782646	0.41561	0.4547	0.5591	0.49101	0.38329	0.57553	0.76026	0.54846	0.78723	0.7778	0.64266	0.66	0.52	0.71	0.66	0.77	0.79	0.76	0.71	matched (3)	1	2	1
cg16904330	3	119299162	ADPRH	0.308568	0.475152	0.166584	0.0660727	0.103378	0.0196298	0.488818	0.2891	0.42318	0.30125	0.26034	0.26897	0.47759	0.3766	0.58782	0.56737	0.36638	0.23	0.24	0.15	0.2	0.51	0.6	0.55	0.52	matched (3)	1	2	1
cg20731693	13	114107876	ADPRHL1	0.490536	0.746162	0.255626	0.0573886	0.0960018	0.00170322	0.271267	0.54233	0.56064	0.4469	0.43394	0.46887	0.78484	0.63876	0.84578	0.81267	0.64876	0.89	0.89	0.89	0.9	0.8	0.69	0.76	0.76	matched (3)	1	10	1
cg12622519	13	114108052	ADPRHL1	0.449726	0.63929	0.189564	0.042292	0.0826913	0.00390304	0.347291	0.50043	0.48726	0.40531	0.43881	0.41682	0.6927	0.61053	0.73873	0.6324	0.52209	0.87	0.88	0.88	0.89	0.72	0.61	0.65	0.71	matched (3)	1	10	1
cg14845091	13	114107956	ADPRHL1	0.352564	0.57097	0.218406	0.0394389	0.118954	0.0120512	0.452079	0.41314	0.36162	0.3055	0.34181	0.34075	0.66034	0.40785	0.55372	0.71019	0.52275	0.81	0.78	0.82	0.81	0.58	0.48	0.49	0.55	matched (3)	1	10	1
cg06864391	13	114076387	ADPRHL1	0.293936	0.470684	0.176748	0.0726773	0.0973685	0.012961	0.458502	0.36416	0.35795	0.29411	0.26588	0.18758	0.5517	0.48989	0.31258	0.54609	0.45316	0.92	0.93	0.92	0.91	0.92	0.91	0.9	0.89	matched (3)	1	10	1
cg27490101	13	114107790	ADPRHL1	0.659604	0.863672	0.204068	0.0482491	0.0586885	0.00037095	0.164606	0.67711	0.65153	0.61234	0.62379	0.73325	0.84908	0.8664	0.93622	0.89013	0.77653	0.95	0.95	0.94	0.95	0.96	0.93	0.93	0.92	matched (3)	1	10	1
cg12912869	13	114108515	ADPRHL1	0.492562	0.672882	0.18032	0.0888864	0.104711	0.0193804	0.487421	0.56401	0.59547	0.41364	0.49547	0.39422	0.71678	0.59532	0.69898	0.80934	0.54399	0.86	0.83	0.88	0.89	0.85	0.83	0.83	0.83	matched (3)	1	10	1
cg21304833	13	114108028	ADPRHL1	0.315862	0.490492	0.17463	0.0419636	0.0990057	0.0131851	0.459743	0.36377	0.35881	0.27916	0.28205	0.29552	0.45224	0.42316	0.50342	0.65672	0.41692	0.84	0.83	0.86	0.85	0.58	0.52	0.55	0.55	matched (3)	1	10	1
cg20097507	13	114077086	ADPRHL1	0.683718	0.851002	0.167284	0.0462244	0.050388	0.00060941	0.196552	0.67454	0.69885	0.69292	0.61276	0.73952	0.83211	0.85214	0.91251	0.87941	0.77884	0.89	0.88	0.92	0.9	0.88	0.88	0.88	0.87	matched (3)	1	10	1
cg01421309	13	114084041	ADPRHL1	0.640988	0.484188	-0.1568	0.0536489	0.100016	0.0208425	0.492956	0.67925	0.64279	0.66467	0.54807	0.67016	0.62324	0.36124	0.46134	0.43748	0.53764	0.35	0.37	0.34	0.3	0.44	0.47	0.41	0.44	matched (3)	1	10	1
cg23417523	13	114108012	ADPRHL1	0.373552	0.551262	0.17771	0.0419744	0.105165	0.0158265	0.474186	0.43076	0.3907	0.32008	0.37731	0.34891	0.62839	0.46554	0.67771	0.55561	0.42906	0.88	0.86	0.87	0.88	0.65	0.53	0.56	0.65	matched (3)	1	10	1
cg04293085	20	4202378	ADRA1D	0.79702	0.37858	-0.41844	0.0965329	0.274314	0.0236943	0.499329	0.84522	0.94278	0.70638	0.75408	0.73664	0.33757	0.54152	0.09242	0.16288	0.75851	0.03	0.12	0.03	0.05	0.63	0.42	0.6	0.6	matched (3)	1	2	1
cg21999991	20	4202764	ADRA1D	0.424688	0.205062	-0.219626	0.0670628	0.102833	0.00537368	0.379697	0.49171	0.46162	0.3386	0.46352	0.36799	0.17887	0.29046	0.08745	0.13736	0.33117	0.17	0.2	0.18	0.19	0.27	0.25	0.25	0.28	matched (3)	1	2	1
cg02614549	4	7844918	AFAP1	0.633452	0.301868	-0.331584	0.0743278	0.121051	0.00144587	0.25744	0.59502	0.55875	0.66534	0.7473	0.60085	0.32314	0.28727	0.17984	0.22463	0.49446	0.91	0.88	0.9	0.87	0.85	0.83	0.82	0.82	matched (3)	1	6	1
cg02895699	4	7813791	AFAP1	0.726686	0.344556	-0.38213	0.0872807	0.222019	0.0147846	0.468766	0.69295	0.71496	0.75099	0.61814	0.85639	0.35807	0.45617	0.07833	0.1874	0.64281	0.85	0.87	0.86	0.83	0.81	0.76	0.79	0.74	matched (3)	1	6	1
cg00151271	4	7872993	AFAP1	0.557806	0.71295	0.155144	0.0786662	0.0769707	0.0135642	0.461635	0.64666	0.45561	0.59032	0.49736	0.59908	0.77008	0.81677	0.63353	0.67568	0.66869	0.68	0.63	0.67	0.64	0.71	0.74	0.71	0.69	matched (3)	1	6	1
cg20312457	4	7813475	AFAP1	0.797484	0.465818	-0.331666	0.0376602	0.209312	0.0227546	0.496859	0.75	0.80665	0.80899	0.77319	0.84859	0.56778	0.4926	0.24658	0.27445	0.74768	0.87	0.9	0.86	0.88	0.74	0.74	0.73	0.73	matched (3)	1	6	1
cg14543780	4	7768575	AFAP1	0.5749	0.418476	-0.156424	0.0727079	0.121544	0.0452266	0.540154	0.54544	0.47172	0.63979	0.56924	0.64831	0.30682	0.48453	0.3813	0.32302	0.59671	0.59	0.54	0.65	0.63	0.68	0.71	0.71	0.71	matched (3)	1	6	1
cg18400079	4	7813911	AFAP1	0.695776	0.339886	-0.35589	0.0925252	0.230978	0.0224408	0.496242	0.66953	0.69835	0.74759	0.55828	0.80513	0.31529	0.46532	0.09013	0.16575	0.66294	0.84	0.82	0.79	0.83	0.69	0.69	0.64	0.61	matched (3)	1	6	1
cg17593384	4	88000269	AFF1	0.26705	0.101326	-0.165724	0.0805394	0.0441997	0.00638162	0.395158	0.22447	0.33849	0.34932	0.15632	0.26665	0.07574	0.13984	0.05983	0.0735	0.15772	0.65	0.65	0.59	0.61	0.55	0.57	0.58	0.48	matched (3)	1	5	1
cg07889938	4	87855377	AFF1	0.35762	0.713632	0.356012	0.107132	0.142619	0.00253034	0.307539	0.41163	0.40641	0.42637	0.16896	0.37473	0.72115	0.61621	0.87853	0.82072	0.53155	0.12	0.19	0.1	0.09	0.21	0.25	0.23	0.24	matched (3)	1	5	1
cg17455261	4	87882899	AFF1	0.062408	0.52644	0.464032	0.028144	0.294827	0.0240985	0.500603	0.05897	0.04972	0.07019	0.10466	0.0285	0.55127	0.41957	0.82858	0.74816	0.08462	0.18	0.21	0.13	0.19	0.62	0.68	0.64	0.55	matched (3)	1	5	1
cg26708781	4	87921477	AFF1	0.320462	0.099734	-0.220728	0.120145	0.0616416	0.0107378	0.44189	0.413	0.2674	0.44677	0.14629	0.32885	0.15056	0.02808	0.07676	0.06689	0.17638	0.84	0.79	0.78	0.82	0.51	0.57	0.44	0.42	matched (3)	1	5	1
cg27179352	4	88029472	AFF1	0.106038	0.49889	0.392852	0.0384845	0.256101	0.0256589	0.503891	0.09679	0.11523	0.12262	0.04609	0.14946	0.59617	0.31816	0.78673	0.63803	0.15536	0.83	0.88	0.88	0.88	0.66	0.65	0.65	0.5	matched (3)	1	5	1
cg02518546	2	100252968	AFF3	0.208716	0.455116	0.2464	0.0389452	0.157525	0.022904	0.497198	0.27149	0.21855	0.19798	0.1774	0.17816	0.67562	0.29105	0.45393	0.53282	0.32216	0.87	0.85	0.91	0.89	0.86	0.82	0.86	0.83	matched (3)	1	5	1
cg19542849	2	100217960	AFF3	0.130982	0.577082	0.4461	0.0509116	0.299078	0.0278537	0.506914	0.16082	0.14125	0.11029	0.18744	0.05511	0.55887	0.38648	0.91482	0.82786	0.19738	0.95	0.93	0.94	0.91	0.77	0.8	0.84	0.82	matched (3)	1	5	1
cg01474781	2	100279893	AFF3	0.610052	0.303158	-0.306894	0.127711	0.23342	0.0406203	0.530168	0.54931	0.70322	0.64313	0.41977	0.73483	0.24938	0.1092	0.17832	0.27446	0.70443	0.87	0.87	0.93	0.89	0.83	0.84	0.83	0.8	matched (3)	1	5	1
cg20965469	2	100266111	AFF3	0.266394	0.606066	0.339672	0.0972942	0.145594	0.00343144	0.336464	0.37465	0.35976	0.20665	0.23901	0.1519	0.59922	0.80068	0.63012	0.60937	0.39094	0.93	0.9	0.91	0.89	0.84	0.81	0.83	0.82	matched (3)	1	5	1
cg02245998	2	100210626	AFF3	0.259094	0.473536	0.214442	0.0286272	0.0613194	0.00051042	0.185842	0.25157	0.293	0.27888	0.21848	0.25354	0.5521	0.49215	0.40373	0.41939	0.50031	0.76	0.75	0.78	0.73	0.46	0.51	0.49	0.45	matched (3)	1	5	1
cg13524563	2	236471576	AGAP1	0.37612	0.641828	0.265708	0.0698152	0.184143	0.0285981	0.507979	0.37332	0.49476	0.3583	0.31503	0.33919	0.68493	0.53427	0.84179	0.76518	0.38297	0.94	0.94	0.95	0.95	0.95	0.95	0.93		matched (3)	1	12	1
cg01604994	2	236867836	AGAP1	0.855832	0.613878	-0.241954	0.0225309	0.149334	0.0214466	0.494504	0.87368	0.85277	0.83149	0.83754	0.88368	0.49401	0.76811	0.4714	0.55635	0.77952	0.84	0.85	0.87	0.87	0.87	0.84	0.85	0.86	matched (3)	1	12	1
cg20706776	2	236514119	AGAP1	0.786664	0.447016	-0.339648	0.0325207	0.186137	0.0141077	0.465229	0.75287	0.80666	0.78438	0.75897	0.83044	0.30934	0.54921	0.34527	0.30418	0.72708	0.87	0.85	0.88	0.86	0.32	0.33	0.35	0.28	matched (3)	1	12	1
cg02244583	2	236773260	AGAP1	0.673308	0.851252	0.177944	0.0521429	0.0790199	0.00411497	0.352676	0.66631	0.73042	0.68531	0.58985	0.69465	0.86325	0.90219	0.90729	0.86929	0.71424	0.56	0.48	0.58	0.61	0.83	0.82	0.81	0.84	matched (3)	1	12	1
cg15981851	2	236773924	AGAP1	0.233992	0.486628	0.252636	0.0520535	0.0723877	0.00033535	0.159224	0.23498	0.29867	0.2291	0.25251	0.1547	0.47952	0.4519	0.55874	0.55529	0.38769	0.32	0.24	0.37	0.22	0.65	0.64	0.61	0.62	matched (3)	1	12	1
cg10984962	2	236462202	AGAP1	0.070098	0.314882	0.244784	0.0306051	0.197112	0.0490958	0.545686	0.08813	0.09099	0.05102	0.09499	0.02536	0.62573	0.1527	0.32995	0.3301	0.13593	0.87	0.86	0.89	0.88	0.85	0.85	0.8	0.84	matched (3)	1	12	1
cg22248286	2	236849184	AGAP1	0.468488	0.127648	-0.34084	0.0284074	0.0736	0.00016828	0.124038	0.45277	0.43806	0.4933	0.50377	0.45454	0.24746	0.07254	0.06802	0.1063	0.14392	0.81	0.79	0.82	0.81	0.64	0.63	0.66	0.62	matched (3)	1	12	1
cg06526980	2	236826245	AGAP1	0.475306	0.6992	0.223894	0.179986	0.094389	0.048595	0.545203	0.33164	0.62687	0.36863	0.71139	0.338	0.56902	0.70327	0.77784	0.79831	0.64756	0.9	0.89	0.95	0.84	0.96	0.96	0.95	0.95	matched (3)	1	12	1
cg22029015	2	236674257	AGAP1	0.813214	0.5608	-0.252414	0.137276	0.0435401	0.0121401	0.452422	0.58994	0.78494	0.88078	0.86497	0.94544	0.62367	0.51498	0.57916	0.55993	0.52626	0.98	0.98	0.99	0.99	0.97	0.95	0.95	0.93	matched (3)	1	12	1
cg08348422	2	236935654	AGAP1	0.155736	0.468394	0.312658	0.042466	0.103078	0.00120507	0.244385	0.20042	0.19794	0.13916	0.13914	0.10202	0.60715	0.47667	0.38617	0.35138	0.5206	0.82	0.8	0.82	0.83	0.67	0.7	0.68	0.67	matched (3)	1	12	1
cg03279522	2	236773146	AGAP1	0.6264	0.87201	0.24561	0.0329228	0.112806	0.0064668	0.396258	0.66627	0.64183	0.58291	0.63703	0.60396	0.86276	0.96562	0.97017	0.86952	0.69198	0.41	0.35	0.44	0.45	0.8	0.84	0.81	0.88	matched (3)	1	12	1
cg24431734	2	236413327	AGAP1	0.458584	0.821972	0.363388	0.0652724	0.0603015	1.717e-05	0.0593353	0.51573	0.51081	0.35393	0.46275	0.4497	0.82093	0.72165	0.83796	0.84764	0.88168	0.6	0.62	0.61	0.59	0.81	0.77	0.64	0.73	matched (3)	1	12	1
cg14446604	7	150823386	AGAP3	0.28945	0.515438	0.225988	0.0663024	0.0680467	0.00071364	0.208296	0.37179	0.31364	0.2698	0.30105	0.19097	0.58171	0.5141	0.43849	0.58522	0.45767	0.84	0.84	0.84	0.83	0.58	0.54	0.48	0.57	matched (3)	1	3	1
cg03714522	7	150822902	AGAP3	0.102774	0.259598	0.156824	0.0112673	0.114146	0.0368125	0.522813	0.10843	0.11037	0.098	0.11194	0.08513	0.36249	0.15355	0.18701	0.4027	0.19224	0.69	0.7	0.7	0.56	0.25	0.17	0.22	0.25	matched (3)	1	3	1
cg07429146	7	150822655	AGAP3	0.248858	0.56261	0.313752	0.0281403	0.203457	0.0253475	0.503464	0.29255	0.2436	0.24692	0.24736	0.21386	0.73275	0.32649	0.66849	0.72823	0.35709	0.87	0.87	0.85	0.75	0.37	0.29	0.31	0.36	matched (3)	1	3	1
cg04321240	15	87516203	AGBL1	0.549076	0.359026	-0.19005	0.076909	0.0917921	0.00790205	0.416076	0.44368	0.53336	0.61189	0.52052	0.63593	0.44093	0.35196	0.24423	0.29848	0.45953	0.69	0.68	0.72	0.75	0.26	0.34	0.27	0.31	matched (3)	1	2	1
cg04134722	15	87436107	AGBL1	0.558456	0.395216	-0.16324	0.0555536	0.107293	0.0233594	0.498216	0.5487	0.47187	0.56978	0.62344	0.57849	0.57438	0.32418	0.3363	0.41654	0.32468	0.67	0.61	0.65	0.65	0.37	0.51	0.39	0.35	matched (3)	1	2	1
cg03431524	7	100142441	AGFG2	0.684996	0.473984	-0.211012	0.0586722	0.115252	0.0109084	0.442458	0.76138	0.60394	0.66331	0.71472	0.68163	0.39822	0.42346	0.62576	0.56487	0.35761	0.61	0.51	0.64	0.6	0.77	0.76	0.73	0.75	matched (3)	1	2	1
cg18991321	7	100144475	AGFG2	0.661522	0.446594	-0.214928	0.0838322	0.083602	0.00363715	0.341394	0.73631	0.61271	0.5872	0.76768	0.60371	0.54531	0.50658	0.45789	0.35731	0.36588	0.63	0.62	0.75	0.73	0.8	0.81	0.78	0.79	matched (3)	1	2	1
cg09043403	6	161648811	AGPAT4	0.796174	0.313726	-0.482448	0.040612	0.143891	0.0010936	0.237219	0.82981	0.76021	0.79944	0.75009	0.84132	0.43323	0.17751	0.46349	0.3439	0.1505	0.82	0.82	0.79	0.83	0.7	0.74	0.71	0.68	matched (3)	1	4	1
cg14840850	6	161636502	AGPAT4	0.414752	0.13438	-0.280372	0.189126	0.135279	0.0298346	0.510091	0.09356	0.54815	0.45422	0.55804	0.41979	0.07545	0.12225	0.37032	0.06462	0.03926	0.91	0.92	0.9	0.93	0.8	0.79	0.76	0.75	matched (3)	1	4	1
cg20352108	6	161676037	AGPAT4	0.719308	0.394066	-0.325242	0.0630597	0.125402	0.00215708	0.29299	0.76195	0.71543	0.64564	0.80015	0.67337	0.59488	0.36798	0.42282	0.27878	0.30587	0.94	0.92	0.93	0.91	0.79	0.81	0.79	0.73	matched (3)	1	4	1
cg02627227	6	161664638	AGPAT4	0.702312	0.48599	-0.216322	0.0242283	0.0880271	0.00408206	0.35206	0.70844	0.67896	0.71288	0.67708	0.7342	0.49581	0.54129	0.5793	0.3494	0.46415	0.29	0.31	0.25	0.26	0.58	0.59	0.59	0.56	matched (3)	1	4	1
cg16702815	7	16920271	AGR3	0.170254	0.445216	0.274962	0.0502218	0.207551	0.0395163	0.527623	0.14538	0.21118	0.22363	0.09993	0.17115	0.72146	0.2234	0.49011	0.53671	0.2544	0.79	0.76	0.74	0.7	0.67	0.74	0.69	0.72	matched (3)	1	2	1
cg06255943	7	16922326	AGR3	0.5844	0.744656	0.160256	0.093083	0.108883	0.0375307	0.523512	0.6754	0.64359	0.55163	0.61202	0.43936	0.73192	0.75207	0.85236	0.81668	0.57025	0.78	0.72	0.81	0.75	0.75	0.79	0.83	0.66	matched (3)	1	2	1
cg09513758	1	110526368	AHCYL1	0.118424	0.515204	0.39678	0.035571	0.24951	0.0228955	0.497198	0.14492	0.12326	0.15965	0.08076	0.08353	0.75825	0.29313	0.65804	0.6644	0.2022	0.83	0.77	0.8	0.79		0.53	0.57	0.51	matched (3)	1	4	1
cg24681307	1	110526191	AHCYL1	0.10716	0.365308	0.258148	0.0199661	0.114557	0.00658654	0.397493	0.12557	0.121	0.1176	0.0905	0.08113	0.47143	0.30136	0.43629	0.42209	0.19537	0.42	0.4	0.34	0.36	0.26	0.26	0.26	0.26	matched (3)	1	4	1
cg19595244	1	110526158	AHCYL1	0.48386	0.731914	0.248054	0.0721587	0.0765655	0.0007621	0.211385	0.54763	0.55634	0.46978	0.37892	0.46663	0.81307	0.70269	0.80199	0.71366	0.62816	0.46	0.44	0.4	0.39	0.56	0.56	0.58	0.55	matched (3)	1	4	1
cg18177826	1	110564105	AHCYL1	0.831306	0.61859	-0.212716	0.0231116	0.0949743	0.00618759	0.392572	0.80592	0.85309	0.80757	0.85132	0.83863	0.62525	0.61796	0.49145	0.59997	0.75832	0.93	0.9	0.9	0.91	0.9	0.89	0.88	0.9	matched (3)	1	4	1
cg13375463	1	27899025	AHDC1	0.303764	0.660452	0.356688	0.0483893	0.168059	0.00719048	0.407659	0.32467	0.35675	0.29621	0.31455	0.22664	0.6786	0.58377	0.73264	0.87886	0.42839	0.73	0.68	0.74	0.7	0.8	0.81	0.79	0.78	matched (3)	1	6	1
cg27559747	1	27916108	AHDC1	0.37845	0.529924	0.151474	0.0396567	0.0739111	0.00652722	0.396258	0.44256	0.33504	0.3619	0.37898	0.37377	0.52125	0.64141	0.52906	0.4334	0.5245	0.76	0.72	0.76	0.75	0.63	0.64	0.6	0.61	matched (3)	1	6	1
cg17110920	1	27893925	AHDC1	0.212586	0.44015	0.227564	0.0366068	0.0936139	0.00349248	0.337954	0.23808	0.25924	0.18773	0.20891	0.16897	0.49534	0.31441	0.55977	0.43412	0.39711	0.87	0.88	0.88	0.87	0.67	0.65	0.62	0.6	matched (3)	1	6	1
cg04212092	1	27889261	AHDC1	0.220266	0.467978	0.247712	0.0543105	0.107419	0.0038143	0.344941	0.28032	0.26023	0.21355	0.20676	0.14047	0.50162	0.33173	0.60426	0.51164	0.39064	0.4	0.41	0.38	0.36	0.75	0.75	0.75	0.72	matched (3)	1	6	1
cg23613162	1	27891416	AHDC1	0.325656	0.52007	0.194414	0.0129718	0.0320351	3.899e-05	0.0788998	0.33364	0.33759	0.32259	0.30467	0.32979	0.52258	0.53178	0.49427	0.56604	0.48568	0.73	0.64	0.72	0.71	0.68	0.7	0.67	0.69	matched (3)	1	6	1
cg00594099	1	27893886	AHDC1	0.281194	0.540994	0.2598	0.0407252	0.103261	0.00297774	0.32188	0.30681	0.33518	0.27982	0.24113	0.24303	0.6282	0.40081	0.56783	0.63872	0.46941	0.89	0.88	0.88	0.91	0.69	0.72	0.72	0.65	matched (3)	1	6	1
cg01513078	14	105437094	AHNAK2	0.09535	0.25956	0.16421	0.0977669	0.120272	0.0465834	0.542245	0.04898	0.26889	0.06304	0.06248	0.03336	0.33653	0.18838	0.29289	0.38999	0.09001	0.78	0.78	0.8	0.81	0.75	0.68	0.72	0.68	matched (3)	1	2	1
cg06799735	14	105437141	AHNAK2	0.13685	0.307384	0.170534	0.0786458	0.115607	0.0292579	0.509043	0.08969	0.27668	0.11075	0.10936	0.09777	0.3865	0.22467	0.32522	0.44158	0.15895	0.81	0.79	0.82	0.82	0.74	0.71	0.74	0.67	matched (3)	1	2	1
cg03991871	5	368447	AHRR	0.907272	0.560208	-0.347064	0.0198649	0.261806	0.0411392	0.531834	0.89106	0.91009	0.89416	0.90072	0.94033	0.63268	0.67204	0.4026	0.20685	0.88687	0.85	0.89	0.88	0.84	0.5	0.55	0.43	0.39	matched (3)	1	6	1
cg23916896	5	368804	AHRR	0.912342	0.465476	-0.446866	0.0215167	0.351499	0.0465833	0.542245	0.89655	0.90895	0.9039	0.9023	0.95001	0.52934	0.69194	0.0912	0.12324	0.89166	0.19	0.33	0.31	0.17	0.78	0.81	0.79	0.79	matched (3)	1	6	1
cg12202185	5	369088	AHRR	0.716604	0.398348	-0.318256	0.0218932	0.231036	0.0365504	0.522004	0.69592	0.75315	0.71059	0.7058	0.71756	0.37377	0.48083	0.12557	0.27275	0.73882	0.11	0.12	0.07	0.09	0.17	0.19	0.19	0.12	matched (3)	1	6	1
cg11902777	5	368843	AHRR	0.5548	0.313352	-0.241448	0.0331618	0.19364	0.0483543	0.544861	0.58169	0.59498	0.52022	0.52556	0.55155	0.39565	0.36297	0.09216	0.14842	0.56756	0.07	0.12	0.12	0.07	0.24	0.32	0.28	0.27	matched (3)	1	6	1
cg03891523	5	342271	AHRR	0.232866	0.441618	0.208752	0.0650449	0.124062	0.0155889	0.473274	0.31825	0.24931	0.1702	0.2616	0.16497	0.57158	0.55289	0.33094	0.30044	0.45224	0.86	0.85	0.88	0.87	0.73	0.73	0.78	0.67	matched (3)	1	6	1
cg17248487	5	399887	AHRR	0.08892	0.257416	0.168496	0.018816	0.105264	0.0220138	0.495506	0.07976	0.0985	0.11604	0.06722	0.08308	0.37226	0.11673	0.26822	0.33947	0.1904	0.58	0.56	0.64	0.6	0.59	0.63	0.51	0.49	matched (3)	1	6	1
cg10989381	12	8758877	AICDA	0.657338	0.38497	-0.272368	0.155033	0.144493	0.0208153	0.492956	0.52321	0.50159	0.67196	0.70609	0.88384	0.344	0.54154	0.33022	0.19257	0.51652	0.94	0.93	0.95	0.93	0.87	0.9	0.86	0.89	matched (3)	1	3	1
cg10465202	12	8766467	AICDA	0.612156	0.80444	0.192284	0.0807951	0.0366881	0.00348961	0.337954	0.53418	0.54343	0.69943	0.58744	0.6963	0.85878	0.7814	0.82482	0.78725	0.76995	0.9	0.89	0.93	0.92	0.89	0.9	0.87	0.86	matched (3)	1	3	1
cg27562311	12	8766941	AICDA	0.49424	0.67739	0.18315	0.0743719	0.022595	0.00385057	0.345764	0.4216	0.4205	0.56791	0.48973	0.57146	0.67479	0.64254	0.7051	0.68059	0.68393	0.79	0.78	0.79	0.81	0.77	0.77	0.77	0.78	matched (3)	1	3	1
cg21052656	11	67250046	AIP	0.582244	0.4254	-0.156844	0.0338783	0.102685	0.0238126	0.500029	0.6036	0.61739	0.59284	0.53232	0.56507	0.46057	0.51172	0.40881	0.25524	0.49066	0.15	0.14	0.14	0.12	0.31	0.24	0.29	0.23	matched (3)	1	3	1
cg03812676	11	67254381	AIP	0.502138	0.682686	0.180548	0.0469312	0.104613	0.0142304	0.465581	0.56448	0.52588	0.46387	0.50783	0.44863	0.84125	0.56598	0.70838	0.68109	0.61673	0.64	0.66	0.78	0.7	0.85	0.86	0.89	0.83	matched (3)	1	3	1
cg21747271	11	67250052	AIP	0.5421	0.378292	-0.163808	0.0756024	0.0810536	0.0108571	0.442349	0.57287	0.65913	0.47048	0.51373	0.49429	0.42953	0.44984	0.30906	0.27307	0.42996	0.13	0.13	0.11	0.11	0.3	0.25	0.34	0.23	matched (3)	1	3	1
cg03146797	21	45709595	AIRE	0.74259	0.579562	-0.163028	0.0689802	0.120141	0.0368281	0.522853	0.66799	0.679	0.75354	0.78162	0.8308	0.50096	0.50039	0.5263	0.58462	0.78554	0.87	0.83	0.84	0.84	0.4	0.4	0.39	0.39	matched (3)	1	2	1
cg15955655	21	45705267	AIRE	0.700944	0.462042	-0.238902	0.0447248	0.173127	0.0345391	0.518504	0.71684	0.62619	0.73071	0.69486	0.73612	0.47188	0.20559	0.40162	0.5753	0.65582	0.86	0.85	0.87	0.85	0.51	0.51	0.47	0.49	matched (3)	1	2	1
cg11380667	1	4749165	AJAP1	0.77292	0.609498	-0.163422	0.0561707	0.116646	0.0316245	0.514122	0.81133	0.69828	0.7266	0.81746	0.81093	0.51277	0.74965	0.52945	0.53203	0.72359	0.89	0.86	0.86	0.86	0.8	0.87	0.83	0.73	matched (3)	1	8	1
cg00562969	1	4815872	AJAP1	0.62152	0.354618	-0.266902	0.11082	0.135345	0.00974201	0.433439	0.72472	0.45759	0.63455	0.71711	0.57363	0.44939	0.27958	0.30623	0.20175	0.53614	0.41	0.35	0.28	0.35	0.14	0.17	0.1	0.14	matched (3)	1	8	1
cg00504341	1	4842718	AJAP1	0.847662	0.688108	-0.159554	0.04815	0.10232	0.0211602	0.493372	0.86739	0.77884	0.8242	0.86197	0.90591	0.57363	0.76114	0.6234	0.65867	0.8237	0.85	0.87	0.89	0.89	0.65	0.7	0.66	0.64	matched (3)	1	8	1
cg27181471	1	4794111	AJAP1	0.084514	0.471506	0.386992	0.0335358	0.264086	0.0299441	0.510461	0.10367	0.13326	0.07012	0.0654	0.05012	0.72757	0.2342	0.62816	0.62583	0.14177	0.83	0.86	0.88	0.84	0.79	0.85	0.77	0.66	matched (3)	1	8	1
cg26435172	1	4736126	AJAP1	0.570944	0.408984	-0.16196	0.112542	0.06567	0.0297447	0.510001	0.70011	0.38957	0.59315	0.5943	0.57759	0.40054	0.42855	0.33318	0.3744	0.50825	0.71	0.61	0.66	0.65	0.36	0.39	0.34	0.35	matched (3)	1	8	1
cg21913897	1	4794072	AJAP1	0.078632	0.630158	0.551526	0.0608807	0.347902	0.0227766	0.49699	0.1818	0.07658	0.0498	0.06165	0.02333	0.85247	0.30632	0.92755	0.86556	0.19889	0.99	0.99	0.99	0.99	0.97	0.97	0.98	0.91	matched (3)	1	8	1
cg00979527	1	4749733	AJAP1	0.78972	0.553538	-0.236182	0.0447843	0.181739	0.0418969	0.532929	0.80151	0.72282	0.76858	0.83304	0.82265	0.46936	0.65274	0.38168	0.44044	0.82347	0.86	0.84	0.84	0.88	0.82	0.87	0.83	0.77	matched (3)	1	8	1
cg26231761	1	4744796	AJAP1	0.6528	0.483864	-0.168936	0.101319	0.121855	0.0452932	0.540272	0.76433	0.48772	0.66167	0.66299	0.68729	0.52452	0.3814	0.41837	0.41551	0.67952	0.73	0.68	0.76	0.74	0.75	0.77	0.68	0.68	matched (3)	1	8	1
cg24748868	6	151660133	AKAP12	0.805662	0.622512	-0.18315	0.0361866	0.0821058	0.00477268	0.367869	0.77981	0.81548	0.75732	0.84351	0.83219	0.60497	0.52602	0.71492	0.6988	0.56785	0.9	0.85	0.91	0.87	0.89	0.88	0.88	0.91	matched (3)	1	2	1
cg20407861	6	151612965	AKAP12	0.751974	0.349568	-0.402406	0.0902939	0.125269	0.00056072	0.189151	0.81721	0.75144	0.64549	0.86271	0.68302	0.4534	0.21788	0.30541	0.26289	0.50826	0.74	0.75	0.81	0.77	0.48	0.52	0.48	0.44	matched (3)	1	2	1
cg26482757	15	85999002	AKAP13	0.588632	0.74115	0.152518	0.106776	0.054339	0.029631	0.509903	0.511	0.73791	0.62833	0.46397	0.60195	0.77667	0.652	0.74675	0.79178	0.73855	0.89	0.88	0.9	0.9	0.72	0.76	0.74	0.7	matched (3)	1	5	1
cg10653465	15	86125255	AKAP13	0.612044	0.412048	-0.199996	0.0701372	0.118467	0.0156378	0.473502	0.64822	0.51978	0.5733	0.70338	0.61554	0.27607	0.39573	0.44188	0.35288	0.59368	0.35	0.37	0.39	0.34	0.62	0.6	0.59	0.61	matched (3)	1	5	1
cg13263323	15	86062960	AKAP13	0.912624	0.6811	-0.231524	0.0290384	0.137587	0.0182262	0.485415	0.88413	0.91356	0.91809	0.88986	0.95748	0.75469	0.53778	0.58362	0.65007	0.87934	0.91	0.92	0.92	0.92	0.8	0.8	0.8	0.83	matched (3)	1	5	1
cg05239225	15	86022419	AKAP13	0.123586	0.32547	0.201884	0.0448279	0.133294	0.0244639	0.501899	0.10753	0.13303	0.17691	0.05689	0.14357	0.45745	0.47285	0.26391	0.26359	0.16955	0.46	0.54	0.37	0.43	0.63	0.62	0.58	0.59	matched (3)	1	5	1
cg08285768	15	86038622	AKAP13	0.766618	0.297858	-0.46876	0.0342633	0.126786	0.00074271	0.210709	0.75389	0.71696	0.7864	0.76831	0.80753	0.26629	0.19415	0.26836	0.24222	0.51827	0.95	0.95	0.94	0.94	0.82	0.81	0.82	0.8	matched (3)	1	5	1
cg04663564	7	134144288	AKR1B1	0.63304	0.408552	-0.224488	0.0230981	0.163405	0.0364281	0.521789	0.64153	0.66556	0.63202	0.60295	0.62314	0.42298	0.19281	0.45826	0.33255	0.63616	0.87	0.83	0.87	0.85	0.71	0.63	0.64	0.6	matched (3)	1	2	1
cg26925463	7	134139309	AKR1B1	0.540118	0.38258	-0.157538	0.0339625	0.0909061	0.014574	0.467188	0.51712	0.52066	0.54712	0.59676	0.51893	0.47311	0.30388	0.48644	0.3491	0.30037	0.06	0.09	0.07	0.08	0.43	0.42	0.42	0.36	matched (3)	1	2	1
cg09277575	7	137760222	AKR1D1	0.515732	0.694328	0.178596	0.0911548	0.0706269	0.00936698	0.431181	0.41265	0.48496	0.57762	0.46441	0.63902	0.6883	0.64741	0.75689	0.77245	0.60659	0.75	0.69	0.8	0.77	0.4	0.46	0.46	0.36	matched (3)	1	2	1
cg15002691	7	137761047	AKR1D1	0.274708	0.538902	0.264194	0.0907887	0.158302	0.0162989	0.476343	0.18178	0.25763	0.38182	0.19689	0.35542	0.61589	0.35139	0.6475	0.69374	0.38599	0.76	0.71	0.75	0.78	0.59	0.56	0.63	0.54	matched (3)	1	2	1
cg12031962	15	58353849	ALDH1A2	0.109	0.472226	0.363226	0.0320254	0.226328	0.0222284	0.495506	0.14114	0.10229	0.08326	0.14352	0.07479	0.57881	0.28349	0.72242	0.5897	0.18671	0.57	0.62	0.51	0.51	0.31	0.33	0.37	0.31	matched (3)	1	2	1
cg19619909	15	58306464	ALDH1A2	0.44137	0.621454	0.180084	0.101922	0.103085	0.0240093	0.500479	0.59365	0.3222	0.44054	0.46789	0.38257	0.59294	0.77668	0.64862	0.59462	0.49441	0.54	0.42	0.56	0.48	0.14	0.14	0.13	0.14	matched (3)	1	2	1
cg26824516	15	101419293	ALDH1A3	0.405126	0.22462	-0.180506	0.14018	0.07804	0.0439243	0.537715	0.39534	0.64006	0.39145	0.27984	0.31894	0.1579	0.16184	0.2323	0.22038	0.35068	0.04	0.08	0.04	0.05	0.17	0.09	0.13	0.15	matched (3)	1	2	1
cg07465028	15	101454319	ALDH1A3	0.290628	0.578556	0.287928	0.0466452	0.0863638	0.00054334	0.188206	0.31234	0.35848	0.28348	0.23992	0.25892	0.68388	0.56003	0.55704	0.63481	0.45702	0.79	0.74	0.78	0.79	0.64	0.65	0.62	0.61	matched (3)	1	2	1
cg00999904	2	3704751	ALLC	0.873606	0.557232	-0.316374	0.0303375	0.214474	0.0291824	0.509043	0.83763	0.86176	0.90492	0.85809	0.90563	0.70878	0.56058	0.3564	0.33563	0.82477	0.89	0.86	0.64	0.88	0.82	0.79	0.75	0.76	matched (3)	1	3	1
cg03313126	2	3705178	ALLC	0.591208	0.412322	-0.178886	0.0388433	0.112734	0.0206243	0.492595	0.60851	0.55412	0.54535	0.6312	0.61686	0.33377	0.43552	0.55161	0.26739	0.47332	0.74	0.7	0.74	0.73	0.53	0.57	0.5	0.5	matched (3)	1	3	1
cg19825600	2	3704501	ALLC	0.753964	0.493812	-0.260152	0.100873	0.199072	0.0407609	0.530598	0.72059	0.60973	0.78	0.77222	0.88728	0.57602	0.55808	0.40522	0.20209	0.72765	0.52	0.47	0.38	0.5	0.54	0.57	0.53	0.46	matched (3)	1	3	1
cg23084016	10	45916904	ALOX5	0.223306	0.38831	0.165004	0.0154145	0.0661043	0.00411315	0.352676	0.22639	0.2442	0.21683	0.20212	0.22699	0.50311	0.38677	0.34938	0.34801	0.35428	0.31	0.3	0.31	0.35	0.65	0.67	0.68	0.66	matched (3)	1	2	1
cg15590007	10	45870220	ALOX5	0.429292	0.274036	-0.155256	0.0888807	0.113506	0.0443436	0.538453	0.31567	0.35532	0.48437	0.52204	0.46906	0.39954	0.39532	0.21352	0.1753	0.1865	0.41	0.54	0.44	0.48	0.5	0.6	0.49	0.59	matched (3)	1	2	1
cg06532379	15	85360319	ALPK3	0.381262	0.590044	0.208782	0.0833602	0.15422	0.0364777	0.521906	0.52278	0.36784	0.34474	0.36758	0.30337	0.57215	0.57644	0.79711	0.63706	0.36746	0.37	0.34	0.32	0.34	0.3	0.22	0.21	0.24	matched (3)	1	3	1
cg20318166	15	85360664	ALPK3	0.082126	0.544974	0.462848	0.0445722	0.271232	0.0178932	0.483689	0.1375	0.08163	0.06059	0.10939	0.02152	0.644	0.45029	0.9053	0.5616	0.16368	0.13	0.18	0.12	0.19	0.16	0.07	0.11	0.05	matched (3)	1	3	1
cg25895948	15	85360655	ALPK3	0.093834	0.521792	0.427958	0.0570637	0.264577	0.0208122	0.492956	0.15764	0.08801	0.05142	0.14521	0.02689	0.63851	0.42869	0.88054	0.49781	0.16341	0.13	0.13	0.11	0.15	0.16	0.06	0.08	0.07	matched (3)	1	3	1
cg15726123	3	46718979	ALS2CL	0.251038	0.563016	0.311978	0.0709354	0.0969249	0.00055588	0.188926	0.32062	0.33178	0.2271	0.19801	0.17768	0.71192	0.51942	0.55909	0.57694	0.44771	0.6	0.55	0.54	0.56	0.79	0.71	0.75	0.77	matched (3)	1	3	1
cg12424624	3	46718941	ALS2CL	0.346768	0.633792	0.287024	0.0855918	0.136159	0.00568381	0.384293	0.46615	0.40442	0.31698	0.27314	0.27315	0.69836	0.45633	0.69702	0.78759	0.52966	0.7	0.68	0.63	0.67	0.76	0.81	0.77	0.77	matched (3)	1	3	1
cg25445707	3	46719086	ALS2CL	0.204804	0.373258	0.168454	0.0466205	0.0880917	0.0089703	0.428654	0.24758	0.25913	0.17874	0.18813	0.15044	0.46312	0.25409	0.4501	0.3789	0.32008	0.56	0.53	0.5	0.51	0.69	0.68	0.68	0.67	matched (3)	1	3	1
cg07736627	11	44322491	ALX4	0.56673	0.383562	-0.183168	0.137015	0.0727454	0.0379962	0.524245	0.4173	0.65557	0.62924	0.42266	0.70888	0.47438	0.36263	0.40704	0.39841	0.27535	0.73	0.72	0.76	0.75	0.46	0.5	0.42	0.45	matched (3)	1	2	1
cg15522957	11	44324925	ALX4	0.85545	0.584756	-0.270694	0.0312661	0.201277	0.0387202	0.526172	0.85955	0.81555	0.83537	0.87041	0.89637	0.5922	0.69498	0.53236	0.28289	0.82135	0.32	0.34	0.39	0.35	0.48	0.7	0.5	0.5	matched (3)	1	2	1
cg19244380	11	46612744	AMBRA1	0.405604	0.577874	0.17227	0.0696694	0.137521	0.0470974	0.542787	0.48421	0.45123	0.41492	0.30604	0.37162	0.6984	0.35687	0.65292	0.53436	0.64682	0.95	0.95	0.94	0.92	0.66	0.65	0.66	0.61	matched (3)	1	4	1
cg27137887	11	46513635	AMBRA1	0.621498	0.435942	-0.185556	0.0810336	0.0648434	0.00435952	0.357155	0.54062	0.58821	0.71653	0.5625	0.69963	0.51755	0.48737	0.40729	0.3588	0.4087	0.48	0.51	0.47	0.46	0.64	0.64	0.62	0.61	matched (3)	1	4	1
cg16660220	11	46576948	AMBRA1	0.076744	0.262576	0.185832	0.0128468	0.14647	0.0467007	0.542374	0.09105	0.07572	0.08411	0.07609	0.05675	0.43736	0.18182	0.3523	0.27981	0.06159	0.73	0.69	0.75	0.76	0.21	0.21	0.19	0.21	matched (3)	1	4	1
cg19784401	11	46457992	AMBRA1	0.455092	0.704652	0.24956	0.111374	0.0708743	0.00418869	0.354217	0.43887	0.34729	0.54364	0.35187	0.59379	0.66579	0.63708	0.75631	0.80221	0.66187	0.89	0.89	0.94	0.91	0.86	0.88	0.85	0.82	matched (3)	1	4	1
cg02691360	16	56396075	AMFR	0.330016	0.508838	0.178822	0.0691177	0.0435103	0.00196183	0.284019	0.44429	0.33511	0.30119	0.30814	0.26135	0.48291	0.55448	0.45995	0.55506	0.49179	0.57	0.57	0.57	0.58	0.58	0.55	0.54	0.58	matched (3)	1	2	1
cg03099790	16	56456455	AMFR	0.535082	0.692938	0.157856	0.0445296	0.0373609	0.00033589	0.159224	0.57853	0.51877	0.47428	0.57943	0.5244	0.73396	0.68806	0.6524	0.66179	0.72848	0.79	0.74	0.79	0.78	0.81	0.77	0.77	0.79	matched (3)	1	2	1
cg26659805	19	2251588	AMH	0.276032	0.067046	-0.208986	0.0813579	0.0481174	0.00207101	0.28919	0.15733	0.32566	0.3394	0.33316	0.22461	0.078	0.0301	0.01276	0.07884	0.13553	0.05	0.05	0.03	0.1	0.33	0.22	0.29	0.31	matched (3)	1	2	1
cg00299047	19	2252069	AMH	0.343592	0.185594	-0.157998	0.0346763	0.0395716	0.0001626	0.122683	0.35872	0.35784	0.35566	0.2818	0.36394	0.15117	0.15229	0.17285	0.20896	0.2427	0.27	0.28	0.22	0.23	0.32	0.28	0.29	0.3	matched (3)	1	2	1
cg25772143	1	110168021	AMPD2	0.534748	0.73956	0.204812	0.0501465	0.049795	0.00019206	0.131578	0.59575	0.57051	0.4938	0.47664	0.53704	0.78728	0.79211	0.70873	0.67729	0.73239	0.69	0.69	0.65	0.68	0.61	0.56	0.59	0.55	matched (3)	1	3	1
cg20253872	1	110166571	AMPD2	0.374996	0.613868	0.238872	0.0358913	0.142346	0.0178912	0.483679	0.43129	0.34095	0.35872	0.38847	0.35555	0.44694	0.7701	0.6479	0.71913	0.48527	0.34	0.37	0.3	0.34	0.7	0.72	0.71	0.69	matched (3)	1	3	1
cg27565899	1	110166664	AMPD2	0.655904	0.825182	0.169278	0.0519963	0.0611703	0.00162134	0.266557	0.66612	0.58587	0.65505	0.64172	0.73076	0.74811	0.86833	0.85466	0.88347	0.77134	0.48	0.48	0.45	0.46	0.74	0.79	0.76	0.73	matched (3)	1	3	1
cg14184400	3	49460057	AMT	0.307878	0.494238	0.18636	0.0402475	0.0793022	0.00347707	0.337717	0.27521	0.36736	0.32882	0.27185	0.29615	0.54659	0.36919	0.49219	0.57622	0.487	0.38	0.38	0.36	0.35	0.23	0.23	0.22	0.26	matched (3)	1	4	1
cg05924489	3	49459937	AMT	0.153364	0.334746	0.181382	0.0452262	0.0654099	0.00133269	0.252375	0.14834	0.22068	0.14942	0.15507	0.09331	0.40815	0.25488	0.34816	0.38198	0.28056	0.28	0.32	0.28	0.25	0.2	0.17	0.2	0.2	matched (3)	1	4	1
cg21926782	3	49459909	AMT	0.34732	0.51935	0.17203	0.0221511	0.100026	0.0167739	0.478667	0.35474	0.37482	0.34921	0.31358	0.34425	0.5251	0.39645	0.51208	0.674	0.48912	0.39	0.39	0.39	0.38	0.29	0.26	0.29	0.3	matched (3)	1	4	1
cg25021247	3	49460162	AMT	0.516042	0.692148	0.176106	0.050072	0.0433496	0.00037169	0.164606	0.51503	0.57197	0.54119	0.43688	0.51514	0.65854	0.76555	0.67032	0.69661	0.66972	0.54	0.51	0.53	0.5	0.29	0.27	0.28	0.29	matched (3)	1	4	1
cg05864433	7	2738728	AMZ1	0.490412	0.271346	-0.219066	0.053664	0.154103	0.0303694	0.511438	0.40696	0.47302	0.54725	0.5176	0.50723	0.27676	0.24655	0.17978	0.12706	0.52658	0.05	0.05	0.04	0.06	0.2	0.28	0.22	0.2	matched (3)	1	2	1
cg06618764	7	2719090	AMZ1	0.068052	0.383474	0.315422	0.0514491	0.148925	0.006727	0.399756	0.07129	0.15476	0.04992	0.04086	0.02343	0.49766	0.29711	0.52859	0.4239	0.17011	0.99	0.99	0.98	0.99	0.68	0.74	0.59	0.7	matched (3)	1	2	1
cg09396217	8	108510286	ANGPT1	0.187584	0.435834	0.24825	0.07694	0.186827	0.0378709	0.524245	0.2532	0.17065	0.16202	0.27133	0.08072	0.58365	0.32044	0.52626	0.58504	0.16378	0.2	0.19	0.15	0.18	0.53	0.68	0.6	0.53	matched (3)	1	4	1
cg15595627	8	108401517	ANGPT1	0.85825	0.68712	-0.17113	0.0209483	0.122434	0.0342156	0.517915	0.84788	0.87859	0.84778	0.88221	0.83479	0.58938	0.65516	0.62414	0.66758	0.89934	0.87	0.82	0.87	0.93	0.86	0.88	0.9	0.82	matched (3)	1	4	1
cg18031596	8	108510292	ANGPT1	0.100024	0.36181	0.261786	0.0512977	0.181983	0.029872	0.510091	0.16334	0.08452	0.05667	0.14463	0.05096	0.58469	0.31945	0.35439	0.45687	0.09365	0.09	0.13	0.06	0.12	0.28	0.45	0.36	0.29	matched (3)	1	4	1
cg27616227	8	108510314	ANGPT1	0.11355	0.45274	0.33919	0.0671797	0.249065	0.0356575	0.519877	0.1928	0.12843	0.10259		0.03038	0.68622	0.26211	0.58354	0.61601	0.11582		0.1	0.07	0.1	0.53	0.71	0.59	0.47	matched (3)	1	4	1
cg21743914	8	6401045	ANGPT2	0.94016	0.55874	-0.38142	0.0170482	0.306401	0.0495129	0.546673	0.93926	0.9195	0.93752	0.93751	0.96701	0.59206	0.76444	0.19168	0.31521	0.93031	0.94	0.95	0.94	0.96	0.72	0.74	0.71	0.66	matched (3)	1	4	1
cg02606480	8	6366994	ANGPT2	0.845284	0.641448	-0.203836	0.0325804	0.143167	0.0315938	0.514122	0.86419	0.82914	0.80743	0.83473	0.89093	0.59441	0.7347	0.62699	0.438	0.81314	0.88	0.88	0.88	0.86	0.52	0.52	0.5	0.48	matched (3)	1	4	1
cg17596531	8	6400815	ANGPT2	0.882434	0.40337	-0.479064	0.033996	0.289834	0.0203859	0.491233	0.83949	0.88901	0.89415	0.86089	0.92863	0.44696	0.45289	0.06195	0.22399	0.83106	0.94	0.92	0.93	0.92	0.51	0.48	0.41	0.41	matched (3)	1	4	1
cg17754742	8	6400956	ANGPT2	0.84808	0.360758	-0.487322	0.0475843	0.26757	0.0339652	0.517624	0.83506	0.84242	0.85358	0.78857	0.92077	0.48873	0.67608	0.12012	0.1581		0.84	0.87	0.87	0.87	0.62	0.63	0.52	0.51	matched (3)	1	4	1
cg07543883	19	10213271	ANGPTL6	0.632664	0.472838	-0.159826	0.0156597	0.114132	0.0343867	0.518077	0.62556	0.65541	0.62575	0.61551	0.64109	0.55232	0.43954	0.31838	0.44049	0.61346	0.53	0.54	0.59	0.6	0.69	0.69	0.68	0.65	matched (3)	1	2	1
cg19474047	19	10207448	ANGPTL6	0.4623	0.216176	-0.246124	0.0778008	0.118703	0.00624081	0.393214	0.56947	0.51941	0.39768	0.39976	0.42518	0.37655	0.13503	0.13026	0.12827	0.31077	0.94	0.83	0.9	0.9	0.52	0.41	0.34	0.33	matched (3)	1	2	1
cg26326633	8	41655078	ANK1	0.81628	0.594404	-0.221876	0.0355281	0.155788	0.0315553	0.514122	0.79961	0.80912	0.79162	0.80221	0.87884	0.53066	0.7071	0.46786	0.45814	0.80826	0.29	0.34	0.31	0.29	0.53	0.6	0.48	0.54	matched (3)	1	3	1
cg00176210	8	41654967	ANK1	0.863898	0.61781	-0.246088	0.0290807	0.178615	0.0358767	0.520864	0.83885	0.85199	0.83957	0.88606	0.90302	0.61251	0.72499	0.43836	0.45549	0.8577	0.31	0.33	0.34	0.33	0.67	0.68	0.6	0.63	matched (3)	1	3	1
cg08194989	8	41655154	ANK1	0.851002	0.524	-0.327002	0.0498162	0.220852	0.0278341	0.506822	0.8282	0.91748	0.78978	0.83648	0.88307	0.42965	0.69416	0.25021	0.44595	0.80003	0.14	0.21	0.11	0.16	0.53	0.6	0.45	0.51	matched (3)	1	3	1
cg02296478	4	114213574	ANK2	0.123718	0.34472	0.221002	0.0552781	0.102132	0.00504262	0.373934	0.18483	0.17992	0.10445	0.0834	0.06599	0.45261	0.2737	0.36766	0.42141	0.20822	0.88	0.84	0.87	0.86	0.52	0.59	0.57	0.49	matched (3)	1	6	1
cg22164298	4	114276834	ANK2	0.43105	0.178616	-0.252434	0.0495808	0.0815619	0.00073513	0.210131	0.48334	0.39848	0.44123	0.46848	0.36372	0.11563	0.26932	0.18677	0.0779	0.24346	0.1	0.09	0.12	0.08	0.41	0.57	0.44	0.33	matched (3)	1	6	1
cg07486252	4	114213914	ANK2	0.305176	0.611574	0.306398	0.0667448	0.158849	0.00915574	0.430239	0.32618	0.40817	0.29691	0.24893	0.24569	0.71265	0.44238	0.63938	0.80566	0.4578	0.89	0.86	0.91	0.9	0.74	0.73	0.73	0.71	matched (3)	1	6	1
cg23371754	4	114214449	ANK2	0.115642	0.32585	0.210208	0.03109	0.112621	0.0119221	0.451532	0.12845	0.15869	0.11941	0.09119	0.08047	0.4286	0.40585	0.22703	0.3851	0.18267	0.8	0.79	0.81	0.83	0.57	0.56	0.52	0.48	matched (3)	1	6	1
cg21287322	4	114214278	ANK2	0.129786	0.37352	0.243734	0.0318115	0.148644	0.0198861	0.489377	0.13734	0.17885	0.11859	0.12168	0.09247	0.53092	0.21562	0.35565	0.52088	0.24453	0.79	0.69	0.76	0.75	0.55	0.56	0.47	0.43	matched (3)	1	6	1
cg17665652	4	114214093	ANK2	0.07331	0.284892	0.211582	0.0315412	0.157654	0.0384518	0.52544	0.06302	0.11405	0.09402	0.06316	0.0323	0.4911	0.15875	0.22161	0.41222	0.14078	0.9	0.89	0.89	0.9	0.58	0.66	0.54	0.46	matched (3)	1	6	1
cg14011971	10	61997974	ANK3	0.887284	0.451022	-0.436262	0.0268337	0.320338	0.0379114	0.524245	0.87093	0.87747	0.85825	0.90623	0.92354	0.23883	0.73956	0.12493	0.30695	0.84484	0.79	0.64	0.77	0.74	0.89	0.89	0.85	0.88	matched (3)	1	2	1
cg16793757	10	62098976	ANK3	0.553288	0.852332	0.299044	0.0689848	0.0377003	0.00012179	0.114151	0.52589	0.48999	0.58265	0.50801	0.6599	0.82399	0.81443	0.83903	0.88487	0.89934	0.85	0.91	0.92	0.87	0.93	0.87	0.92	0.88	matched (3)	1	2	1
cg05093576	17	54263750	ANKFN1	0.09697	0.275612	0.178642	0.0537049	0.10138	0.0128322	0.457679	0.05965	0.08388	0.19168	0.07154	0.0781	0.41598	0.33139	0.25663	0.22052	0.15354	0.85	0.81	0.9	0.86	0.17	0.21	0.11	0.15	matched (3)	1	9	1
cg02339122	17	54245140	ANKFN1	0.55511	0.310382	-0.244728	0.0375906	0.110493	0.00563509	0.383426	0.61201	0.56145	0.52552	0.55988	0.51669	0.46126	0.25262	0.18878	0.26322	0.38603	0.71	0.66	0.73	0.71	0.35	0.42	0.32	0.34	matched (3)	1	9	1
cg11073381	17	54305205	ANKFN1	0.362598	0.206542	-0.156056	0.0537673	0.102582	0.0234025	0.49829	0.43669	0.33858	0.3725	0.37504	0.29018	0.37262	0.15682	0.12115	0.14487	0.23725	0.76	0.72	0.8	0.77	0.13	0.15	0.13	0.17	matched (3)	1	9	1
cg20008164	17	54307529	ANKFN1	0.588666	0.36397	-0.224696	0.0211762	0.141982	0.0231927	0.497815	0.60835	0.57665	0.59697	0.60376	0.5576	0.53989	0.29684	0.22444	0.267	0.49168	0.91	0.8	0.86	0.87	0.37	0.4	0.31	0.35	matched (3)	1	9	1
cg07118895	17	54398673	ANKFN1	0.420446	0.136466	-0.28398	0.141934	0.0909128	0.0073733	0.410153	0.34383	0.54606	0.52058	0.20843	0.48333	0.12854	0.06284	0.1166	0.0822	0.29215	0.86	0.81	0.84	0.83	0.12	0.34	0.23	0.16	matched (3)	1	9	1
cg20047349	17	54305680	ANKFN1	0.680388	0.471194	-0.209194	0.00872436	0.128953	0.0220276	0.495506	0.66906	0.6811	0.69345	0.67816	0.68017	0.56713	0.31579	0.4001	0.43752	0.63543	0.67	0.7	0.75	0.72	0.21	0.24	0.22	0.23	matched (3)	1	9	1
cg17024482	17	54230730	ANKFN1	0.494462	0.306238	-0.188224	0.116122	0.0958092	0.0241804	0.500874	0.61073	0.41698	0.40997	0.63184	0.40279	0.3473	0.18439	0.23058	0.35112	0.4178	0.79	0.77	0.78	0.83	0.32	0.36	0.32	0.28	matched (3)	1	9	1
cg11871064	17	54230878	ANKFN1	0.685556	0.442946	-0.24261	0.0696828	0.11017	0.00457194	0.362095	0.7404	0.69441	0.61435	0.76427	0.61435	0.53604	0.52333	0.32618	0.31925	0.50993	0.85	0.81	0.86	0.85	0.23	0.39	0.2	0.23	matched (3)	1	9	1
cg26475330	17	54242959	ANKFN1	0.801364	0.60197	-0.199394	0.0245635	0.0831538	0.00435931	0.357155	0.76265	0.80384	0.79855	0.81258	0.8292	0.63423	0.64995	0.47515	0.56548	0.68504	0.88	0.85	0.88	0.88	0.34	0.39	0.31	0.36	matched (3)	1	9	1
cg08283941	5	14816929	ANKH	0.71271	0.50155	-0.21116	0.0448968	0.146973	0.029719	0.509945	0.65671	0.68425	0.71927	0.72886	0.77446	0.44441	0.38858	0.73875	0.54502	0.39099	0.88	0.84	0.87	0.9	0.76	0.79	0.77	0.78	matched (3)	1	3	1
cg00975971	5	14744206	ANKH	0.201604	0.493326	0.291722	0.0687931	0.152553	0.00928436	0.431019	0.12717	0.1841	0.30537	0.2292	0.16218	0.70704	0.28929	0.54329	0.49098	0.43603	0.82	0.83	0.81	0.82	0.79	0.82	0.78	0.78	matched (3)	1	3	1
cg07573020	5	14707001	ANKH	0.101796	0.540872	0.439076	0.0227967	0.328643	0.040238	0.529256	0.09979	0.11426	0.12828	0.09969	0.06696	0.57243	0.32296	0.90418	0.79583	0.10896	0.63	0.58	0.67	0.66	0.85	0.86	0.84	0.82	matched (3)	1	3	1
cg00675737	16	89462359	ANKRD11	0.74848	0.508786	-0.239694	0.0584067	0.159265	0.0247211	0.502372	0.71931	0.78728	0.77739	0.65953	0.79889	0.46747	0.55509	0.40406	0.35658	0.76073	0.81	0.8	0.8	0.78	0.3	0.26	0.2	0.25	matched (3)	1	9	1
cg05504729	16	89399490	ANKRD11	0.177914	0.42784	0.249926	0.0404762	0.113173	0.0055649	0.38187	0.12649	0.19492	0.21261	0.21253	0.14302	0.53888	0.40197	0.49703	0.45442	0.2469	0.6	0.54	0.61	0.58	0.61	0.6	0.56	0.56	matched (3)	1	9	1
cg07118196	16	89462418	ANKRD11	0.761068	0.585862	-0.175206	0.0442517	0.128093	0.0346287	0.518575	0.72082	0.7774	0.76785	0.716	0.82327	0.54262	0.56342	0.54525	0.47174	0.80628	0.81	0.8	0.84	0.82	0.36	0.3	0.24	0.27	matched (3)	1	9	1
cg09907628	16	89498634	ANKRD11	0.120572	0.320776	0.200204	0.0266017	0.12932	0.0242562	0.501132	0.15167	0.11869	0.10869	0.13991	0.0839	0.32784	0.13661	0.46732	0.41017	0.26194	0.69	0.68	0.73	0.71	0.62	0.62	0.6	0.6	matched (3)	1	9	1
cg06873916	16	89410196	ANKRD11	0.074106	0.46059	0.386484	0.0407243	0.26686	0.0308052	0.512685	0.14153	0.06397	0.06157	0.07206	0.0314	0.67949	0.22574	0.69284	0.58097	0.12391	0.85	0.79	0.84	0.82	0.64	0.58	0.6	0.53	matched (3)	1	9	1
cg04035353	16	89335133	ANKRD11	0.895968	0.723858	-0.17211	0.0430988	0.112069	0.0228328	0.497196	0.87284	0.88176	0.8731	0.87939	0.97275	0.74647	0.81633	0.5517	0.68201	0.82278	0.98	0.96	0.97	0.97	0.93	0.93	0.93	0.94	matched (3)	1	9	1
cg26783123	16	89367859	ANKRD11	0.484638	0.311532	-0.173106	0.0259755	0.0728791	0.00409408	0.352627	0.48267	0.52668	0.45513	0.48005	0.47866	0.39257	0.25419	0.27081	0.38928	0.25081	0.87	0.85	0.89	0.87	0.8	0.72	0.74	0.73	matched (3)	1	9	1
cg04340114	16	89468673	ANKRD11	0.125674	0.647624	0.52195	0.0455865	0.302145	0.0172994	0.481206	0.19615	0.13086	0.13024	0.09187	0.07925	0.81515	0.44456	0.89147	0.87112	0.21582	0.91	0.91	0.91	0.91	0.94	0.92	0.92	0.94	matched (3)	1	9	1
cg00926926	16	89445433	ANKRD11	0.805724	0.485714	-0.32001	0.0201032	0.198072	0.0220998	0.495506	0.8195	0.81189	0.77784	0.79267	0.82672	0.47043	0.60624	0.21207	0.40696	0.73287	0.87	0.89	0.88	0.89	0.78	0.75	0.77	0.75	matched (3)	1	9	1
cg22953759	5	10632397	ANKRD33B	0.517756	0.699816	0.18206	0.096476	0.0724863	0.0108652	0.442349	0.4636	0.68158	0.45725	0.52916	0.45719	0.78845	0.66756	0.76621	0.62905	0.64781	0.29	0.25	0.29	0.24	0.67	0.7	0.71	0.67	matched (3)	1	3	1
cg04304338	5	10595660	ANKRD33B	0.078478	0.586442	0.507964	0.0255267	0.32806	0.025516	0.503594	0.08816	0.08673	0.11028	0.06352	0.0437	0.74772	0.34001	0.88649	0.81858	0.13941	0.7	0.66	0.65	0.58	0.75	0.79	0.8	0.77	matched (3)	1	3	1
cg01468514	5	10563358	ANKRD33B	0.416776	0.217216	-0.19956	0.0425448	0.0852256	0.00356775	0.339958	0.46799	0.43105	0.41481	0.35043	0.4196	0.1944	0.22008	0.16712	0.1437	0.36078	0.07	0.09	0.07	0.06	0.4	0.43	0.35	0.32	matched (3)	1	3	1
cg01872840	2	97513895	ANKRD39	0.598884	0.804822	0.205938	0.060583	0.0297745	0.00055168	0.188347	0.67731	0.62509	0.58054	0.51224	0.59924	0.76653	0.80356	0.7866	0.83992	0.8275	0.88	0.83	0.85	0.88	0.69	0.61	0.59	0.61	matched (3)	1	3	1
cg02717339	2	97524767	ANKRD39	0.171124	0.349042	0.177918	0.045898	0.144232	0.0485129	0.545051	0.21162	0.18058	0.21683	0.11924	0.12735	0.40354	0.29542	0.54911	0.34117	0.15597	0.64		0.57	0.54	0.18	0.13	0.14	0.17	matched (3)	1	3	1
cg20091689	2	97524862	ANKRD39	0.144168	0.3825	0.238332	0.03266	0.169766	0.0334948	0.516822	0.17768	0.17224	0.14827	0.12085	0.1018	0.48148	0.19466	0.52259	0.51383	0.19994	0.76	0.72	0.7	0.65	0.21	0.16	0.16	0.18	matched (3)	1	3	1
cg04737087	2	71205052	ANKRD53	0.395822	0.243398	-0.152424	0.0549846	0.0683348	0.00505548	0.374017	0.44816	0.34822	0.39439	0.45367	0.33467	0.26828	0.18556	0.20561	0.3522	0.20534	0.37	0.34	0.36	0.28	0.3	0.26	0.23	0.23	matched (3)	1	2	1
cg07903989	2	71205335	ANKRD53	0.230216	0.073742	-0.156474	0.0342594	0.0294461	6.218e-05	0.0900838	0.23504	0.2576	0.26564	0.18262	0.21018	0.05858	0.05628	0.04334	0.10186	0.10865	0.18	0.16	0.14	0.13	0.17	0.13	0.13	0.05	matched (3)	1	2	1
cg23109206	5	55530135	ANKRD55	0.265402	0.49711	0.231708	0.100005	0.14973	0.0238224	0.50003	0.40505	0.17271	0.33604	0.20844	0.20477	0.49948	0.73807	0.44718	0.32825	0.47257	0.78	0.77	0.78	0.75	0.58	0.6	0.58	0.55	matched (3)	1	2	1
cg11264935	5	55529124	ANKRD55	0.551768	0.367906	-0.183862	0.0383326	0.0936788	0.00859415	0.425203	0.60183	0.57322	0.55625	0.51507	0.51247	0.44259	0.24961	0.44943	0.28505	0.41285	0.91	0.87	0.92	0.92	0.52	0.53	0.49	0.4	matched (3)	1	2	1
cg10057126	4	77819792	ANKRD56	0.669872	0.384982	-0.28489	0.122277	0.195066	0.0289635	0.50878	0.72103	0.56713	0.75088	0.51438	0.79594	0.35195	0.13964	0.40805	0.34264	0.68263	0.22	0.17	0.19	0.23	0.3	0.26	0.26	0.2	matched (3)	1	2	1
cg18351406	4	77819688	ANKRD56	0.326432	0.115722	-0.21071	0.147976	0.0451937	0.0306261	0.511947	0.40416	0.21018	0.4922	0.13542	0.3902	0.08489	0.10646	0.0923	0.09969	0.19527	0.11	0.06	0.06	0.09	0.1	0.12	0.12	0.08	matched (3)	1	2	1
cg26978611	6	90271866	ANKRD6	0.24291	0.611462	0.368552	0.0263192	0.232288	0.0233409	0.498216	0.27928	0.23085	0.25178	0.24467	0.20797	0.71034	0.49698	0.81707	0.77397	0.25895	0.91	0.92	0.9	0.93	0.72	0.71	0.72	0.7	matched (3)	1	2	1
cg26504263	6	90192032	ANKRD6	0.39941	0.119576	-0.279834	0.0871824	0.040864	0.00078819	0.213152	0.29736	0.36547	0.38232	0.53438	0.41752	0.18178	0.0974	0.11341	0.07343	0.13186	0.86	0.85	0.92	0.9	0.86	0.86	0.87	0.84	matched (3)	1	2	1
cg13767135	11	69949459	ANO1	0.48302	0.643854	0.160834	0.0931278	0.110214	0.0381662	0.524636	0.59701	0.34174	0.46339	0.49527	0.51769	0.61262	0.71202	0.4676	0.68038	0.74665	0.79	0.77	0.84	0.82	0.84	0.85	0.84	0.83	matched (3)	1	8	1
cg10560245	11	69957900	ANO1	0.455532	0.202714	-0.252818	0.129912	0.101957	0.00983023	0.434903	0.31079	0.42597	0.57455	0.36072	0.60563	0.37378	0.09925	0.18279	0.18517	0.17258	0.11	0.13	0.1	0.1	0.41	0.44	0.41	0.39	matched (3)	1	8	1
cg15767218	11	69949353	ANO1	0.45313	0.695102	0.241972	0.0895717	0.0628476	0.00155388	0.263365	0.38019	0.36009	0.52532	0.43481	0.56524	0.7762	0.59959	0.6972	0.69813	0.70439	0.81	0.75	0.82	0.79	0.84	0.78	0.83	0.8	matched (3)	1	8	1
cg12357484	11	69987414	ANO1	0.830394	0.566318	-0.264076	0.0279039	0.195698	0.0384614	0.52544	0.79045	0.85128	0.81171	0.84599	0.85254	0.51843	0.66532	0.42462	0.36983	0.85339	0.57	0.56	0.6	0.5	0.78	0.76	0.77	0.78	matched (3)	1	8	1
cg26507725	11	69987633	ANO1	0.587642	0.323092	-0.26455	0.067121	0.144278	0.0110047	0.443166	0.6398	0.50299	0.53614	0.6609	0.59838	0.30317	0.27144	0.22073	0.24484	0.57528	0.33	0.27	0.32	0.27	0.75	0.8	0.73	0.76	matched (3)	1	8	1
cg24138433	11	69925268	ANO1	0.181812	0.38869	0.206878	0.0669739	0.0996144	0.00625691	0.393517	0.17441	0.13826	0.26827	0.10127	0.22685	0.33794	0.5086	0.29302	0.48329	0.3206	0.62	0.57	0.58	0.63	0.8	0.82	0.79	0.81	matched (3)	1	8	1
cg26340149	11	69988497	ANO1	0.600326	0.417892	-0.182434	0.0354868	0.141756	0.0431325	0.53566	0.60927	0.5507	0.58213	0.6151	0.64443	0.39925	0.21669	0.40641	0.61312	0.45399	0.16	0.18	0.23	0.18	0.72	0.73	0.73	0.71	matched (3)	1	8	1
cg11480066	11	69957765	ANO1	0.8516	0.64744	-0.20416	0.0471178	0.0969404	0.00592175	0.389086	0.83097	0.87089	0.86163	0.78423	0.91028	0.67425	0.60623	0.77756	0.66556	0.5136	0.69	0.66	0.69	0.65	0.76	0.75	0.73	0.74	matched (3)	1	8	1
cg09018904	3	43408318	ANO10	0.637786	0.79985	0.162064	0.0754766	0.0452579	0.00516542	0.377026	0.56436	0.70354	0.67279	0.54838	0.69986	0.85193	0.835	0.79572	0.77799	0.73861	0.91	0.9	0.92	0.89	0.72	0.78	0.74	0.73	matched (3)	1	2	1
cg11168423	3	43515832	ANO10	0.133096	0.42845	0.295354	0.0139341	0.175625	0.019525	0.487907	0.14963	0.14104	0.11241	0.13279	0.12961	0.73218	0.28924	0.40991	0.37477	0.33615	0.88	0.89	0.9	0.89	0.7	0.74	0.69	0.62	matched (3)	1	2	1
cg14107382	12	101189608	ANO4	0.279206	0.596046	0.31684	0.073862	0.099229	0.00058771	0.193638	0.36668	0.34821	0.23467	0.24732	0.19915	0.70328	0.62242	0.43933	0.64198	0.57322	0.79	0.79	0.78	0.79	0.18	0.26	0.23	0.18	matched (3)	1	4	1
cg20569804	12	101381320	ANO4	0.050692	0.22458	0.173888	0.0222827	0.140859	0.0499242	0.547104	0.07571	0.07286	0.04412	0.03102	0.02975	0.44482	0.21095	0.22221	0.1925	0.05242	0.8	0.8	0.78	0.77	0.26	0.31	0.28	0.28	matched (3)	1	4	1
cg20959403	12	101280484	ANO4	0.224692	0.403978	0.179286	0.0732182	0.123987	0.0293308	0.509244	0.22933	0.34852	0.18799	0.16251	0.19511	0.42154	0.53304	0.21194	0.36917	0.4842	0.55	0.57	0.63	0.61	0.1	0.12	0.12	0.11	matched (3)	1	4	1
cg14551475	12	101521136	ANO4	0.57984	0.219876	-0.359964	0.127693	0.0923744	0.00122851	0.246198	0.66428	0.43673	0.52369	0.75529	0.51921	0.15541	0.19691	0.1157	0.32662	0.30474	0.83	0.79	0.78	0.82	0.62	0.74	0.57	0.54	matched (3)	1	4	1
cg02045493	12	45697809	ANO6	0.319168	0.814768	0.4956	0.0767694	0.0721031	5.97e-06	0.0415665	0.43217	0.36173	0.29215	0.25413	0.25566	0.81938	0.83687	0.87726	0.84891	0.69142	0.91	0.89	0.91	0.91	0.74	0.72	0.76	0.71	matched (3)	1	2	1
cg19303076	12	45677955	ANO6	0.12692	0.465428	0.338508	0.0620209	0.26325	0.0434093	0.536217	0.08448	0.11966	0.14383	0.22303	0.0636	0.5321	0.34032	0.8138	0.53692	0.104	0.92	0.93	0.93	0.95	0.32	0.27	0.31	0.34	matched (3)	1	2	1
cg01410615	2	242164067	ANO7	0.471316	0.672194	0.200878	0.058207	0.141572	0.0301699	0.511075	0.53451	0.48797	0.50712	0.38788	0.4391	0.79619	0.48822	0.81626	0.68785	0.57245	0.8	0.77	0.79	0.82	0.59	0.61	0.6	0.64	matched (3)	1	2	1
cg12524958	2	242158571	ANO7	0.369234	0.16639	-0.202844	0.0798112	0.0678407	0.00266747	0.310533	0.4547	0.41881	0.39676	0.25841	0.31749	0.19193	0.0654	0.18608	0.14128	0.24726	0.23	0.11	0.22	0.19	0.15	0.09	0.08	0.04	matched (3)	1	2	1
cg25874953	15	69082449	ANP32A	0.22364	0.37442	0.15078	0.0336014	0.111381	0.0362393	0.521559	0.20533	0.2375	0.27109	0.2223	0.18198	0.41519	0.44118	0.3554	0.47021	0.19012	0.29	0.32	0.25	0.28	0.12	0.1	0.07	0.1	matched (3)	1	3	1
cg10205045	15	69087809	ANP32A	0.083336	0.30652	0.223184	0.0185361	0.161813	0.0362461	0.521559	0.08814	0.09286	0.08835	0.09656	0.05077	0.46972	0.12648	0.42571	0.36989	0.1408	0.14	0.21	0.11	0.11	0.06	0.05	0.06	0.06	matched (3)	1	3	1
cg08362102	15	69087774	ANP32A	0.092548	0.29709	0.204542	0.0222144	0.164985	0.0495365	0.546718	0.12134	0.10647	0.08681	0.08489	0.06323	0.49697	0.14048	0.37762	0.35818	0.1122	0.18	0.22	0.12	0.16	0.07	0.07	0.06	0.06	matched (3)	1	3	1
cg04857054	15	90355385	ANPEP	0.429882	0.699284	0.269402	0.0326911	0.125342	0.0070904	0.406259	0.44205	0.41797	0.4641	0.37933	0.44596	0.82977	0.79071	0.74375	0.56689	0.5653	0.83	0.81	0.84	0.82	0.79	0.74	0.78	0.43	matched (3)	1	2	1
cg12382398	15	90358537	ANPEP	0.096008	0.324652	0.228644	0.0346249	0.113768	0.00872638	0.42611	0.14012	0.12072	0.07997	0.08677	0.05246	0.46474	0.26356	0.42371	0.27272	0.19853	0.1	0.14	0.07	0.11	0.09	0.08	0.09	0.09	matched (3)	1	2	1
cg11419304	2	69248344	ANTXR1	0.127106	0.497084	0.369978	0.0416517	0.230163	0.0216804	0.495146	0.17348	0.16992	0.10224	0.10654	0.08335	0.55241	0.35125	0.76503	0.63201	0.18472	0.64	0.58	0.68	0.65	0.45	0.39	0.39	0.38	matched (3)	1	3	1
cg26912363	2	69429528	ANTXR1	0.463032	0.714322	0.25129	0.0780306	0.09607	0.00210944	0.290355	0.5422	0.50186	0.36353	0.51083	0.39674	0.78759	0.65596	0.67405	0.84146	0.61255	0.86	0.87	0.88	0.89	0.7	0.7	0.6	0.63	matched (3)	1	3	1
cg22613639	2	69289105	ANTXR1	0.49514	0.712286	0.217146	0.0668102	0.122526	0.0125253	0.455207	0.56575	0.55984	0.46911	0.40861	0.47239	0.80999	0.82533	0.53055	0.65154	0.74402	0.86	0.9	0.93	0.88	0.71	0.64	0.73	0.65	matched (3)	1	3	1
cg07200421	8	124693396	ANXA13	0.722076	0.27914	-0.442936	0.0466965	0.131108	0.00085051	0.219766	0.71611	0.65256	0.72058	0.78165	0.73948	0.17609	0.30326	0.12406	0.3408	0.45149	0.9	0.81	0.87	0.87	0.62	0.62	0.57	0.53	matched (3)	1	3	1
cg20366110	8	124720897	ANXA13	0.607784	0.25415	-0.353634	0.0534127	0.0957774	0.00029511	0.151643	0.66195	0.66081	0.57043	0.5426	0.60313	0.11906	0.25687	0.38476	0.2288	0.28126	0.49	0.49	0.49	0.48	0.47	0.48	0.42	0.4	matched (3)	1	3	1
cg00283535	8	124749564	ANXA13	0.228282	0.45968	0.231398	0.106221	0.0498422	0.00515105	0.376477	0.40939	0.17999	0.23622	0.16179	0.15402	0.51774	0.43037	0.41208	0.42871	0.5095	0.91	0.91	0.92	0.92	0.87	0.88	0.9	0.83	matched (3)	1	3	1
cg25515997	15	60673898	ANXA2	0.135634	0.515806	0.380172	0.0369047	0.299887	0.0465296	0.542119	0.10544	0.1384	0.19132	0.14418	0.09883	0.52841	0.36033	0.84191	0.74997	0.09841	0.9	0.92	0.92	0.89	0.65	0.64	0.62	0.64	matched (3)	1	3	1
cg22365276	15	60688622	ANXA2	0.667378	0.34349	-0.323888	0.118365	0.14861	0.0056391	0.383483	0.59887	0.81903	0.64299	0.52392	0.75208	0.53037	0.20158	0.25494	0.47593	0.25463	0.89	0.87	0.88	0.87	0.13	0.09	0.1	0.17	matched (3)	1	3	1
cg13313836	15	60687284	ANXA2	0.460552	0.26523	-0.195322	0.117111	0.107663	0.0254007	0.503576	0.35767	0.56843	0.54657	0.31234	0.51775	0.29418	0.19457	0.22232	0.17504	0.44004	0.81	0.86	0.84	0.82	0.08	0.1	0.09	0.12	matched (3)	1	3	1
cg08792812	2	70009201	ANXA4	0.42851	0.169672	-0.258838	0.0368764	0.130906	0.00953331	0.432183	0.46868	0.46601	0.40928	0.41237	0.38621	0.14431	0.12686	0.08501	0.09243	0.39975	0.87	0.85	0.85	0.85	0.29	0.29	0.28	0.28	matched (3)	1	2	1
cg25099065	2	69994225	ANXA4	0.787484	0.620226	-0.167258	0.0687694	0.0848392	0.00961859	0.432783	0.68784	0.83199	0.81679	0.74648	0.85432	0.63592	0.55845	0.52626	0.63506	0.74544	0.88	0.89	0.87	0.9	0.77	0.76	0.78	0.78	matched (3)	1	2	1
cg11172682	5	150485006	ANXA6	0.519088	0.69712	0.178032	0.0989875	0.125811	0.039283	0.527383	0.56535	0.67294	0.44766	0.45389	0.4556	0.7031	0.71898	0.83067	0.7428	0.49005	0.75	0.73	0.68	0.73	0.81	0.73	0.79	0.76	matched (3)	1	3	1
cg06009042	5	150480839	ANXA6	0.56927	0.34319	-0.22608	0.0368825	0.140565	0.0206221	0.492595	0.61848	0.57634	0.52868	0.58591	0.53694	0.28705	0.26743	0.30628	0.26247	0.59272	0.83		0.82	0.82	0.64	0.6	0.6	0.6	matched (3)	1	3	1
cg18643093	5	150521257	ANXA6	0.261852	0.425352	0.1635	0.0580581	0.065683	0.00322466	0.330949	0.33149	0.30004	0.24287	0.2553	0.17956	0.43625	0.34681	0.37374	0.50942	0.46054	0.3	0.31	0.36	0.36	0.63	0.62	0.63	0.64	matched (3)	1	3	1
cg11744144	17	41003352	AOC3	0.393666	0.206336	-0.18733	0.0577814	0.0913751	0.0065262	0.396258	0.39098	0.49283	0.36494	0.34576	0.37382	0.30507	0.15614	0.10981	0.15732	0.30334	0.73	0.72	0.74	0.74	0.27	0.33	0.31	0.27	matched (3)	1	2	1
cg21308545	17	41006052	AOC3	0.661312	0.48594	-0.175372	0.0296596	0.0831693	0.00675434	0.400517	0.67562	0.63917	0.65477	0.63191	0.70509	0.59202	0.36152	0.49907	0.5079	0.46919	0.77	0.73	0.77	0.74	0.58	0.61	0.56	0.57	matched (3)	1	2	1
cg16507262	2	201474403	AOX1	0.367636	0.567854	0.200218	0.0818668	0.153974	0.0419035	0.532929	0.34068	0.24258	0.41994	0.45448	0.3805	0.65851	0.38703	0.72686	0.64803	0.41884	0.9	0.89	0.92	0.92	0.55	0.57	0.52	0.46	matched (3)	1	2	1
cg14707353	2	201465663	AOX1	0.077214	0.48363	0.406416	0.0282446	0.254917	0.0229985	0.497267	0.10572	0.06382	0.10479	0.03963	0.07211	0.57581	0.37683	0.62273	0.74768	0.0951	0.91	0.87	0.92	0.91	0.7	0.73	0.69	0.73	matched (3)	1	2	1
cg22465479	19	50306072	AP2A1	0.100874	0.253156	0.152282	0.0377159	0.111105	0.0344414	0.51824	0.09475	0.15848	0.1113	0.08235	0.05749	0.28687	0.43121	0.18585	0.20897	0.15288	0.89	0.86	0.89	0.88	0.61	0.68	0.65	0.67	matched (3)	1	3	1
cg14557787	19	50305342	AP2A1	0.17251	0.367412	0.194902	0.0787539	0.0902081	0.00680065	0.401288	0.22866	0.21588	0.13807	0.23072	0.04922	0.44976	0.38156	0.34571	0.43561	0.22442	0.97	0.96	0.97	0.95	0.87	0.92	0.87	0.87	matched (3)	1	3	1
cg22469948	19	50290079	AP2A1	0.101694	0.28992	0.188226	0.00720142	0.114825	0.0213208	0.493865	0.1078	0.10092	0.10836	0.10085	0.09054	0.4172	0.25305	0.3022	0.36055	0.1166	0.71	0.68	0.74	0.72	0.58	0.57	0.5	0.54	matched (3)	1	3	1
cg11016847	11	1001652	AP2A2	0.64598	0.842748	0.196768	0.0457162	0.0971856	0.00714953	0.407144	0.63507	0.58802	0.62205	0.69359	0.69117	0.9184	0.90631	0.83013	0.87906	0.67984	0.89	0.88	0.82	0.87	0.71	0.6	0.68	0.69	matched (3)	1	11	1
cg12614244	11	968956	AP2A2	0.501324	0.704414	0.20309	0.0356465	0.110104	0.0119234	0.451532	0.55401	0.50313	0.45368	0.49564	0.50016	0.84022	0.62391	0.79868	0.67144	0.58782	0.81	0.88	0.85	0.88	0.88	0.88	0.85	0.87	matched (3)	1	11	1
cg05279137	11	968423	AP2A2	0.705682	0.909326	0.203644	0.0657491	0.00876486	0.00207323	0.289216	0.74901	0.74956	0.59148	0.71275	0.72561	0.91074	0.91725	0.89951	0.91811	0.90102	0.92	0.93	0.9	0.93	0.91	0.91	0.91	0.88	matched (3)	1	11	1
cg21636841	11	968731	AP2A2	0.51063	0.672388	0.161758	0.0484977	0.0694481	0.00352262	0.33865	0.57435	0.54507	0.45536	0.47951	0.49886	0.72745	0.76473	0.62639	0.60626	0.63711	0.79	0.84	0.83	0.81	0.8	0.78	0.78	0.76	matched (3)	1	11	1
cg13365436	11	968650	AP2A2	0.213972	0.383198	0.169226	0.0600525	0.0573669	0.00186888	0.278785	0.30171	0.23509	0.21711	0.1582	0.15775	0.48329	0.3583	0.37754	0.35459	0.34227	0.61	0.68	0.6	0.61	0.64	0.63	0.63	0.58	matched (3)	1	11	1
cg26608305	11	925416	AP2A2	0.51533	0.344262	-0.171068	0.0704033	0.13796	0.0488054	0.545453	0.48707	0.57525	0.54653	0.40488	0.56292	0.48895	0.46141	0.21209	0.19112	0.36774	0.56	0.44	0.48	0.48	0.89	0.87	0.82	0.84	matched (3)	1	11	1
cg25881851	11	932441	AP2A2	0.414268	0.587888	0.17362	0.0943791	0.080289	0.0144019	0.466483	0.42587	0.54325	0.44756	0.29104	0.36362	0.70011	0.63832	0.54962	0.5526	0.49879	0.82	0.83	0.84	0.83	0.37	0.49	0.47	0.47	matched (3)	1	11	1
cg12914733	11	955328	AP2A2	0.559366	0.784036	0.22467	0.049538	0.101385	0.00467546	0.36495	0.63613	0.57468	0.53713	0.50501	0.54388	0.87479	0.63813	0.78242	0.88305	0.74179	0.84	0.86	0.89	0.83	0.31	0.23	0.24	0.28	matched (3)	1	11	1
cg24716664	11	1006121	AP2A2	0.455858	0.773676	0.317818	0.231022	0.12524	0.0344381	0.518211	0.73923	0.36333	0.31392	0.65865	0.20416	0.88751	0.80033	0.55876	0.8184	0.80338	0.99	0.99	0.98	0.98	0.98	0.97	0.98	0.97	matched (3)	1	11	1
cg16730825	11	928439	AP2A2	0.662396	0.848188	0.185792	0.0470669	0.0166987	0.00041372	0.171126	0.71695	0.59261	0.68812	0.66936	0.64494	0.82241	0.86565	0.86001	0.84628	0.84659	0.59	0.64	0.71	0.65	0.69	0.53	0.62	0.68	matched (3)	1	11	1
cg04372535	11	968936	AP2A2	0.547382	0.770012	0.22263	0.0740306	0.104552	0.00567843	0.384271	0.59056	0.65757	0.50079	0.48924	0.49875	0.88123	0.72498	0.87029	0.73882	0.63474	0.83	0.87	0.84	0.85	0.86	0.9	0.87	0.9	matched (3)	1	11	1
cg24195796	15	29362669	APBA2	0.223428	0.62829	0.404862	0.0681578	0.232507	0.0151909	0.470398	0.28598	0.26634	0.20939	0.24272	0.11271	0.83308	0.38704	0.82366	0.72953	0.36814	0.93	0.92	0.91	0.92	0.46	0.57	0.39	0.38	matched (3)	1	2	1
cg01650818	15	29247458	APBA2	0.05555	0.43776	0.38221	0.00853058	0.269868	0.0339152	0.517624	0.06497	0.06095	0.0532	0.05602	0.04261	0.43311	0.25649	0.71367	0.69131	0.09422	0.02	0.02	0.03	0.02	0.65	0.68	0.71	0.61	matched (3)	1	2	1
cg07291349	4	40964962	APBB2	0.544192	0.326002	-0.21819	0.0819639	0.143151	0.023635	0.498893	0.54002	0.60042	0.59432	0.40377	0.58243	0.45536	0.35511	0.24717	0.12035	0.45202	0.51	0.45	0.41	0.36	0.72	0.76	0.78	0.72	matched (3)	1	2	1
cg24656517	4	40844307	APBB2	0.82551	0.543534	-0.281976	0.0773005	0.152301	0.0103966	0.439049	0.86115	0.69762	0.85415	0.81589	0.89874	0.59925	0.45798	0.42321	0.45038	0.78685	0.93	0.94	0.92	0.93	0.88	0.89	0.89	0.84	matched (3)	1	2	1
cg05457563	19	1467029	APC2	0.499544	0.330106	-0.169438	0.0690039	0.134397	0.0462222	0.541314	0.41628	0.44627	0.54469	0.50612	0.58436	0.19997	0.18266	0.46269	0.45497	0.35024	0.18	0.16	0.14	0.21	0.44	0.41	0.35	0.45	matched (3)	1	3	1
cg22560193	19	1465962	APC2	0.523194	0.324326	-0.198868	0.0286075	0.141337	0.0331337	0.516342	0.49068	0.51658	0.56225	0.50524	0.54122	0.23834	0.21568	0.52823	0.222	0.41738	0.39	0.11	0.26	0.38	0.37	0.43	0.42	0.44	matched (3)	1	3	1
cg12154045	19	1465556	APC2	0.963682	0.795366	-0.168316	0.0141674	0.0719566	0.00557303	0.38187	0.95715	0.96161	0.95868	0.95262	0.98835	0.68858	0.78546	0.88397	0.78745	0.83137	0.62	0.49	0.59	0.63	0.64	0.65	0.67	0.67	matched (3)	1	3	1
cg19264571	18	10454085	APCDD1	0.16545	0.362066	0.196616	0.0275423	0.139351	0.0326457	0.516076		0.18853	0.1649	0.18147	0.1269	0.35537	0.24065	0.54146	0.45765	0.2152	0.8	0.78	0.83	0.77	0.62	0.62	0.49	0.57	matched (3)	1	2	1
cg03310046	18	10456937	APCDD1	0.377558	0.696556	0.318998	0.0752275	0.167308	0.00940944	0.431181	0.42478	0.30339	0.44818	0.28877	0.42267	0.78474	0.64893	0.81927	0.80667	0.42317	0.88	0.88	0.88	0.89	0.8	0.77	0.76	0.76	matched (3)	1	2	1
cg03010018	11	116708299	APOA1	0.87131	0.630082	-0.241228	0.0578268	0.139652	0.0144077	0.466483	0.84659	0.8012	0.87616	0.87284	0.95976	0.66458	0.80851	0.46526	0.51476	0.6973	0.9	0.91	0.9	0.92	0.73	0.73	0.71	0.72	matched (3)	1	3	1
cg26734040	11	116708517	APOA1	0.678082	0.395352	-0.28273	0.0311865	0.112563	0.00372335	0.342875	0.69537	0.71845	0.63627	0.66352	0.6768	0.46999	0.54801	0.26622	0.33376	0.35878	0.89	0.89	0.88	0.88	0.81	0.78	0.75	0.81	matched (3)	1	3	1
cg19324627	11	116708329	APOA1	0.702886	0.458344	-0.244542	0.0392891	0.133737	0.0126647	0.456552	0.7513	0.69066	0.67214	0.66328	0.73705	0.41961	0.65132	0.30575	0.38854	0.5265	0.85	0.81	0.84	0.83	0.67	0.67	0.61	0.65	matched (3)	1	3	1
cg25035485	2	21266500	APOB	0.8767	0.628214	-0.248486	0.0283161	0.190822	0.0427514	0.534516	0.84156	0.86546	0.88219	0.87501	0.91928	0.42098	0.77215	0.68011	0.43488	0.83295	0.39	0.37	0.49	0.37	0.62	0.71	0.76	0.72	matched (3)	1	4	1
cg16723488	2	21266947	APOB	0.925536	0.64136	-0.284176	0.0321179	0.195442	0.0302908	0.511384	0.90095	0.89826	0.90988	0.94804	0.97055	0.43462	0.72473	0.69045	0.45722	0.89978	0.41	0.36	0.47	0.37	0.47	0.53	0.58	0.48	matched (3)	1	4	1
cg03350299	2	21266960	APOB	0.873458	0.647136	-0.226322	0.0376851	0.168324	0.0379425	0.524245	0.85973	0.82312	0.87819	0.87888	0.92737	0.46084	0.72794	0.67731	0.49993	0.86966	0.43	0.4	0.52	0.39	0.51	0.57	0.56	0.52	matched (3)	1	4	1
cg00673290	2	21266727	APOB	0.858122	0.46421	-0.393912	0.0909185	0.223364	0.0133223	0.460506	0.71639	0.85304	0.85569	0.90268	0.96281	0.25039	0.55306	0.41487	0.29806	0.80467	0.29	0.23	0.36	0.23	0.49	0.45	0.47	0.46	matched (3)	1	4	1
cg09582545	22	39440294	APOBEC3F	0.647696	0.800524	0.152828	0.0294308	0.034154	7.203e-05	0.0959067	0.63092	0.68101	0.61305	0.63792	0.67558	0.83868	0.81184	0.7585	0.77142	0.82218	0.85	0.85	0.86	0.86	0.82	0.82	0.81	0.82	matched (3)	1	2	1
cg10016348	22	39436183	APOBEC3F	0.400148	0.564392	0.164244	0.0263528	0.11168	0.0283242	0.507815	0.42024	0.40538	0.41242	0.35406	0.40864	0.62793	0.44362	0.7003	0.5947	0.45541	0.48	0.49	0.49	0.47	0.55	0.55	0.54	0.53	matched (3)	1	2	1
cg20713492	1	154293482	AQP10	0.383538	0.201508	-0.18203	0.0230008	0.140604	0.0433391	0.536067	0.41542	0.37227	0.35313	0.38867	0.3882	0.11211	0.28178	0.08334	0.11925	0.41106	0.25	0.28	0.27	0.26	0.13	0.1	0.09	0.1	matched (3)	1	2	1
cg06181069	1	154293494	AQP10	0.48595	0.244958	-0.240992	0.0208365	0.168152	0.0321308	0.515131	0.51793	0.46523	0.47317	0.47896	0.49446	0.15497	0.34075	0.10394	0.12981	0.49532	0.27	0.31	0.28	0.26	0.2	0.17	0.15	0.16	matched (3)	1	2	1
cg03676624	11	77313686	AQP11	0.506964	0.225596	-0.281368	0.102757	0.0912114	0.00187072	0.278785	0.36385	0.5117	0.53208	0.64929	0.4779	0.20434	0.21343	0.2014	0.13105	0.37776	0.91	0.91	0.89	0.9	0.91	0.92	0.91	0.89	matched (3)	1	2	1
cg16227072	11	77320503	AQP11	0.210722	0.630136	0.419414	0.0622134	0.187883	0.00552791	0.381363	0.24525	0.27469	0.24244	0.16451	0.12672	0.72084	0.65697	0.71759	0.75523	0.30005	0.89	0.85	0.88	0.89	0.75	0.81	0.74	0.79	matched (3)	1	2	1
cg16044480	11	72451421	ARAP1	0.571954	0.769406	0.197452	0.0211756	0.083353	0.00489327	0.370993	0.57251	0.56192	0.54771	0.57244	0.60519	0.82912	0.66107	0.83799	0.82101	0.69784	0.56	0.55	0.62	0.61	0.85	0.84	0.84	0.86	matched (3)	1	3	1
cg00238848	11	72408252	ARAP1	0.34124	0.632754	0.291514	0.0489253	0.136999	0.00650117	0.396258	0.28033	0.3569	0.36567	0.30263	0.40067	0.71808	0.80978	0.63967	0.50694	0.4893	0.94	0.94	0.94	0.92	0.38	0.31	0.34	0.38	matched (3)	1	3	1
cg27090029	11	72408394	ARAP1	0.656542	0.8631	0.206558	0.0376348	0.0484759	9.221e-05	0.102817	0.61345	0.69895	0.66877	0.62082	0.68072	0.87154	0.80848	0.88821	0.92604	0.82123	0.98	0.96	0.97	0.98	0.47	0.45	0.47	0.48	matched (3)	1	3	1
cg13802354	4	36191938	ARAP2	0.80143	0.568456	-0.232974	0.0464686	0.186367	0.0471494	0.542787	0.78279	0.73785	0.82722	0.7981	0.86119	0.49062	0.76842	0.45609	0.36331	0.76384	0.72	0.69	0.76	0.72	0.26	0.2	0.31	0.24	matched (3)	1	3	1
cg11661265	4	36068080	ARAP2	0.828084	0.489446	-0.338638	0.0533608	0.170695	0.00909363	0.429491	0.80377	0.75768	0.83349	0.84254	0.90294	0.62554	0.59695	0.34524	0.26549	0.61401	0.92	0.92	0.92	0.93	0.48	0.35	0.51	0.31	matched (3)	1	3	1
cg08343347	4	36076000	ARAP2	0.755592	0.4746	-0.280992	0.0492676	0.179925	0.0226859	0.496693	0.68552	0.77017	0.72638	0.80648	0.78941	0.32181	0.5637	0.37307	0.36453	0.74989	0.85	0.91	0.91	0.92	0.42	0.44	0.48	0.36	matched (3)	1	3	1
cg13172906	8	143694295	ARC	0.143336	0.353356	0.21002	0.0635694	0.116524	0.0116398	0.449362	0.18832	0.2185	0.13012	0.12592	0.05382	0.4306	0.23708	0.5065	0.3456	0.247	0.83	0.69	0.75	0.79	0.15	0.12	0.16	0.11	matched (3)	1	2	1
cg05415840	8	143694305	ARC	0.171158	0.479632	0.308474	0.0689939	0.173121	0.0128552	0.457874	0.28583	0.16944	0.16127	0.1351	0.10415	0.64822	0.33203	0.66681	0.45609	0.29501	0.91	0.89	0.92	0.91	0.28	0.29	0.26	0.23	matched (3)	1	2	1
cg03244277	4	75310450	AREG	0.522442	0.35385	-0.168592	0.0597708	0.0860725	0.00850053	0.424696	0.53439	0.57123	0.56869	0.42476	0.51314	0.3507	0.34898	0.26249	0.31322	0.49386	0.33	0.29	0.22	0.27	0.54	0.59	0.6	0.56	matched (3)	1	2	1
cg02009651	4	75480226	AREG	0.54687	0.340856	-0.206014	0.0589081	0.114692	0.0118338	0.450859	0.5508	0.58361	0.61522	0.46153	0.52319	0.40434	0.27417	0.22576	0.2907	0.50931	0.32	0.33	0.23	0.24	0.59	0.6	0.52	0.54	matched (3)	1	2	1
cg13525812	8	68220007	ARFGEF1	0.894686	0.600076	-0.29461	0.0229811	0.143462	0.00938155	0.431181	0.90186	0.90352	0.8539	0.90958	0.90457	0.66052	0.4681	0.62288	0.45189	0.79699	0.88	0.93	0.93	0.9	0.92	0.92	0.87	0.92	matched (3)	1	2	1
cg20456954	8	68178729	ARFGEF1	0.840656	0.627374	-0.213282	0.0529055	0.154238	0.0334041	0.516822	0.86934	0.80578	0.76486	0.87661	0.88669	0.7393	0.39654	0.79218	0.62821	0.58064	0.9	0.92	0.92	0.94	0.54	0.49	0.57	0.54	matched (3)	1	2	1
cg05339847	10	32096594	ARHGAP12	0.67757	0.862264	0.184694	0.129276	0.022337	0.0319235	0.514614	0.54406	0.75898	0.73899	0.53402	0.8118	0.89454	0.85721	0.84124	0.87445	0.84388	0.9	0.9	0.89	0.85	0.83	0.83	0.83	0.82	matched (3)	1	3	1
cg05194545	10	32096116	ARHGAP12	0.623316	0.851232	0.227916	0.134175	0.0652215	0.015024	0.469582	0.5053	0.60458	0.75815	0.48365	0.7649	0.84972	0.75015	0.89915	0.91733	0.83981	0.94	0.91	0.91	0.93	0.84	0.85	0.85	0.85	matched (3)	1	3	1
cg02093006	10	32201942	ARHGAP12	0.821424	0.37201	-0.449414	0.0513905	0.240055	0.0124832	0.45508	0.82138	0.8302	0.83038	0.74099	0.88417	0.45442	0.4726	0.09241	0.16462	0.676	0.87	0.88	0.89	0.9	0.82	0.83	0.79	0.79	matched (3)	1	3	1
cg07409629	2	144282743	ARHGAP15	0.164198	0.404726	0.240528	0.0590617	0.132079	0.0114266	0.447908	0.21939	0.21159	0.18856	0.09851	0.10294	0.56695	0.34292	0.41595	0.47791	0.2199	0.87	0.89	0.92	0.9	0.5	0.49	0.49	0.44	matched (3)	1	4	1
cg11310863	2	144303521	ARHGAP15	0.23879	0.608658	0.369868	0.0572856	0.0597507	8.651e-06	0.0529774	0.30321	0.28821	0.23879	0.17665	0.18709	0.6514	0.57612	0.68203	0.60236	0.53138	0.94	0.92	0.92	0.92	0.72	0.8	0.68	0.73	matched (3)	1	4	1
cg07211155	2	144359756	ARHGAP15	0.455048	0.774646	0.319598	0.0937372	0.106687	0.00106293	0.235187	0.48618	0.35349	0.5988	0.40241	0.43436	0.81561	0.61999	0.84771	0.87793	0.71199	0.93	0.93	0.93	0.93	0.54	0.63	0.43	0.56	matched (3)	1	4	1
cg27492839	2	144519856	ARHGAP15	0.742052	0.550656	-0.191396	0.0716403	0.147108	0.0411237	0.531834	0.62298	0.74217	0.81471	0.76562	0.76478	0.68943	0.5594	0.57325	0.30397	0.62723	0.9	0.93	0.95	0.88	0.51	0.57	0.54	0.51	matched (3)	1	4	1
cg17556406	6	129959739	ARHGAP18	0.89656	0.418964	-0.477596	0.0277797	0.310297	0.0259272	0.504086	0.90224	0.88076	0.86772	0.8914	0.94068	0.58171	0.49169	0.08155	0.12765	0.81222	0.94	0.94	0.94	0.93	0.74	0.61	0.47	0.68	matched (3)	1	2	1
cg11179695	6	129982785	ARHGAP18	0.589398	0.778884	0.189486	0.0748425	0.066997	0.00300382	0.322586	0.6277	0.63124	0.62098	0.45624	0.61083	0.87148	0.68758	0.76988	0.80434	0.76114	0.93	0.92	0.92	0.94	0.61	0.56	0.53	0.59	matched (3)	1	2	1
cg11676636	10	49812258	ARHGAP22	0.748022	0.258746	-0.489276	0.0292273	0.150907	0.00156004	0.26406	0.72795	0.71828	0.73652	0.77102	0.78634	0.41681	0.4175	0.11682	0.11901	0.22359	0.93	0.93	0.93	0.93	0.44	0.61	0.5	0.28	matched (3)	1	7	1
cg07011168	10	49797259	ARHGAP22	0.762156	0.495896	-0.26626	0.0737128	0.0317991	0.00048429	0.183005	0.63366	0.82018	0.77436	0.78908	0.7935	0.48764	0.54335	0.48604	0.45676	0.50569	0.62	0.62	0.6	0.6	0.59	0.62	0.57	0.57	matched (3)	1	7	1
cg25139229	10	49674458	ARHGAP22	0.05945	0.357618	0.298168	0.0494269	0.203516	0.0285918	0.507979	0.14414	0.05006	0.03908	0.04913	0.01484	0.41781	0.22444	0.55609	0.51516	0.07459	0.99	0.99	0.98	0.98	0.21	0.12	0.1	0.15	matched (3)	1	7	1
cg07371628	10	49811797	ARHGAP22	0.534298	0.381636	-0.152662	0.0510626	0.118454	0.0420136	0.533196	0.50642	0.4638	0.54121	0.59506	0.565	0.41055	0.44964	0.2763	0.24525	0.52644	0.79	0.73	0.8	0.79	0.3	0.27	0.26	0.26	matched (3)	1	7	1
cg15805567	10	49710976	ARHGAP22	0.62297	0.34153	-0.28144	0.0274499	0.185097	0.0264212	0.50475	0.63869	0.64389	0.5757	0.63266	0.62391	0.39032	0.56358	0.11442	0.19156	0.44777	0.75	0.69	0.77	0.77	0.56	0.57	0.47	0.5	matched (3)	1	7	1
cg16775752	10	49674530	ARHGAP22	0.257632	0.601312	0.34368	0.143317	0.251881	0.0359852	0.521097	0.42131	0.26938	0.14987	0.36755	0.08005	0.70203	0.42105	0.88118	0.73858	0.26372	0.98	0.99	0.99	0.99	0.4	0.29	0.26	0.32	matched (3)	1	7	1
cg01677623	10	49674251	ARHGAP22	0.291748	0.523086	0.231338	0.035605	0.174726	0.0400457	0.529003	0.32727	0.29371	0.27013	0.32389	0.24374	0.5507	0.30924	0.7211	0.652	0.38239	0.74	0.69	0.75	0.73	0.36	0.3	0.31	0.31	matched (3)	1	7	1
cg07118262	17	36666462	ARHGAP23	0.144502	0.31892	0.174418	0.0373645	0.102846	0.0159376	0.474551	0.14964	0.11373	0.20697	0.12218	0.12999	0.48291	0.22748	0.352	0.27993	0.25228	0.3	0.3	0.23	0.33	0.62	0.56	0.63	0.59	matched (3)	1	3	1
cg19735097	17	36646372	ARHGAP23	0.51751	0.67449	0.15698	0.0369616	0.0902998	0.014084	0.464953	0.55677	0.49784	0.48002	0.55785	0.49507	0.83021	0.64638	0.61789	0.66942	0.60855	0.93	0.93	0.93	0.93	0.86	0.84	0.85	0.84	matched (3)	1	3	1
cg12050358	17	36612909	ARHGAP23	0.596546	0.785038	0.188492	0.0947775	0.0815666	0.0100951	0.436895	0.66165	0.69153	0.50809	0.63909	0.48237	0.81697	0.90535	0.68685	0.76083	0.75519	0.81	0.82	0.85	0.85	0.32	0.34	0.35	0.32	matched (3)	1	3	1
cg14555350	5	142580618	ARHGAP26	0.568328	0.14534	-0.422988	0.050243	0.11143	0.00035213	0.160858	0.49987	0.57248	0.57312	0.64051	0.55566	0.07361	0.12559	0.12138	0.06724	0.33888	0.83	0.8	0.84	0.83	0.55	0.55	0.53	0.49	matched (3)	1	7	1
cg07618462	5	142499847	ARHGAP26	0.684305	0.837566	0.153261	0.0591874	0.0721188	0.0100285	0.436266	0.59894		0.72985	0.71754	0.69089	0.87354	0.79897	0.88644	0.89977	0.72911	0.89	0.93	0.9	0.9	0.81	0.85	0.79	0.82	matched (3)	1	7	1
cg11796181	5	142422241	ARHGAP26	0.89171	0.63047	-0.26124	0.0259114	0.174467	0.027752	0.506724	0.89352	0.883	0.88639	0.86244	0.9332	0.55079	0.75535	0.52689	0.45064	0.86868	0.93	0.9	0.91	0.95	0.89	0.87	0.9	0.9	matched (3)	1	7	1
cg18844163	5	142362123	ARHGAP26	0.462446	0.303404	-0.159042	0.11013	0.0891733	0.0376014	0.52374	0.39837	0.34744	0.46097	0.63898	0.46647	0.19708	0.2793	0.32128	0.27823	0.44113	0.69	0.71	0.66	0.67	0.34	0.35	0.32	0.31	matched (3)	1	7	1
cg11867084	5	142458116	ARHGAP26	0.222128	0.466496	0.244368	0.0636149	0.14638	0.0163363	0.476543	0.27055	0.29149	0.23254	0.13924	0.17682	0.57518	0.32544	0.47616	0.64163	0.31407	0.91	0.73	0.86	0.84	0.76	0.8	0.75	0.77	matched (3)	1	7	1
cg22184990	5	142382188	ARHGAP26	0.61224	0.460544	-0.151696	0.0573515	0.119188	0.0442503	0.538309	0.60545	0.56222	0.63556	0.56005	0.69792	0.52193	0.34639	0.59044	0.52242	0.32154	0.08	0.09	0.09	0.11	0.73	0.73	0.74	0.78	matched (3)	1	7	1
cg00997251	5	142444988	ARHGAP26	0.600436	0.111786	-0.48865	0.0672745	0.0657892	2.764e-06	0.0333972	0.60918	0.67142	0.56953	0.5024	0.64965	0.04445	0.19198	0.09873	0.05631	0.16746	0.52	0.53	0.55	0.47	0.64	0.72	0.7	0.69	matched (3)	1	7	1
cg06457408	17	79827882	ARHGDIA	0.204762	0.355992	0.15123	0.0502198	0.105374	0.0289423	0.508777	0.26047	0.24081	0.14925	0.21784	0.15544	0.39114	0.26532	0.46667	0.43134	0.22549	0.61	0.55	0.62	0.6	0.64	0.61	0.59	0.61	matched (3)	1	3	1
cg25141766	17	79826316	ARHGDIA	0.060256	0.282706	0.22245	0.0221639	0.118236	0.0125426	0.455207	0.07015	0.07947	0.05598	0.07204	0.02364	0.37309	0.25107	0.33827	0.3618	0.0893	0.93	0.89	0.88	0.9	0.83	0.82	0.83	0.81	matched (3)	1	3	1
cg10236857	17	79825681	ARHGDIA	0.21387	0.375998	0.162128	0.0594626	0.099032	0.0178944	0.483693	0.3006	0.20418	0.20405	0.22593	0.13459	0.44468	0.33036	0.36469	0.49708	0.24318	0.68	0.67	0.68	0.65	0.5	0.54	0.53	0.54	matched (3)	1	3	1
cg04804094	8	1879091	ARHGEF10	0.44108	0.666118	0.225038	0.0321974	0.0844363	0.00235634	0.301164	0.48071	0.39926	0.44834	0.45806	0.41903	0.68528	0.66485	0.7136	0.74242	0.52444	0.72	0.67	0.75	0.74	0.36	0.39	0.36	0.36	matched (3)	1	15	1
cg08753841	8	1815153	ARHGEF10	0.197054	0.56699	0.369936	0.0651702	0.189501	0.00936776	0.431181	0.27475	0.22345	0.22746	0.14176	0.11785	0.63853	0.36227	0.76664	0.6989	0.36861	0.85	0.76	0.84	0.79	0.71	0.76	0.72	0.64	matched (3)	1	15	1
cg05833946	8	1847999	ARHGEF10	0.555974	0.721996	0.166022	0.0277064	0.111985	0.0274345	0.5061	0.57225	0.55524	0.59299	0.52451	0.53488	0.68593	0.72742	0.82195	0.82232	0.55236	0.33	0.3	0.4	0.35	0.4	0.51	0.47	0.41	matched (3)	1	15	1
cg23902994	8	1814932	ARHGEF10	0.096244	0.382255	0.286011	0.026801	0.176928	0.0467663	0.542389	0.10831	0.12761	0.10478	0.08292	0.0576	0.60983		0.38626	0.3539	0.17903	0.54	0.55	0.58	0.53	0.44	0.61	0.59	0.46	matched (3)	1	15	1
cg17717972	8	1814957	ARHGEF10	0.489116	0.856624	0.367508	0.067157	0.09141	0.00013526	0.116801	0.59556	0.51374	0.43053	0.44816	0.45759	0.88912	0.90249	0.90703	0.89081	0.69367	0.85	0.85	0.84	0.85	0.79	0.82	0.8	0.77	matched (3)	1	15	1
cg21151461	8	1814745	ARHGEF10	0.344722	0.69432	0.349598	0.0480672	0.150443	0.00476779	0.367869	0.4183	0.35195	0.3415	0.32537	0.28649	0.84563	0.62365	0.77915	0.75608	0.46709	0.92	0.85	0.9	0.92	0.62	0.73	0.65	0.61	matched (3)	1	15	1
cg01144965	8	1811760	ARHGEF10	0.732362	0.523738	-0.208624	0.0443159	0.118894	0.0138956	0.463979	0.73991	0.65749	0.73371	0.76805	0.76265	0.4667	0.6611	0.39693	0.45408	0.63988	0.81	0.78	0.82	0.82	0.49	0.45	0.63	0.46	matched (3)	1	15	1
cg11492536	8	1777477	ARHGEF10	0.52625	0.139132	-0.387118	0.180235	0.182699	0.0097459	0.43357	0.57668	0.42297	0.43554	0.81961	0.37645	0.03668	0.43459	0.01419	0.01077	0.19943	0.98	0.98	0.99	0.98	0.47	0.8	0.83	0.42	matched (3)	1	15	1
cg16852369	8	1843398	ARHGEF10	0.531004	0.235228	-0.295776	0.0854113	0.0694948	0.00037633	0.164891	0.4144	0.52067	0.6487	0.56375	0.5075	0.30255	0.21552	0.3138	0.18359	0.16068	0.13	0.12	0.13	0.07	0.22	0.33	0.37	0.23	matched (3)	1	15	1
cg24889829	8	1776347	ARHGEF10	0.72393	0.436504	-0.287426	0.0240646	0.171009	0.0190773	0.48717	0.70853	0.69844	0.71362	0.75203	0.74703	0.30789	0.6011	0.30684	0.32188	0.64481	0.85	0.85	0.86	0.87	0.36	0.48	0.44	0.38	matched (3)	1	15	1
cg00936442	8	1815101	ARHGEF10	0.298816	0.737318	0.438502	0.0772085	0.218208	0.00825018	0.421355	0.40022	0.35901	0.25331	0.26453	0.21701	0.90564	0.51865	0.90909	0.87337	0.47984	0.92	0.92	0.92	0.92	0.77	0.82	0.79	0.72	matched (3)	1	15	1
cg26195495	8	1906338	ARHGEF10	0.23002	0.505718	0.275698	0.0687896	0.149082	0.0106359	0.441253	0.23043	0.33699	0.23956	0.18828	0.15484	0.65055	0.31571	0.58044	0.60453	0.37736	0.94	0.93		0.95	0.34	0.39	0.54	0.43	matched (3)	1	15	1
cg13522891	8	1906498	ARHGEF10	0.103176	0.289428	0.186252	0.0438681	0.12518	0.0258994	0.504085	0.16842	0.11234	0.09359	0.09489	0.04664	0.40239	0.21688	0.43387	0.25491	0.13909	0.88	0.87	0.9	0.9	0.25	0.18	0.34	0.35	matched (3)	1	15	1
cg13056369	8	1906312	ARHGEF10	0.159102	0.389602	0.2305	0.0398909	0.16788	0.0353558	0.519227	0.17621	0.21006	0.16737	0.13665	0.10522	0.5701	0.20104	0.38458	0.54529	0.247	0.85	0.87	0.87	0.91	0.25	0.27	0.3	0.26	matched (3)	1	15	1
cg25389250	8	1814835	ARHGEF10	0.333068	0.6455	0.312432	0.0679677	0.14029	0.00458623	0.362289	0.3897	0.37261	0.38496	0.26419	0.25388	0.71872	0.57932	0.77955	0.71824	0.43167	0.85	0.83	0.86	0.89	0.6	0.68	0.63	0.59	matched (3)	1	15	1
cg01960096	1	157012966	ARHGEF11	0.54422	0.291758	-0.252462	0.053117	0.151782	0.0172881	0.481206	0.57578	0.60647	0.55466	0.47122	0.51297	0.39749	0.19506	0.19018	0.16918	0.50688	0.74	0.71	0.74	0.74	0.56	0.55	0.56	0.55	matched (3)	1	2	1
cg14265075	1	157016521	ARHGEF11	0.412002	0.59118	0.179178	0.112581	0.123456	0.0435652	0.536713	0.34954	0.37952	0.52516	0.27489	0.5309	0.67643	0.54253	0.73716	0.5816	0.41818	0.08	0.1	0.08	0.09	0.31	0.26	0.27	0.24	matched (3)	1	2	1
cg06059409	11	73036247	ARHGEF17	0.096538	0.411598	0.31506	0.0211046	0.214715	0.030071	0.510785	0.11418	0.09776	0.11299	0.09583	0.06193	0.4558	0.26419	0.64185	0.57128	0.12487	0.74	0.65	0.77	0.72	0.63	0.6	0.59	0.59	matched (3)	1	5	1
cg07648709	11	73043675	ARHGEF17	0.116528	0.349174	0.232646	0.0249856	0.162121	0.0316929	0.514256	0.12887	0.12611	0.13809	0.11531	0.07426	0.36502	0.28092	0.52636	0.46149	0.11208	0.87	0.84	0.85	0.86	0.48	0.43	0.41	0.39	matched (3)	1	5	1
cg01773858	11	73076892	ARHGEF17	0.581748	0.8305	0.248752	0.0763622	0.111774	0.0044315	0.358627	0.70883	0.55665	0.56594	0.50273	0.57459	0.85055	0.9491	0.87471	0.83081	0.64733	0.93	0.92	0.94	0.94	0.83	0.84	0.81	0.82	matched (3)	1	5	1
cg14108978	11	73021145	ARHGEF17	0.224018	0.623508	0.39949	0.0476186	0.283358	0.0333402	0.516822	0.26617	0.19318	0.28479	0.18293	0.19302	0.72152	0.42983	0.91728	0.81439	0.23452	0.92	0.86	0.93	0.91	0.81	0.79	0.78	0.8	matched (3)	1	5	1
cg23460145	11	73073425	ARHGEF17	0.375044	0.535424	0.16038	0.042014	0.063036	0.00214906	0.29251	0.40148	0.43532	0.35111	0.35328	0.33403	0.55878	0.59698	0.49462	0.58016	0.44658	0.9	0.83	0.87	0.85	0.3	0.26	0.32	0.29	matched (3)	1	5	1
cg05400732	3	57032141	ARHGEF3	0.27532	0.502988	0.227668	0.0920725	0.134516	0.0165495	0.477628	0.34986	0.38716	0.25311	0.22386	0.16261	0.68045	0.52096	0.4822	0.5272	0.30413	0.94	0.94	0.62	0.93	0.74	0.69	0.65	0.68	matched (3)	1	5	1
cg12325605	3	56810151	ARHGEF3	0.818734	0.556694	-0.26204	0.0486644	0.0981658	0.00188905	0.279379	0.80379	0.82887	0.8378	0.74572	0.87749	0.52471	0.42281	0.53325	0.62759	0.67511	0.53	0.57	0.59	0.59	0.66	0.71	0.67	0.65	matched (3)	1	5	1
cg15012214	3	56810320	ARHGEF3	0.725796	0.392936	-0.33286	0.0573535	0.0698034	4.376e-05	0.0827694	0.67722	0.6641	0.78098	0.71849	0.78819	0.38639	0.30924	0.34509	0.44439	0.47957	0.78	0.81	0.82	0.79	0.34	0.43	0.34	0.31	matched (3)	1	5	1
cg25799109	3	57102900	ARHGEF3	0.062492	0.41626	0.353768	0.0136893	0.207206	0.0186492	0.486547	0.0684	0.07507	0.06077	0.03974	0.06848	0.46776	0.35606	0.5292	0.6355	0.09278	0.4	0.41	0.51	0.41	0.78	0.78	0.76	0.72	matched (3)	1	5	1
cg21077300	3	56833821	ARHGEF3	0.348236	0.177146	-0.17109	0.0488719	0.102908	0.0164247	0.476899	0.39897	0.32214	0.39014	0.34909	0.28084	0.19077	0.11772	0.12206	0.10406	0.35112	0.1	0.06	0.06	0.06	0.1	0.14	0.08	0.1	matched (3)	1	5	1
cg08310581	2	131797438	ARHGEF4	0.4233	0.707322	0.284022	0.0785562	0.220525	0.0421368	0.533372	0.488	0.50111	0.38628	0.43183	0.30928	0.79263	0.48582	0.9603	0.83246	0.4654	0.54	0.57	0.51	0.56	0.64	0.78	0.71	0.65	matched (3)	1	4	1
cg06044945	2	131722957	ARHGEF4	0.568064	0.314518	-0.253546	0.0512253	0.148849	0.0158738	0.47441	0.482	0.61992	0.57704	0.58145	0.57991	0.37578	0.39268	0.10665	0.21988	0.4776	0.77	0.75	0.78	0.82	0.29	0.42	0.25	0.3	matched (3)	1	4	1
cg25464702	2	131798087	ARHGEF4	0.58352	0.77711	0.19359	0.0561481	0.102717	0.00955121	0.432183	0.54549	0.66897	0.5379	0.61245	0.55279	0.84188	0.86018	0.78383	0.7976	0.60206	0.31	0.33	0.32	0.38	0.51	0.66	0.57	0.49	matched (3)	1	4	1
cg26382586	2	131797606	ARHGEF4	0.373852	0.5649	0.191048	0.0449057	0.0980397	0.0085234	0.424696	0.41272	0.4105	0.3485	0.38946	0.30808	0.5958	0.48081	0.6705	0.63329	0.4441	0.18	0.25	0.22	0.25	0.38	0.54	0.46	0.38	matched (3)	1	4	1
cg03211447	13	111933653	ARHGEF7	0.736182	0.418192	-0.31799	0.180132	0.143464	0.0158612	0.474331	0.81138	0.42264	0.76766	0.88108	0.79815	0.53668	0.44413	0.29164	0.24888	0.56963	0.92	0.93	0.92	0.92	0.82	0.83	0.81	0.82	matched (3)	1	3	1
cg20363022	13	111909300	ARHGEF7	0.532692	0.751334	0.218642	0.0757378	0.105052	0.00646257	0.396258	0.47316	0.56673	0.60343	0.43192	0.58822	0.84598	0.8	0.7689	0.76981	0.57198	0.86	0.86	0.87	0.89	0.74	0.71	0.71	0.65	matched (3)	1	3	1
cg09129334	13	111837676	ARHGEF7	0.468868	0.880908	0.41204	0.0725648	0.0894946	5.537e-05	0.0858432	0.52559	0.46609	0.45675	0.53965	0.35626	0.92552	0.9278	0.93778	0.8892	0.72424	0.63	0.68	0.65	0.58	0.7	0.75	0.69	0.72	matched (3)	1	3	1
cg19343518	6	157508679	ARID1B	0.563238	0.7645	0.201262	0.0716229	0.0946619	0.00604999	0.390894	0.65438	0.62536	0.5174	0.52505	0.494	0.82922	0.7065	0.85772	0.79999	0.62907	0.88	0.87	0.85	0.9	0.69	0.68	0.7	0.7	matched (3)	1	7	1
cg17164954	6	157345266	ARID1B	0.427512	0.69283	0.265318	0.0713707	0.12783	0.00611244	0.391135	0.52773	0.36416	0.43379	0.45765	0.35423	0.75705	0.66542	0.79519	0.76524	0.48125	0.31	0.44	0.27	0.3	0.68	0.71	0.72	0.69	matched (3)	1	7	1
cg17719099	6	157246895	ARID1B	0.558826	0.75783	0.199004	0.0709279	0.0895542	0.00505362	0.374017	0.54386	0.60858	0.57373	0.44463	0.62333	0.78808	0.87743	0.78031	0.69911	0.64422	0.9	0.88	0.88	0.9	0.45	0.51	0.42	0.44	matched (3)	1	7	1
cg11520719	6	157391679	ARID1B	0.220266	0.438598	0.218332	0.0649707	0.156363	0.0319129	0.514614	0.13674	0.25661	0.23338	0.17471	0.29989	0.39288	0.71301	0.33744	0.40677	0.34289	0.64	0.64	0.62	0.61	0.36	0.34	0.35	0.24	matched (3)	1	7	1
cg02662417	6	157161545	ARID1B	0.33888	0.160534	-0.178346	0.128696	0.0521802	0.0327941	0.516215	0.5478	0.30523	0.31507	0.33183	0.19447	0.19374	0.19175	0.11213	0.09621	0.20884	0.55	0.56	0.51	0.65	0.68	0.69	0.68	0.65	matched (3)	1	7	1
cg12093241	6	157465138	ARID1B	0.391296	0.207876	-0.18342	0.0542823	0.130155	0.0308898	0.513182	0.39963	0.47556	0.37973	0.32629	0.37527	0.37775	0.11715	0.08123	0.14945	0.3138	0.8	0.77	0.73	0.75	0.68	0.66	0.67	0.65	matched (3)	1	7	1
cg06785293	6	157187520	ARID1B	0.04475	0.46262	0.41787	0.0126936	0.275598	0.027431	0.5061	0.05308	0.05809	0.04277	0.04489	0.02492	0.74548	0.25209	0.68629	0.52156	0.10768	0.65	0.64	0.66	0.68	0.72	0.7	0.71	0.68	matched (3)	1	7	1
cg12713583	19	940724	ARID3A	0.094856	0.42615	0.331294	0.0244501	0.182286	0.0146892	0.467977	0.10411	0.10215	0.11297	0.10325	0.0518	0.4944	0.315	0.52088	0.63	0.17047	0.1	0.08	0.09	0.09	0.21	0.18	0.16	0.2	matched (3)	1	11	1
cg01950129	19	941919	ARID3A	0.535556	0.691152	0.155596	0.0594933	0.114538	0.035711	0.520087	0.47308	0.58816	0.56285	0.46944	0.58425	0.72494	0.51251	0.78844	0.78136	0.64851	0.67	0.67	0.69	0.67	0.65	0.66	0.62	0.6	matched (3)	1	11	1
cg22035959	19	951681	ARID3A	0.022418	0.255896	0.233478	0.0145239	0.166607	0.0347464	0.518868	0.02399	0.02572	0.01012	0.04418	0.00808	0.34948	0.11891	0.42336	0.34841	0.03932	0.8	0.75	0.8	0.83	0.44	0.36	0.38	0.4	matched (3)	1	11	1
cg25298189	19	935259	ARID3A	0.334356	0.554176	0.21982	0.0770568	0.0905863	0.00347018	0.337538	0.2866	0.3081	0.41212	0.24667	0.41829	0.46494	0.58959	0.46726	0.5691	0.67999	0.43	0.44	0.41	0.41	0.14	0.15	0.16	0.25	matched (3)	1	11	1
cg08894487	19	941243	ARID3A	0.194926	0.595008	0.400082	0.0888238	0.269122	0.0261835	0.504148	0.28095	0.07372	0.27159	0.21113	0.13724	0.61637	0.42073	0.81936	0.88022	0.23836	0.19	0.07	0.11	0.1	0.27	0.28	0.22	0.28	matched (3)	1	11	1
cg02695969	19	932813	ARID3A	0.072552	0.410348	0.337796	0.0177416	0.207048	0.0215191	0.494504	0.06729	0.09053	0.08856	0.06913	0.04725	0.50301	0.25644	0.59775	0.5665	0.12804	0.08	0.1	0.08	0.09	0.07	0.07	0.06	0.06	matched (3)	1	11	1
cg23048215	19	947936	ARID3A	0.657386	0.83423	0.176844	0.075505	0.0735076	0.0056109	0.382945	0.77694	0.6809	0.6045	0.5889	0.63569	0.82946	0.88331	0.92955	0.75123	0.7776	0.2	0.2	0.16	0.15	0.51	0.46	0.43	0.47	matched (3)	1	11	1
cg02001279	19	940967	ARID3A	0.125914	0.48781	0.361896	0.0474385	0.109294	0.00074107	0.210691	0.19142	0.11448	0.14215	0.12113	0.06039	0.55376	0.43499	0.56662	0.56473	0.31895	0.26	0.18	0.24	0.19	0.32	0.34	0.25	0.36	matched (3)	1	11	1
cg26857315	19	932759	ARID3A	0.05055	0.525574	0.475024	0.0272562	0.300948	0.0239131	0.500348	0.04359	0.09448	0.05076	0.04425	0.01967	0.64484	0.26121	0.8228	0.74805	0.15097	0.03	0.06	0.01	0.02	0.12	0.18	0.09	0.13	matched (3)	1	11	1
cg18598117	19	941126	ARID3A	0.17725	0.613004	0.435754	0.0706955	0.165951	0.00230948	0.298632	0.22553	0.09465	0.26217	0.1862	0.1177	0.64396	0.52711	0.79598	0.7224	0.37557	0.29	0.21	0.26	0.24	0.45	0.42	0.35	0.44	matched (3)	1	11	1
cg19546700	19	939596	ARID3A	0.497264	0.756842	0.259578	0.0997054	0.193414	0.0372398	0.523365	0.5946	0.59713	0.49956	0.41187	0.38316	0.88113	0.62015	0.92432	0.87351	0.4851	0.9	0.88	0.91	0.89	0.33	0.28	0.32	0.36	matched (3)	1	11	1
cg09014716	2	97207598	ARID5A	0.1482	0.597572	0.449372	0.041132	0.261283	0.0174947	0.481922	0.1584	0.206	0.14697	0.13818	0.09145	0.74283	0.34368	0.82783	0.78885	0.28467	0.89	0.88	0.89	0.9	0.9	0.89	0.87	0.89	matched (3)	1	3	1
cg14174055	2	97203640	ARID5A	0.11933	0.297872	0.178542	0.0534174	0.141923	0.045393	0.540325	0.21005	0.10149	0.1048	0.11197	0.06834	0.30707	0.18511	0.44763	0.42356	0.12599	0.1	0.09	0.09	0.1	0.34	0.42	0.34	0.32	matched (3)	1	3	1
cg19954537	2	97204401	ARID5A	0.085132	0.571922	0.48679	0.0376529	0.337141	0.0315065	0.514122	0.13614	0.0826	0.06686	0.10374	0.03632	0.71749	0.26912	0.89664	0.82158	0.15478	0.02	0.02	0.01	0.02	0.76	0.77	0.74	0.74	matched (3)	1	3	1
cg18522931	10	63776828	ARID5B	0.08687	0.423426	0.336556	0.0330652	0.24847	0.0381185	0.524441	0.07938	0.12176	0.12127	0.05782	0.05412	0.68931	0.19318	0.56811	0.54069	0.12584	0.33	0.3	0.23	0.24	0.64	0.6	0.56	0.61	matched (3)	1	4	1
cg26758131	10	63671403	ARID5B	0.500216	0.655812	0.155596	0.0313537	0.0880718	0.0136993	0.462623	0.55506	0.48815	0.49639	0.47908	0.4824	0.73057	0.69571	0.5121	0.70756	0.63312	0.84	0.86	0.86	0.86	0.76	0.78	0.78	0.8	matched (3)	1	4	1
cg17744037	10	63834800	ARID5B	0.254372	0.636608	0.382236	0.0486725	0.247428	0.0245399	0.502089	0.27785	0.31987	0.24246	0.24344	0.18824	0.75523	0.47283	0.83749	0.83398	0.28351	0.87	0.88	0.94	0.9	0.78	0.8	0.81	0.81	matched (3)	1	4	1
cg27027230	10	63734682	ARID5B	0.19994	0.566628	0.366688	0.0454784	0.217484	0.0181269	0.485024	0.26386	0.16075	0.20686	0.15169	0.21654	0.70548	0.42423	0.67468	0.77177	0.25698	0.86	0.87	0.88	0.9	0.53	0.59	0.5	0.56	matched (3)	1	4	1
cg13585240	3	48959375	ARIH2	0.503164	0.659036	0.155872	0.0557338	0.116825	0.0375916	0.523723	0.5328	0.54255	0.54777	0.41851	0.47419	0.66809	0.83976	0.67674	0.55765	0.55294	0.79	0.72	0.81	0.77	0.82	0.8	0.81	0.81	matched (3)	1	2	1
cg23732483	3	48965611	ARIH2	0.072972	0.448576	0.375604	0.0181908	0.280611	0.0400408	0.529003	0.06716	0.05634	0.09618	0.08799	0.05719	0.44497	0.25542	0.72471	0.72373	0.09405	0.27	0.22	0.25	0.2	0.64	0.67	0.68	0.64	matched (3)	1	2	1
cg19252218	17	41477271	ARL4D	0.828488	0.382962	-0.445526	0.0338983	0.307288	0.031115	0.513554	0.80627	0.85978	0.78621	0.82528	0.8649	0.2201	0.66684	0.07661	0.19317	0.75809	0.88	0.84	0.86	0.88	0.56	0.41	0.44	0.4	matched (3)	1	4	1
cg27147556	17	41477350	ARL4D	0.979454	0.424078	-0.555376	0.012935	0.318482	0.0174898	0.481919	0.97227	0.97587	0.96365	0.99374	0.99174	0.31993	0.60047	0.01666	0.32558	0.85775	0.99	0.99	0.99	0.99	0.74	0.69	0.66	0.63	matched (3)	1	4	1
cg01445163	17	41477300	ARL4D	0.943202	0.431742	-0.51146	0.0192245	0.327856	0.0250203	0.502876	0.92143	0.93413	0.93948	0.94802	0.97295	0.35118	0.64518	0.05083	0.23791	0.87361	0.96	0.97	0.97	0.97	0.66	0.55	0.54	0.46	matched (3)	1	4	1
cg18256949	17	41477468	ARL4D	0.894842	0.456516	-0.438326	0.0382521	0.297368	0.0293803	0.509455	0.84478	0.90162	0.8776	0.9009	0.94931	0.31394	0.6675	0.12621	0.31777	0.85716	0.91	0.89	0.91	0.9	0.68	0.61	0.63	0.59	matched (3)	1	4	1
cg09859040	15	80743325	ARNT2	0.54475	0.313912	-0.230838	0.164563	0.146106	0.047437	0.543017	0.50014	0.776	0.51598	0.32516	0.60647	0.53568	0.13829	0.32596	0.3268	0.24283	0.96	0.98	0.96	0.95	0.48	0.55	0.47	0.35	matched (3)	1	3	1
cg08371852	15	80878744	ARNT2	0.43109	0.687938	0.256848	0.0840896	0.202527	0.0442548	0.538309	0.42507	0.56098	0.42561	0.32532	0.41847	0.80236	0.38434	0.87347	0.80016	0.57936	0.8	0.76	0.84	0.8	0.31	0.39	0.38	0.3	matched (3)	1	3	1
cg20330023	15	80772688	ARNT2	0.73985	0.473718	-0.266132	0.0522543	0.168154	0.0212036	0.493372	0.72711	0.68288	0.73893	0.72507	0.82526	0.46375	0.61075	0.32558	0.29444	0.67407	0.81	0.81	0.83	0.81	0.79	0.81	0.77	0.76	matched (3)	1	3	1
cg21852346	3	35726493	ARPP-21	0.823048	0.651596	-0.171452	0.051465	0.13159	0.0404653	0.52969	0.80381	0.76617	0.85582	0.79484	0.8946	0.76289	0.7676	0.53638	0.48632	0.70479	0.91	0.86	0.87	0.9	0.25	0.37	0.26	0.32	matched (3)	1	3	1
cg03192231	3	35786480	ARPP-21	0.696794	0.418974	-0.27782	0.0900615	0.129452	0.00539539	0.379857	0.63174	0.81565	0.6921	0.59206	0.75242	0.6207	0.26503	0.4384	0.38401	0.38673	0.82	0.81	0.8	0.83	0.36	0.43	0.48	0.41	matched (3)	1	3	1
cg01210307	3	35799781	ARPP-21	0.739028	0.46862	-0.270408	0.0812617	0.15251	0.0124953	0.455102	0.6726	0.80656	0.76146	0.63599	0.81853	0.58087	0.45116	0.35178	0.29766	0.66163	0.86	0.77	0.85	0.81	0.48	0.57	0.52	0.39	matched (3)	1	3	1
cg25899829	11	75046147	ARRB1	0.467632	0.667882	0.20025	0.0927259	0.128684	0.0246667	0.502372	0.36882	0.46941	0.55535	0.3804	0.56418	0.66968	0.79084	0.49664	0.58936	0.79289	0.78	0.76	0.72	0.74	0.11	0.08	0.08	0.11	matched (3)	1	3	1
cg12041266	11	75050147	ARRB1	0.817076	0.498334	-0.318742	0.0397865	0.145322	0.00643963	0.39615	0.79224	0.77213	0.81111	0.83507	0.87483	0.47781	0.29548	0.60488	0.44556	0.66794	0.79	0.79	0.76	0.76	0.31	0.29	0.33	0.31	matched (3)	1	3	1
cg02449461	11	75061838	ARRB1	0.374142	0.530438	0.156296	0.0287089	0.0915656	0.016096	0.475591	0.33144	0.36302	0.39645	0.37657	0.40323	0.59445	0.41196	0.53372	0.63994	0.47212	0.34	0.35	0.27	0.32	0.26	0.2	0.21	0.24	matched (3)	1	3	1
cg11577898	5	78094446	ARSB	0.848526	0.661974	-0.186552	0.033872	0.112897	0.0182899	0.485796	0.8247	0.88093	0.80835	0.84361	0.88504	0.61602	0.66276	0.65365	0.53482	0.84262	0.89	0.87	0.88	0.88	0.77	0.78	0.77	0.77	matched (3)	1	3	1
cg08393937	5	78277492	ARSB	0.10801	0.354222	0.246212	0.0283431	0.189224	0.0428374	0.534805	0.09663	0.12715	0.12704	0.12621	0.06302	0.53321	0.24941	0.3215	0.55516	0.11183	0.72	0.75	0.64	0.59	0.82	0.82	0.78	0.78	matched (3)	1	3	1
cg27361227	5	78126647	ARSB	0.14136	0.32793	0.18657	0.0488417	0.0841264	0.00441261	0.358306	0.19524	0.15279	0.17766	0.09432	0.08679	0.31971	0.30845	0.40047	0.40942	0.2016	0.84	0.86	0.89	0.87	0.89	0.87	0.89	0.87	matched (3)	1	3	1
cg13088471	8	131314596	ASAP1	0.077734	0.23293	0.155196	0.00944487	0.11761	0.0416732	0.532741	0.08089	0.06443	0.09052	0.07762	0.07521	0.4297	0.12607	0.18678	0.24348	0.17862	0.85	0.84	0.81	0.8	0.43	0.42	0.42	0.42	matched (3)	1	8	1
cg10611331	8	131276557	ASAP1	0.734868	0.37988	-0.354988	0.065432	0.180824	0.00898964	0.428747	0.67951	0.82823	0.77548	0.67817	0.71295	0.33263	0.23339	0.48727	0.20877	0.63734	0.9	0.9	0.91	0.91	0.71	0.78	0.78	0.75	matched (3)	1	8	1
cg19844232	8	131075016	ASAP1	0.78187	0.598842	-0.183028	0.0360914	0.0456083	0.00013912	0.116801	0.78139	0.76678	0.73373	0.7959	0.83155	0.54975	0.60468	0.6635	0.61522	0.56106	0.89	0.87	0.91	0.89	0.57	0.58	0.59	0.52	matched (3)	1	8	1
cg07799299	8	131344855	ASAP1	0.43067	0.26739	-0.16328	0.122234	0.0813381	0.0419803	0.533081	0.32192	0.52789	0.49947	0.27532	0.52875	0.25945	0.19999	0.18411	0.31248	0.38092	0.82	0.82	0.86	0.85	0.78	0.83	0.81	0.79	matched (3)	1	8	1
cg14420490	8	131303466	ASAP1	0.623878	0.256152	-0.367726	0.179533	0.135606	0.00730529	0.410002	0.34896	0.56208	0.70201	0.82385	0.68249	0.24837	0.28622	0.08078	0.20998	0.45541	0.93	0.91	0.93	0.92	0.22	0.18	0.24	0.32	matched (3)	1	8	1
cg08447387	8	131369596	ASAP1	0.615672	0.328358	-0.287314	0.0783509	0.143149	0.00716904	0.407659	0.57296	0.68266	0.62911	0.50367	0.68996	0.40981	0.41275	0.17589	0.17188	0.47146	0.63	0.55	0.59	0.59	0.69	0.71	0.7	0.69	matched (3)	1	8	1
cg16154713	8	131368433	ASAP1	0.91567	0.708728	-0.206942	0.0339425	0.129998	0.0213901	0.494504	0.86684	0.92211	0.92745	0.90291	0.95904	0.64938	0.8069	0.79607	0.50627	0.78502	0.91	0.86	0.89	0.87	0.85	0.86	0.89	0.83	matched (3)	1	8	1
cg04165366	8	131154466	ASAP1	0.245394	0.612802	0.367408	0.108645	0.205262	0.0119958	0.451908	0.17883	0.41934	0.28195	0.19382	0.15303	0.74096	0.69406	0.80186	0.53679	0.29034	0.92	0.93	0.93	0.94	0.81	0.79	0.79	0.77	matched (3)	1	8	1
cg00013804	2	9358577	ASAP2	0.724146	0.545848	-0.178298	0.0356792	0.0710277	0.0025366	0.307539	0.67764	0.70866	0.72156	0.73915	0.77372	0.58677	0.5261	0.59356	0.42935	0.59346	0.89	0.88	0.89	0.87	0.88	0.9	0.87	0.83	matched (3)	1	8	1
cg06934572	2	9458925	ASAP2	0.284448	0.444178	0.15973	0.0681649	0.0761857	0.00831069	0.421986	0.35582	0.35823	0.25668	0.23967	0.21184	0.55467	0.38493	0.36769	0.43102	0.48258	0.81	0.78	0.82	0.85	0.67	0.67	0.64	0.64	matched (3)	1	8	1
cg08841544	2	9533755	ASAP2	0.647018	0.839116	0.192098	0.100037	0.114533	0.0227394	0.496859	0.74091	0.72142	0.52246	0.693	0.5573	0.88148	0.75431	0.93833	0.93728	0.68418	0.94	0.95	0.96	0.97	0.86	0.84	0.82	0.87	matched (3)	1	8	1
cg23219253	2	9518751	ASAP2	0.0724	0.361506	0.289106	0.0179271	0.17725	0.0214279	0.494504	0.08137	0.08937	0.07604	0.07288	0.04234	0.46488	0.22451	0.52003	0.47694	0.12117	0.89	0.86	0.88	0.85	0.71	0.69	0.69	0.61	matched (3)	1	8	1
cg21821308	2	9533606	ASAP2	0.334458	0.761348	0.42689	0.117802	0.166924	0.00212299	0.290684	0.48766	0.41364	0.23606	0.32709	0.20784	0.81717	0.60991	0.90446	0.9162	0.559	0.95	0.96	0.97	0.98	0.81	0.85	0.82	0.82	matched (3)	1	8	1
cg01259423	2	9533573	ASAP2	0.675094	0.845202	0.170108	0.0568326	0.0679097	0.00282536	0.316718	0.74076	0.72574	0.60508	0.65782	0.64607	0.84361	0.89509	0.8839	0.87476	0.72865	0.9	0.9	0.92	0.9	0.76	0.75	0.72	0.75	matched (3)	1	8	1
cg21785832	2	9533680	ASAP2	0.389934	0.622426	0.232492	0.0727232	0.14407	0.0184767	0.486183	0.46912	0.46643	0.34777	0.35332	0.31303	0.67616	0.54033	0.78819	0.68878	0.41867	0.92	0.92	0.89	0.9	0.71	0.69	0.71	0.69	matched (3)	1	8	1
cg10809282	2	9437253	ASAP2	0.825134	0.424254	-0.40088	0.0394104	0.204466	0.0107708	0.442028	0.87805	0.83387	0.80203	0.83795	0.77377	0.63829	0.29937	0.22505	0.30596	0.6526	0.92	0.91	0.94	0.93	0.8	0.81	0.8	0.8	matched (3)	1	8	1
cg21360975	2	239334433	ASB1	0.864448	0.60674	-0.257708	0.0295093	0.173558	0.0282644	0.507815	0.85906	0.86358	0.85273	0.83372	0.91315	0.50912	0.66841	0.58344	0.40739	0.86534	0.93	0.95	0.9	0.92	0.71	0.72	0.68	0.71	matched (3)	1	3	1
cg14266287	2	239334506	ASB1	0.736476	0.494214	-0.242262	0.0644109	0.155705	0.0215568	0.494621	0.65053	0.79473	0.71306	0.71753	0.80653	0.44839	0.52062	0.43546	0.32393	0.74267	0.98	0.96	0.97	0.96	0.61	0.64	0.54	0.54	matched (3)	1	3	1
cg09734080	2	239334318	ASB1	0.766056	0.480914	-0.285142	0.0424969	0.230473	0.0493335	0.546029	0.76299	0.79196	0.76509	0.69898	0.81126	0.48426	0.69155	0.25776	0.24234	0.72866	0.82	0.85	0.85	0.82	0.56	0.57	0.55	0.53	matched (3)	1	3	1
cg06285475	10	73885299	ASCC1	0.325838	0.658976	0.333138	0.0431722	0.143304	0.00490023	0.370993	0.34187	0.30634	0.37712	0.26291	0.34095	0.722	0.85524	0.46765	0.6442	0.60579	0.88	0.85	0.85	0.85	0.88	0.88	0.87	0.85	matched (3)	1	4	1
cg23685969	10	73976821	ASCC1	0.547366	0.372208	-0.175158	0.0453016	0.101477	0.0142352	0.465581	0.56773	0.55986	0.56789	0.46686	0.57449	0.34749	0.31112	0.26717	0.40597	0.52929	0.83	0.78	0.82	0.81	0.54	0.5	0.48	0.39	matched (3)	1	4	1
cg17372758	10	73976798	ASCC1	0.39426	0.182686	-0.211574	0.0528431	0.0880642	0.0029278	0.320616	0.36133	0.46793	0.42443	0.33397	0.38364	0.20109	0.12678	0.13947	0.11714	0.32895	0.85	0.81	0.85	0.83	0.27	0.33	0.22	0.2	matched (3)	1	4	1
cg15013801	10	73976790	ASCC1	0.497702	0.215224	-0.282478	0.0446872	0.125236	0.00509729	0.375214	0.49778	0.54849	0.53316	0.43996	0.46912	0.25649	0.14485	0.10866	0.14979	0.41633	0.89	0.85	0.93	0.89	0.41	0.41	0.36	0.28	matched (3)	1	4	1
cg10672201	12	103353320	ASCL1	0.891422	0.37466	-0.516762	0.0380634	0.262047	0.010972	0.443064	0.85294	0.87847	0.86201	0.92924	0.93445	0.20698	0.25669	0.18615	0.40596	0.81752	0.11	0.11	0.09	0.1	0.34	0.42	0.39	0.24	matched (3)	1	3	1
cg04610718	12	103353362	ASCL1	0.789524	0.310278	-0.479246	0.0369413	0.276012	0.0171625	0.481114	0.74164	0.77415	0.78952	0.79961	0.8427	0.14438	0.44613	0.10127	0.12444	0.73517	0.1	0.08	0.08	0.09	0.14	0.21	0.23	0.15	matched (3)	1	3	1
cg00799539	12	103353183	ASCL1	0.789942	0.37093	-0.419012	0.0459627	0.254038	0.0198838	0.489377	0.74328	0.7596	0.79511	0.78881	0.86291	0.22709	0.45032	0.19613	0.19732	0.78379	0.11	0.14	0.11	0.09	0.37	0.49	0.46	0.21	matched (3)	1	3	1
cg11644479	11	2292914	ASCL2	0.876914	0.51826	-0.358654	0.023987	0.213236	0.0192829	0.487421	0.86014	0.85697	0.86563	0.88782	0.91401	0.4301	0.54506	0.44481	0.30379	0.86754	0.54	0.52	0.71	0.57	0.36	0.34	0.29	0.32	matched (3)	1	16	1
cg07525299	11	2293171	ASCL2	0.903022	0.464292	-0.43873	0.046957	0.294352	0.0280415	0.507453	0.84465	0.91121	0.91209	0.87658	0.97058	0.35858	0.65283	0.25747	0.17317	0.87941	0.75	0.69	0.9	0.79	0.21	0.2	0.18	0.19	matched (3)	1	16	1
cg19284039	11	2292895	ASCL2	0.951088	0.484492	-0.466596	0.0170146	0.347167	0.0396318	0.527946	0.93509	0.94445	0.94478	0.95143	0.97969	0.32981	0.79387	0.1524	0.22936	0.91702	0.57	0.55	0.81	0.63	0.33	0.3	0.18	0.23	matched (3)	1	16	1
cg03306615	11	2292890	ASCL2	0.91883	0.508772	-0.410058	0.0233403	0.324214	0.0472245	0.542787	0.90804	0.9206	0.9081	0.89913	0.95828	0.32656	0.8026	0.22244	0.27701	0.91525	0.6	0.59	0.81	0.67	0.39	0.31	0.25	0.32	matched (3)	1	16	1
cg05068202	11	2293074	ASCL2	0.882384	0.602338	-0.280046	0.0344862	0.211091	0.0402681	0.529264	0.8872	0.85023	0.86715	0.86788	0.93946	0.38524	0.78068	0.49384	0.48015	0.87178	0.68	0.64	0.81	0.74	0.3	0.36	0.27	0.27	matched (3)	1	16	1
cg24057514	11	2293181	ASCL2	0.713978	0.468064	-0.245914	0.0630002	0.153242	0.0191995	0.48738	0.67372	0.64796	0.74663	0.69547	0.80611	0.45151	0.45692	0.32365	0.38402	0.72422	0.51	0.53	0.67	0.55	0.34	0.33	0.3	0.31	matched (3)	1	16	1
cg09394785	11	2293211	ASCL2	0.48917	0.32531	-0.16386	0.0590031	0.111854	0.0270892	0.505579	0.45108	0.43844	0.53608	0.45172	0.56853	0.2372	0.43917	0.23152	0.26392	0.45474	0.41	0.4	0.49	0.41	0.22	0.19	0.17	0.18	matched (3)	1	16	1
cg12499235	11	2293173	ASCL2	0.95406	0.497582	-0.456478	0.0166077	0.329578	0.0362167	0.521481	0.93537	0.95879	0.95203	0.94474	0.97937	0.39828	0.75033	0.21615	0.19188	0.93127	0.85	0.78	0.95	0.86	0.19	0.13	0.15	0.15	matched (3)	1	16	1
cg26051413	11	2292902	ASCL2	0.936732	0.488438	-0.448294	0.0309286	0.302302	0.0290605	0.508862	0.91297	0.93063	0.93952	0.91252	0.98802	0.46315	0.66124	0.16523	0.2483	0.90427	0.39	0.36	0.67	0.42	0.28	0.2	0.14	0.14	matched (3)	1	16	1
cg04380653	11	2293164	ASCL2	0.888586	0.577026	-0.31156	0.045381	0.198665	0.0229444	0.497198	0.83524	0.86999	0.90196	0.87817	0.95757	0.46948	0.66686	0.38731	0.47983	0.88165	0.85	0.81	0.9	0.84	0.3	0.31	0.25	0.3	matched (3)	1	16	1
cg20392764	11	2293117	ASCL2	0.860966	0.616486	-0.24448	0.0185276	0.170218	0.0320516	0.514779	0.84452	0.86555	0.85415	0.84956	0.89105	0.41581	0.52936	0.58694	0.68349	0.86683	0.78	0.74	0.85	0.79	0.3	0.29	0.23	0.3	matched (3)	1	16	1
cg01156550	11	2292751	ASCL2	0.86838	0.531764	-0.336616	0.0518137	0.23877	0.0327468	0.516141	0.86045	0.84923	0.82941	0.84392	0.95889	0.37513	0.65146	0.22791	0.5629	0.84142	0.15	0.14	0.29	0.13	0.36	0.33	0.27	0.34	matched (3)	1	16	1
cg06623151	11	2293201	ASCL2	0.453628	0.223642	-0.229986	0.0567443	0.133954	0.0146884	0.467977	0.41375	0.3908	0.48261	0.44699	0.53399	0.18419	0.13255	0.17374	0.16698	0.46075	0.34	0.36	0.45	0.36	0.2	0.18	0.08	0.15	matched (3)	1	16	1
cg07333715	11	2292691	ASCL2	0.930112	0.398776	-0.531336	0.0327815	0.358157	0.0291071	0.508899	0.88942	0.92391	0.94323	0.91649	0.97751	0.1887	0.69496	0.0475	0.19767	0.86505	0.02	0.03	0.07	0.03	0.35	0.27	0.09	0.23	matched (3)	1	16	1
cg17426084	11	2293552	ASCL2	0.640746	0.482016	-0.15873	0.0510331	0.115731	0.0339689	0.517624	0.59001	0.63607	0.67609	0.59434	0.70722	0.32719	0.59835	0.42122	0.47065	0.59267	0.75	0.74	0.81	0.78	0.35	0.37	0.32	0.34	matched (3)	1	16	1
cg21063716	11	2292787	ASCL2	0.738688	0.435542	-0.303146	0.0412254	0.210872	0.0310281	0.513546	0.69552	0.73375	0.745	0.71488	0.80429	0.32278	0.51913	0.15345	0.4684	0.71395	0.2	0.23	0.39	0.18	0.25	0.37	0.22	0.36	matched (3)	1	16	1
cg16207673	12	108167730	ASCL4	0.091784	0.389672	0.297888	0.0222424	0.200281	0.0287169	0.508094	0.10274	0.09379	0.12127	0.06406	0.07706	0.53981	0.17884	0.58994	0.46755	0.17222	0.08	0.07	0.09	0.11	0.12	0.11	0.08	0.1	matched (3)	1	4	1
cg16273009	12	108168071	ASCL4	0.186872	0.440572	0.2537	0.0347112	0.191572	0.0402836	0.529264	0.18595	0.16245	0.24629	0.16238	0.17729	0.57438	0.35301	0.59714	0.53429	0.14404	0.58	0.59	0.6	0.56	0.16	0.2	0.17	0.21	matched (3)	1	4	1
cg20318358	12	108167448	ASCL4	0.177406	0.51187	0.334464	0.0435103	0.166242	0.00912365	0.429767	0.18438	0.21051	0.16234	0.21916	0.11064	0.70485	0.47751	0.55232	0.57151	0.25316	0.78	0.81	0.82	0.83	0.38	0.51	0.44	0.34	matched (3)	1	4	1
cg20173428	12	108167502	ASCL4	0.218282	0.504974	0.286692	0.0238646	0.194542	0.0294587	0.509706	0.20375	0.21142	0.2455	0.24049	0.19025	0.6765	0.56537	0.60019	0.50835	0.17446	0.87	0.87	0.87	0.89	0.32	0.39	0.39	0.33	matched (3)	1	4	1
cg11658909	1	155510764	ASH1L	0.516998	0.670906	0.153908	0.0487245	0.118254	0.040608	0.53016	0.48053	0.56491	0.53216	0.45228	0.55511	0.76525	0.81884	0.55006	0.57035	0.65003	0.69	0.67	0.71	0.71	0.68	0.67	0.62	0.66	matched (3)	1	2	1
cg08005692	1	155506056	ASH1L	0.870342	0.692044	-0.178298	0.0430248	0.0978421	0.0114419	0.448045	0.81299	0.84997	0.88301	0.87619	0.92955	0.61775	0.76776	0.74131	0.5587	0.7747	0.11	0.15	0.14	0.17	0.68	0.7	0.64	0.61	matched (3)	1	2	1
cg07732644	17	3378397	ASPA	0.637118	0.811052	0.173934	0.0542201	0.0880059	0.00774023	0.414607	0.64131	0.60207	0.71871	0.57591	0.64759	0.86414	0.69168	0.88669	0.8702	0.74255	0.92	0.88	0.92		0.86	0.88	0.8	0.8	matched (3)	1	2	1
cg21941611	17	3378804	ASPA	0.137278	0.475018	0.33774	0.0514601	0.22887	0.0281515	0.507815	0.19159	0.16078	0.15888	0.11657	0.05857	0.77831	0.58882	0.49614	0.31965	0.19217	0.84	0.8	0.88	0.83	0.51	0.55	0.44	0.39	matched (3)	1	2	1
cg11390489	8	62568172	ASPH	0.22859	0.692432	0.463842	0.0790922	0.301048	0.0239099	0.500348	0.27317	0.31369	0.21447	0.23758	0.10404	0.91711	0.46649	0.91955	0.88274	0.27627	0.92	0.89	0.91	0.9	0.8	0.75	0.66	0.68	matched (3)	1	2	1
cg07118376	8	62624872	ASPH	0.656754	0.321596	-0.335158	0.0351885	0.188333	0.0152625	0.471434	0.69297	0.64377	0.68734	0.60651	0.65318	0.23335	0.47083	0.17762	0.15375	0.57243	0.32	0.35	0.23	0.28	0.25	0.21	0.17	0.19	matched (3)	1	2	1
cg23160483	17	79963691	ASPSCR1	0.680718	0.840512	0.159794	0.100655	0.0625207	0.0206151	0.492595	0.75757	0.73751	0.58552	0.55759	0.7654	0.84553	0.82446	0.91224	0.87484	0.74549	0.85	0.8	0.91	0.83	0.82	0.8	0.8	0.76	matched (3)	1	2	1
cg16022580	17	79962286	ASPSCR1	0.18881	0.462644	0.273834	0.0417029	0.195084	0.0332452	0.516822	0.20807	0.24924	0.17453	0.17329	0.13892	0.53112	0.35069	0.67206	0.57638	0.18297	0.84	0.84	0.84	0.86	0.73	0.75	0.75	0.74	matched (3)	1	2	1
cg14388093	9	133342842	ASS1	0.270638	0.659294	0.388656	0.0415523	0.147692	0.00305111	0.32469	0.31307	0.27232	0.26205	0.29977	0.20598	0.56673	0.74134	0.72474	0.44995	0.81371	0.23	0.23	0.25	0.23	0.83	0.91	0.84	0.83	matched (3)	1	3	1
cg14053997	9	133358531	ASS1	0.375458	0.539262	0.163804	0.0515803	0.0809511	0.00696964	0.404388	0.40803	0.41735	0.35742	0.4016	0.29289	0.62114	0.51782	0.49827	0.43686	0.62222	0.69	0.66	0.7	0.68	0.71	0.74	0.67	0.7	matched (3)	1	3	1
cg22791453	9	133319899	ASS1	0.220366	0.39018	0.169814	0.0408746	0.0896319	0.00962853	0.432783	0.26148	0.22087	0.24911	0.21426	0.15611	0.40251	0.34821	0.43533	0.50088	0.26397	0.1	0.2	0.14	0.14	0.41	0.37	0.31	0.38	matched (3)	1	3	1
cg14564229	9	119748106	ASTN2	0.868978	0.640928	-0.22805	0.0211866	0.179689	0.0464232	0.541875	0.85128	0.85469	0.87885	0.8584	0.90167	0.67142	0.73819	0.40413	0.52701	0.86389	0.75	0.74	0.75	0.81	0.52	0.61	0.48	0.49	matched (3)	1	3	1
cg13792444	9	119245443	ASTN2	0.199096	0.391258	0.192162	0.0638507	0.0951671	0.00718444	0.407659	0.30878	0.20095	0.16623	0.15273	0.16679	0.29229	0.43631	0.28539	0.4565	0.4858	0.78	0.75	0.79	0.78	0.54	0.57	0.45	0.44	matched (3)	1	3	1
cg07171518	9	119976922	ASTN2	0.913592	0.755252	-0.15834	0.0362109	0.108302	0.0276978	0.506724	0.86489	0.90955	0.94061	0.89649	0.95642	0.68609	0.80274	0.67537	0.68699	0.92507	0.92	0.91	0.91	0.91	0.67	0.66	0.55	0.49	matched (3)	1	3	1
cg18979423	6	32085780	ATF6B	0.734198	0.517098	-0.2171	0.0330382	0.137751	0.0224171	0.496186	0.75043	0.70569	0.72517	0.70624	0.78346	0.55726	0.38179	0.56078	0.38043	0.70523	0.84	0.84	0.84	0.83	0.7	0.74	0.71	0.77	matched (3)	1	3	1
cg21834063	6	32085541	ATF6B	0.548158	0.719812	0.171654	0.0296752	0.0724434	0.00379844	0.34481	0.52406	0.56937	0.5445	0.51638	0.58648	0.75158	0.71208	0.78426	0.75256	0.59858	0.77	0.77	0.82	0.81	0.82	0.8	0.79	0.8	matched (3)	1	3	1
cg25392500	6	32094907	ATF6B	0.669372	0.457278	-0.212094	0.0406798	0.162596	0.0413723	0.532167	0.66578	0.68645	0.60076	0.70356	0.69031	0.55259	0.51444	0.29526	0.27888	0.64522	0.87	0.88	0.87	0.88	0.81	0.83	0.84	0.82	matched (3)	1	3	1
cg16693870	14	96752231	ATG2B	0.899854	0.725466	-0.174388	0.0582542	0.103521	0.0156145	0.473411	0.91689	0.79709	0.92024	0.94183	0.92322	0.59093	0.64883	0.83978	0.79772	0.75007	0.93	0.96	0.92	0.91	0.76	0.68	0.76	0.75	matched (3)	1	2	1
cg23900681	14	96752271	ATG2B	0.68413	0.464146	-0.219984	0.107897	0.168409	0.0444397	0.538763	0.78214	0.51411	0.64373	0.73312	0.74755	0.36376	0.25581	0.70055	0.47326	0.52735	0.95	0.96	0.96	0.94	0.67	0.58	0.66	0.61	matched (3)	1	2	1
cg00977707	3	11517830	ATG7	0.23305	0.693396	0.460346	0.0581009	0.222325	0.00818031	0.42042	0.29081	0.28369	0.24506	0.16263	0.18306	0.78565	0.49052	0.89043	0.87985	0.42053	0.87	0.89	0.94	0.89	0.75	0.77	0.77	0.73	matched (3)	1	5	1
cg15139163	3	11408424	ATG7	0.583348	0.346942	-0.236406	0.093202	0.103091	0.00530731	0.378749	0.528	0.44947	0.63911	0.62055	0.67961	0.42011	0.23667	0.30083	0.29004	0.48706	0.89	0.88	0.9	0.89	0.72	0.68	0.73	0.72	matched (3)	1	5	1
cg26467809	3	11433471	ATG7	0.655362	0.42805	-0.227312	0.0311696	0.171674	0.0402992	0.529322	0.61266	0.63213	0.67997	0.67039	0.68166	0.59744	0.54873	0.28118	0.21015	0.50275	0.9	0.89	0.91	0.89	0.45	0.46	0.45	0.45	matched (3)	1	5	1
cg16028117	3	11348436	ATG7	0.690924	0.249406	-0.441518	0.0902924	0.141214	0.0006733	0.202798	0.67808	0.6059	0.60238	0.78311	0.78515	0.10632	0.4	0.21618	0.12964	0.39489	0.61	0.6	0.63	0.64	0.78	0.77	0.78	0.77	matched (3)	1	5	1
cg17025841	3	11575501	ATG7	0.263756	0.466562	0.202806	0.0676201	0.0540814	0.00091412	0.224375	0.35044	0.2403	0.31949	0.20893	0.19962	0.48546	0.55066	0.43676	0.41122	0.44871	0.83	0.81	0.82	0.81	0.84	0.84	0.81	0.84	matched (3)	1	5	1
cg03686402	13	113355287	ATP11A	0.669786	0.82618	0.156394	0.0602718	0.0409893	0.00193433	0.281796	0.58553	0.70946	0.70275	0.6271	0.72409	0.76475	0.87049	0.82509	0.85549	0.81508	0.77	0.74	0.77	0.75	0.47	0.44	0.4	0.44	matched (3)	1	14	1
cg13599835	13	113396111	ATP11A	0.806732	0.588984	-0.217748	0.027302	0.160355	0.0374312	0.523371	0.84503	0.77322	0.8069	0.79048	0.81803	0.7843	0.43123	0.72266	0.56374	0.44299	0.92	0.89	0.92	0.92	0.58	0.53	0.58	0.56	matched (3)	1	14	1
cg04656015	13	113407548	ATP11A	0.275376	0.447872	0.172496	0.0472973	0.0882159	0.00810033	0.419298	0.30014	0.32534	0.25873	0.29035	0.20232	0.51452	0.34956	0.54686	0.46399	0.36443	0.79	0.79	0.83	0.8	0.77	0.78	0.72	0.69	matched (3)	1	14	1
cg07296256	13	113438010	ATP11A	0.143138	0.38146	0.238322	0.0633263	0.164734	0.0283013	0.507815	0.16059	0.23219	0.15934	0.07903	0.08454	0.55174	0.31536	0.51894	0.377	0.14426	0.26	0.26	0.19	0.15	0.76	0.71	0.75	0.75	matched (3)	1	14	1
cg01382105	13	113406866	ATP11A	0.314184	0.69322	0.379036	0.0941463	0.305524	0.0477303	0.543549	0.33326	0.44591	0.29225	0.31666	0.18284	0.87097	0.30308	0.9593	0.90859	0.42416	0.99	0.99	0.99	0.98	0.86	0.84	0.82	0.81	matched (3)	1	14	1
cg11218330	13	113437795	ATP11A	0.180128	0.517326	0.337198	0.0652677	0.274198	0.0496486	0.546748	0.19792	0.26559	0.19901	0.09074	0.14738	0.75179	0.31293	0.80425	0.5478	0.16986	0.86	0.83	0.83	0.83	0.68	0.72	0.6	0.61	matched (3)	1	14	1
cg16762784	13	113520805	ATP11A	0.638688	0.794836	0.156148	0.0205981	0.0772638	0.00891976	0.428542	0.65038	0.64975	0.64995	0.64082	0.60254	0.8149	0.82365	0.86654	0.80608	0.66301	0.91	0.9	0.92	0.93	0.83	0.81	0.8	0.84	matched (3)	1	14	1
cg27391403	13	113416621	ATP11A	0.829756	0.495726	-0.33403	0.0182288	0.169783	0.0113402	0.447817	0.82836	0.83162	0.82987	0.80374	0.85519	0.47821	0.36657	0.35574	0.50188	0.77623	0.82	0.81	0.8	0.83	0.43	0.49	0.46	0.43	matched (3)	1	14	1
cg15495091	13	113491819	ATP11A	0.476768	0.741518	0.26475	0.0598058	0.210788	0.0461415	0.541283	0.52887	0.46542	0.5306	0.38424	0.47471	0.9334	0.58712	0.81675	0.91435	0.45597	0.99	0.98	0.99	0.99	0.96	0.94	0.92	0.94	matched (3)	1	14	1
cg14649073	13	113437118	ATP11A	0.187672	0.480942	0.29327	0.0410804	0.178349	0.019491	0.487708	0.2408	0.21075	0.18878	0.16325	0.13478	0.53463	0.31911	0.53598	0.72397	0.29102	0.88	0.86	0.87	0.85	0.61	0.58	0.51	0.5	matched (3)	1	14	1
cg07132492	13	113492042	ATP11A	0.173642	0.365708	0.192066	0.0556899	0.149856	0.0427515	0.534516	0.27087	0.15801	0.16449	0.13744	0.1374	0.5812	0.2541	0.36659	0.42612	0.20053	0.9	0.9	0.9	0.9	0.68	0.68	0.61	0.66	matched (3)	1	14	1
cg14381255	13	113437214	ATP11A	0.341738	0.674892	0.333154	0.0548175	0.16924	0.00925904	0.431019	0.39074	0.39623	0.3209	0.263	0.33782	0.78458	0.46932	0.80594	0.80306	0.51156	0.84	0.83	0.82	0.82	0.57	0.55	0.48	0.51	matched (3)	1	14	1
cg24199463	13	113407479	ATP11A	0.188674	0.379506	0.190832	0.0634484	0.134512	0.0301746	0.511075	0.23614	0.23433	0.18906	0.20272	0.08112	0.44524	0.24701	0.50706	0.47635	0.22187	0.65	0.63	0.65	0.66	0.63	0.7	0.61	0.59	matched (3)	1	14	1
cg16523590	13	113389386	ATP11A	0.306736	0.651872	0.345137	0.0744594	0.160536	0.0162626	0.476228	0.35933	0.40268	0.30066	0.23228	0.23873	0.77352	0.57205		0.7972	0.46472	0.86	0.88	0.9	0.89	0.42	0.44	0.32	0.36	matched (3)	1	14	1
cg06953703	1	17339396	ATP13A2	0.548904	0.385138	-0.163766	0.0292682	0.0888878	0.0119168	0.451532	0.56262	0.50117	0.54193	0.56344	0.57536	0.36018	0.25151	0.45036	0.38432	0.47932	0.68	0.68	0.7	0.69	0.33	0.34	0.35	0.32	matched (3)	1	2	1
cg17434062	1	17312704	ATP13A2	0.436546	0.598086	0.16154	0.0466852	0.114333	0.030636	0.511952	0.47108	0.35746	0.4593	0.4635	0.43139	0.57766	0.49602	0.67845	0.74974	0.48856	0.84	0.81	0.85	0.84	0.71	0.74	0.73	0.69	matched (3)	1	2	1
cg17107017	1	116925613	ATP1A1	0.91817	0.580032	-0.338138	0.0167417	0.252205	0.0398371	0.528517	0.90292	0.92731	0.89913	0.9228	0.93869	0.46595	0.79088	0.24606	0.52939	0.86788	0.9	0.92	0.92	0.94	0.73	0.76	0.74	0.76	matched (3)	1	2	1
cg17469276	1	116925411	ATP1A1	0.73891	0.374212	-0.364698	0.0656689	0.285506	0.0443616	0.538457	0.81668	0.76228	0.65425	0.68973	0.77161	0.20842	0.65289	0.09748	0.2003	0.71197	0.83	0.75	0.87	0.8	0.74	0.76	0.69	0.72	matched (3)	1	2	1
cg05808709	1	160094954	ATP1A2	0.252306	0.510054	0.257748	0.0809578	0.177564	0.0277251	0.506724	0.20919	0.27778	0.26313	0.36427	0.14716	0.4895	0.43273	0.7052	0.65751	0.26533	0.9	0.85	0.86	0.88	0.38	0.36	0.42	0.4	matched (3)	1	5	1
cg20632887	1	160085581	ATP1A2	0.095574	0.266204	0.17063	0.0240353	0.0945521	0.0137683	0.463024	0.08822	0.08767	0.13233	0.06733	0.10232	0.33634	0.12939	0.31826	0.34173	0.2053	0.71	0.7	0.77	0.72	0.49	0.54	0.45	0.45	matched (3)	1	5	1
cg24437523	1	160085568	ATP1A2	0.115758	0.2786	0.162842	0.0327636	0.0787145	0.00682972	0.401903	0.11635	0.08648	0.16244	0.08336	0.13016	0.35425	0.24174	0.27162	0.35529	0.1701	0.67	0.71	0.71	0.7	0.35	0.51	0.41	0.36	matched (3)	1	5	1
cg07177379	1	160085496	ATP1A2	0.367146	0.585426	0.21828	0.0695375	0.149332	0.0270288	0.505579	0.40261	0.35259	0.41	0.25159	0.41894	0.65324	0.3511	0.72	0.6758	0.52699	0.86	0.81	0.86	0.84	0.71	0.76	0.73	0.72	matched (3)	1	5	1
cg15487620	1	160084833	ATP1A2	0.267816	0.46634	0.198524	0.0118252	0.116362	0.0184745	0.486183	0.26645	0.25453	0.27205	0.2606	0.28545	0.56994	0.30041	0.40077	0.57162	0.48896	0.69	0.63	0.72	0.69	0.6	0.61	0.58	0.57	matched (3)	1	5	1
cg24376636	17	3828008	ATP2A3	0.232186	0.394934	0.162748	0.114033	0.0814434	0.0345664	0.518504	0.35166	0.34011	0.16934	0.2155	0.08432	0.50149	0.273	0.41072	0.38922	0.40024	0.95	0.93	0.93	0.95	0.35	0.58	0.42	0.42	matched (3)	1	2	1
cg19821988	17	3827633	ATP2A3	0.584176	0.751282	0.167106	0.0725217	0.0916041	0.013532	0.461635	0.5966	0.69357	0.57981	0.49383	0.55707	0.68479	0.85869	0.72935	0.83384	0.64974	0.58	0.58	0.54	0.59	0.52	0.62	0.54	0.52	matched (3)	1	2	1
cg20312390	1	203626524	ATP2B4	0.593172	0.380646	-0.212526	0.0526308	0.104096	0.00673445	0.399989	0.58153	0.59108	0.52765	0.59093	0.67467	0.36255	0.38994	0.28705	0.31158	0.55211	0.24	0.27	0.2	0.23	0.37	0.36	0.31	0.33	matched (3)	1	2	1
cg13115222	1	203670963	ATP2B4	0.271908	0.504206	0.232298	0.0110098	0.133283	0.0173303	0.481448	0.2712	0.27	0.28438	0.27874	0.25522	0.5644	0.50596	0.41741	0.68924	0.34402	0.57	0.46	0.48	0.58	0.31	0.27	0.17	0.28	matched (3)	1	2	1
cg20336809	13	114312763	ATP4B	0.669222	0.500974	-0.168248	0.0653173	0.116486	0.0289718	0.50878	0.71852	0.74251	0.58793	0.6786	0.61855	0.55099	0.56522	0.42303	0.33979	0.62584	0.9	0.88	0.91	0.9	0.38	0.42	0.38	0.39	matched (3)	1	2	1
cg17370981	13	114311583	ATP4B	0.127886	0.414986	0.2871	0.0476668	0.0498411	1.465e-05	0.0581491	0.16798	0.1672	0.15099	0.08521	0.06805	0.43605	0.4795	0.42906	0.35601	0.37431	0.92	0.54	0.73	0.86	0.34	0.38	0.26	0.02	matched (3)	1	2	1
cg02822958	2	46747628	ATP6V1E2	0.361714	0.796942	0.435228	0.0635813	0.0938203	5.624e-05	0.0865989	0.43716	0.40237	0.32526	0.27539	0.36839	0.89266	0.67556	0.88825	0.78439	0.74385	0.95	0.94	0.94	0.91	0.75	0.74	0.73	0.7	matched (3)	1	2	1
cg27485921	2	46747379	ATP6V1E2	0.18054	0.361198	0.180658	0.0516752	0.0906987	0.007408	0.410234	0.23913	0.22769	0.15327	0.16583	0.11678	0.491	0.26744	0.37025	0.39418	0.28312	0.41	0.39	0.34	0.34	0.4	0.48	0.37	0.36	matched (3)	1	2	1
cg21962013	13	26586353	ATP8A2	0.8051	0.654642	-0.150458	0.0340311	0.0950969	0.0207076	0.492781	0.79243	0.78478	0.78123	0.80293	0.86413	0.66566	0.57188	0.64553	0.58138	0.80876	0.55	0.58	0.57	0.62	0.69	0.71	0.68	0.67	matched (3)	1	5	1
cg00044871	13	25945811	ATP8A2	0.579538	0.379656	-0.199882	0.0379088	0.103505	0.00956405	0.432277	0.64111	0.58067	0.57884	0.5526	0.54447	0.33079	0.47519	0.30023	0.28537	0.5067	0.36	0.34	0.34	0.35	0.61	0.66	0.49	0.44	matched (3)	1	5	1
cg05868813	13	26594483	ATP8A2	0.786974	0.514836	-0.272138	0.0990194	0.071699	0.00142511	0.256318	0.69234	0.6959	0.84912	0.77639	0.92112	0.45157	0.48307	0.56729	0.61324	0.45901	0.37	0.38	0.31	0.34	0.72	0.7	0.68	0.69	matched (3)	1	5	1
cg08368169	13	25949998	ATP8A2	0.44172	0.216824	-0.224896	0.0859579	0.0679277	0.0020357	0.286956	0.40026	0.4522	0.37825	0.39087	0.58702	0.29804	0.20127	0.17775	0.13375	0.27331	0.2	0.14	0.19	0.14	0.05	0.07	0.06	0.09	matched (3)	1	5	1
cg25516742	13	26503010	ATP8A2	0.78914	0.249878	-0.539262	0.0725629	0.24769	0.00645834	0.396258	0.71174	0.76786	0.77007	0.78751	0.90852	0.32393	0.10096	0.05014	0.12247	0.65189	0.76	0.83	0.84	0.87	0.44	0.51	0.43	0.4	matched (3)	1	5	1
cg19599368	15	50180387	ATP8B4	0.161168	0.413656	0.252488	0.0256951	0.112935	0.00636327	0.39482	0.16121	0.16793	0.19477	0.15899	0.12294	0.52215	0.38133	0.52134	0.39139	0.25207	0.9	0.84	0.9	0.91	0.81	0.82	0.78	0.81	matched (3)	1	2	1
cg21670987	15	50350432	ATP8B4	0.275526	0.48126	0.205734	0.0419396	0.0766462	0.00171037	0.271816	0.25507	0.27761	0.32971	0.21866	0.29658	0.43758	0.39673	0.50038	0.59956	0.47205	0.75	0.63	0.66	0.65	0.74	0.75	0.7	0.71	matched (3)	1	2	1
cg07412186	6	16719376	ATXN1	0.162222	0.517064	0.354842	0.0467622	0.241537	0.0289631	0.50878	0.12799	0.1999	0.22338	0.14273	0.11711	0.60852	0.33967	0.78774	0.65185	0.19754	0.8	0.85	0.82	0.8	0.64	0.53	0.59	0.53	matched (3)	1	7	1
cg18593303	6	16746693	ATXN1	0.202786	0.545984	0.343198	0.062867	0.191738	0.0133249	0.460506	0.26117	0.26432	0.21131	0.15066	0.12647	0.78301	0.35595	0.67508	0.56422	0.35166	0.8	0.78	0.82	0.79	0.21	0.16	0.2	0.22	matched (3)	1	7	1
cg24067911	6	16729610	ATXN1	0.085908	0.521112	0.435204	0.0363249	0.31015	0.0343657	0.518013	0.09734	0.13369	0.0703	0.093	0.03521	0.52664	0.32482	0.84052	0.80024	0.11334	0.39	0.36	0.35	0.27	0.76	0.79	0.78	0.75	matched (3)	1	7	1
cg00151370	6	16323285	ATXN1	0.247968	0.649394	0.401426	0.0605818	0.293211	0.0360639	0.521097	0.32936	0.21484	0.27375	0.25309	0.1688	0.81555	0.58167	0.88092	0.80352	0.16531	0.24	0.27	0.28	0.37	0.79	0.79	0.75	0.75	matched (3)	1	7	1
cg06351796	6	16345634	ATXN1	0.051302	0.251554	0.200252	0.0116755	0.128962	0.0252008	0.503033	0.03231	0.05749	0.06261	0.05499	0.04911	0.1946	0.22903	0.38594	0.37108	0.07712	0.89	0.89	0.93	0.9	0.56	0.58	0.46	0.48	matched (3)	1	7	1
cg18399451	6	16421273	ATXN1	0.100718	0.397412	0.296694	0.036807	0.200662	0.0284919	0.507979	0.08984	0.15876	0.10519	0.09191	0.05789	0.60511	0.20925	0.58359	0.41009	0.17902	0.72	0.61	0.75	0.72	0.67	0.72	0.68	0.68	matched (3)	1	7	1
cg12569592	6	16753450	ATXN1	0.166582	0.554618	0.388036	0.0706166	0.284556	0.0360018	0.521097	0.25449	0.20926	0.14825	0.15382	0.06709	0.64388	0.39462	0.83905	0.75321	0.14233	0.76	0.73	0.62	0.67	0.7	0.65	0.66	0.7	matched (3)	1	7	1
cg18542842	3	63857914	ATXN7	0.442098	0.160314	-0.281784	0.0898438	0.156666	0.0117896	0.450859	0.29149	0.52327	0.45384	0.49558	0.44631	0.0577	0.06069	0.26487	0.03306	0.38525	0.94	0.9	0.94	0.93	0.5	0.46	0.51	0.54	matched (3)	1	3	1
cg27518272	3	63918395	ATXN7	0.64675	0.864608	0.217858	0.0592597	0.059032	0.00039428	0.167756	0.74782	0.61048	0.61491	0.65217	0.60837	0.85563	0.91037	0.90595	0.88472	0.76637	0.87	0.86	0.87	0.87	0.85	0.85	0.87	0.85	matched (3)	1	3	1
cg07139503	3	63922542	ATXN7	0.261142	0.559926	0.298784	0.0998429	0.101708	0.00156776	0.26485	0.41899	0.25256	0.26078	0.23027	0.14311	0.63756	0.62672	0.54145	0.39061	0.60329	0.9	0.9	0.9	0.91	0.88	0.9	0.88	0.84	matched (3)	1	3	1
cg17825274	7	105245562	ATXN7L1	0.326224	0.611562	0.285338	0.10422	0.112868	0.00323937	0.331402	0.41783	0.38982	0.39534	0.23725	0.19088	0.66271	0.68105	0.63808	0.66444	0.41153	0.89	0.92	0.92	0.86	0.89	0.89	0.87	0.88	matched (3)	1	11	1
cg14427668	7	105319437	ATXN7L1	0.57183	0.233806	-0.338024	0.118987	0.187674	0.0120214	0.452004	0.42207	0.64556	0.65773	0.4636	0.67019	0.14907	0.21178	0.0806	0.16891	0.55867	0.26	0.27	0.25	0.25	0.33	0.42	0.39	0.43	matched (3)	1	11	1
cg18527241	7	105319558	ATXN7L1	0.577108	0.205302	-0.371806	0.109032	0.215028	0.0139187	0.463979	0.47982	0.62035	0.68347	0.44247	0.65943	0.13701	0.1313	0.05536	0.1173	0.58554	0.23	0.25	0.18	0.21	0.43	0.47	0.41	0.47	matched (3)	1	11	1
cg00423035	7	105319486	ATXN7L1	0.716792	0.267774	-0.449018	0.132145	0.240399	0.00994275	0.435754	0.57492	0.78672	0.81381	0.57177	0.83674	0.19914	0.17436	0.07576	0.20172	0.68789	0.36	0.38	0.3	0.3	0.6	0.64	0.57	0.63	matched (3)	1	11	1
cg13502686	7	105389254	ATXN7L1	0.757372	0.478094	-0.279278	0.0911143	0.178815	0.021053	0.49337	0.63554	0.73874	0.80001	0.73074	0.88183	0.51107	0.3678	0.43686	0.30724	0.7675	0.85	0.87	0.88	0.84	0.76	0.8	0.73	0.78	matched (3)	1	11	1
cg08645907	7	105319679	ATXN7L1	0.447114	0.192216	-0.254898	0.0632167	0.186082	0.0345056	0.518468	0.38284	0.47861	0.50217	0.3744	0.49755	0.12176	0.13634	0.06987	0.11097	0.52214	0.24	0.27	0.19	0.21	0.36	0.39	0.34	0.42	matched (3)	1	11	1
cg24248505	7	105279790	ATXN7L1	0.426254	0.59686	0.170606	0.0584027	0.0772459	0.00495716	0.372097	0.45939	0.35965	0.3656	0.4726	0.47403	0.56514	0.64548	0.51666	0.55085	0.70617	0.82	0.81	0.75	0.78	0.74	0.72	0.72	0.72	matched (3)	1	11	1
cg25652701	7	105348517	ATXN7L1	0.381882	0.63438	0.252498	0.0661427	0.147052	0.0145208	0.466865	0.44222	0.45178	0.38231	0.30178	0.33132	0.61281	0.48157	0.79563	0.77621	0.50568	0.1	0.12	0.11	0.11	0.66	0.66	0.64	0.63	matched (3)	1	11	1
cg05803296	7	105319615	ATXN7L1	0.538392	0.20706	-0.331332	0.101577	0.211363	0.0207226	0.492781	0.44877	0.63489	0.58561	0.41076	0.61193	0.11502	0.14819	0.07068	0.11952	0.58189	0.19	0.21	0.17	0.17	0.35	0.43	0.33	0.4	matched (3)	1	11	1
cg16797751	7	105290218	ATXN7L1	0.830154	0.670056	-0.160098	0.0490682	0.128914	0.0473054	0.543011	0.75427	0.87329	0.83082	0.81884	0.87355	0.55828	0.7478	0.66934	0.53359	0.84127	0.76	0.74	0.75	0.76	0.71	0.71	0.72	0.72	matched (3)	1	11	1
cg13556624	7	105331310	ATXN7L1	0.848736	0.54909	-0.299646	0.0544405	0.163478	0.0121144	0.452345	0.77169	0.83385	0.87519	0.8437	0.91925	0.50816	0.71944	0.54086	0.30303	0.67396	0.92	0.93	0.92	0.94	0.62	0.44	0.48	0.51	matched (3)	1	11	1
cg15520052	7	69808286	AUTS2	0.572036	0.799494	0.227458	0.124933	0.111591	0.0163958	0.476799	0.42084	0.48841	0.65609	0.56331	0.73153	0.86416	0.62453	0.86489	0.8917	0.75219	0.9	0.88	0.9	0.89	0.85	0.87	0.85	0.8	matched (3)	1	4	1
cg25404758	7	70139561	AUTS2	0.793434	0.567796	-0.225638	0.0404964	0.176859	0.0445393	0.538884	0.79611	0.73451	0.79006	0.79783	0.84866	0.36337	0.48445	0.56434	0.5831	0.84372	0.72	0.75	0.77	0.81	0.61	0.66	0.68	0.55	matched (3)	1	4	1
cg10665616	7	69326361	AUTS2	0.247998	0.563456	0.315458	0.0724627	0.236717	0.038086	0.524365	0.3124	0.29547	0.29296	0.15771	0.18145	0.79225	0.41966	0.77154	0.59701	0.23682	0.85	0.82	0.86	0.85	0.79	0.8	0.83	0.75	matched (3)	1	4	1
cg05608790	7	69427388	AUTS2	0.420726	0.645646	0.22492	0.085237	0.119441	0.010476	0.439544	0.43915	0.54572	0.43648	0.33159	0.35069	0.76859	0.51141	0.76852	0.62596	0.55375	0.44	0.41	0.3	0.38	0.7	0.75	0.71	0.72	matched (3)	1	4	1
cg01977863	17	79167836	AZI1	0.636392	0.914488	0.278096	0.0685682	0.0426212	0.00014631	0.118277	0.60768	0.71301	0.63093	0.5404	0.68994	0.91845	0.94082	0.9327	0.94048	0.83999	0.94	0.94	0.93	0.92	0.68	0.72	0.64	0.63	matched (3)	1	2	1
cg20632978	17	79167828	AZI1	0.728514	0.965184	0.23667	0.0956389	0.0266375	0.00394596	0.348274	0.64905	0.79819	0.74058	0.61497	0.83978	0.97345	0.97164	0.97966	0.98293	0.91824	0.98	0.99	0.98	0.99	0.82	0.8	0.76	0.74	matched (3)	1	2	1
cg16396284	6	33245537	B3GALT4	0.334476	0.505934	0.171458	0.0669996	0.0717442	0.00454987	0.361927	0.32121	0.42573	0.378	0.26435	0.28309	0.53387	0.52411	0.53478	0.55744	0.37947	0.06	0.06	0.06	0.07	0.33	0.3	0.25	0.32	matched (3)	1	4	1
cg19241689	6	33245516	B3GALT4	0.340196	0.538036	0.19784	0.0673265	0.128074	0.0220472	0.495506	0.30932	0.40554	0.38938	0.23925	0.35749	0.62584	0.45932	0.54172	0.69229	0.37101	0.02	0.02	0	0.02	0.2	0.19	0.14	0.19	matched (3)	1	4	1
cg03108070	6	33245490	B3GALT4	0.704954	0.863022	0.158068	0.11466	0.0760046	0.0372851	0.523365	0.69634	0.80106	0.69455	0.52464	0.80818	0.85069	0.89406	0.92628	0.90757	0.73651	0.06	0.04	0.03	0.04	0.49	0.42	0.36	0.46	matched (3)	1	4	1
cg04263436	6	33245467	B3GALT4	0.30413	0.46091	0.15678	0.0478131	0.0708639	0.00454439	0.361919	0.27929	0.37539	0.3246	0.25077	0.2906	0.50693	0.40906	0.46595	0.54864	0.37397	0.03	0.04	0.03	0.01	0.24	0.24	0.18	0.3	matched (3)	1	4	1
cg02117086	2	232265670	B3GNT7	0.564362	0.296382	-0.26798	0.101046	0.188938	0.0306754	0.512186	0.6182	0.6101	0.45022	0.67822	0.46507	0.22021	0.46628	0.13325	0.13221	0.52996	0.38	0.47	0.4	0.4	0.44	0.48	0.37	0.41	matched (3)	1	2	1
cg11378575	2	232265004	B3GNT7	0.492186	0.318084	-0.174102	0.0547427	0.0848285	0.00652827	0.396258	0.43979	0.5748	0.44855	0.51343	0.48436	0.24724	0.24697	0.27886	0.38924	0.42811	0.81	0.81	0.83	0.8	0.71	0.71	0.72	0.66	matched (3)	1	2	1
cg26628751	17	80981644	B3GNTL1	0.512352	0.684588	0.172236	0.04435	0.134854	0.0434394	0.536364	0.58926	0.47482	0.50193	0.49501	0.50074	0.77645	0.59592	0.81245	0.74457	0.49355	0.46	0.53	0.47	0.5	0.82	0.83	0.84	0.83	matched (3)	1	5	1
cg22242345	17	81011013	B3GNTL1	0.699384	0.857694	0.15831	0.0623827	0.066346	0.00466195	0.364631	0.68777	0.76778	0.70068	0.60302	0.73767	0.88883	0.86747	0.91415	0.87464	0.74338	0.93	0.93	0.91	0.92	0.9	0.9	0.92	0.87	matched (3)	1	5	1
cg03591954	17	80964433	B3GNTL1	0.365258	0.660642	0.295384	0.0623178	0.142028	0.00652526	0.396258	0.40624	0.45281	0.33593	0.32994	0.30137	0.59509	0.55009	0.82324	0.80458	0.53021	0.92			0.9	0.86	0.89	0.89	0.9	matched (3)	1	5	1
cg07103846	17	80970159	B3GNTL1	0.92413	0.523876	-0.400254	0.0297092	0.313569	0.0458368	0.540819	0.88997	0.90721	0.91913	0.93668	0.96766	0.47963	0.71697	0.18687	0.2842	0.95171	0.96	0.97	0.97	0.98	0.96	0.94	0.95	0.97	matched (3)	1	5	1
cg21094737	17	80964568	B3GNTL1	0.497822	0.659946	0.162124	0.0593357	0.0470723	0.00158722	0.265401	0.4735	0.59778	0.46488	0.44906	0.50389	0.66029	0.61419	0.71815	0.69417	0.61293	0.8	0.76	0.79	0.77	0.77	0.64	0.72	0.7	matched (3)	1	5	1
cg12366518	12	590469	B4GALNT3	0.45616	0.244908	-0.211252	0.0540885	0.0578389	0.00034214	0.159514	0.43384	0.37574	0.46466	0.4927	0.51386	0.27197	0.30803	0.20287	0.16727	0.2744	0.75	0.71	0.77	0.75	0.48	0.54	0.44	0.43	matched (3)	1	2	1
cg08965685	12	656757	B4GALNT3	0.225894	0.457812	0.231918	0.0429535	0.161453	0.0302115	0.511075	0.22085	0.29319	0.23093	0.17587	0.20863	0.62907	0.23774	0.55937	0.51747	0.34541	0.73	0.71	0.73	0.68	0.48	0.44	0.46	0.42	matched (3)	1	2	1
cg05779272	9	33168018	B4GALT1	0.390602	0.66461	0.274008	0.0270366	0.0707949	0.00041059	0.170686	0.40986	0.42435	0.36652	0.36172	0.39056	0.62131	0.7236	0.70645	0.71097	0.56072	0.42	0.41	0.4	0.41	0.73	0.71	0.7	0.66	matched (3)	1	2	1
cg21316772	9	33167933	B4GALT1	0.193272	0.446756	0.253484	0.0314161	0.119022	0.00731697	0.410002	0.20723	0.21619	0.21033	0.13908	0.19353	0.35314	0.47696	0.4884	0.60767	0.30761	0.18	0.19	0.18	0.17	0.7	0.68	0.68	0.65	matched (3)	1	2	1
cg07027513	18	29265840	B4GALT6	0.517866	0.268604	-0.249262	0.0256896	0.128509	0.0111252	0.444419	0.4763	0.53605	0.52432	0.54041	0.51225	0.35182	0.21214	0.14671	0.18097	0.45138	0.08	0.08	0.07	0.06	0.44	0.4	0.34	0.37	matched (3)	1	2	1
cg02930996	18	29265842	B4GALT6	0.484416	0.237622	-0.246794	0.0656171	0.129252	0.00908351	0.429286	0.56138	0.4673	0.42104	0.54527	0.42709	0.20498	0.21211	0.14433	0.16345	0.46324	0.06	0.08	0.06	0.08	0.38	0.37	0.3	0.31	matched (3)	1	2	1
cg27644327	6	90845852	BACH2	0.684072	0.388126	-0.295946	0.0301374	0.107863	0.00257616	0.308145	0.67667	0.65395	0.67877	0.73486	0.67611	0.31585	0.43952	0.54324	0.26808	0.37394	0.32	0.33	0.22	0.22	0.67	0.68	0.7	0.66	matched (3)	1	10	1
cg15380603	6	91007563	BACH2	0.31482	0.744446	0.429626	0.0458602	0.131807	0.0010271	0.232608	0.28154	0.37454	0.31937	0.33956	0.25909	0.73372	0.84318	0.82097	0.80402	0.52034	0.87	0.9	0.88	0.9	0.84	0.83	0.85	0.87	matched (3)	1	10	1
cg10278699	6	90661155	BACH2	0.845534	0.521048	-0.324486	0.035155	0.210041	0.0248879	0.502514	0.82171	0.81861	0.85131	0.83192	0.90412	0.4112	0.66277	0.27983	0.44653	0.80491	0.88	0.86	0.87	0.87	0.26	0.22	0.22	0.24	matched (3)	1	10	1
cg18477569	6	90951134	BACH2	0.47632	0.729664	0.253344	0.0616097	0.0259054	0.00026246	0.14705	0.38617	0.47521	0.55969	0.47422	0.48631	0.76199	0.74628	0.70823	0.6997	0.73212	0.46	0.37	0.37	0.4	0.67	0.62	0.61	0.58	matched (3)	1	10	1
cg05356163	6	90661242	BACH2	0.833946	0.590704	-0.243242	0.030706	0.188269	0.0436095	0.536764	0.80471	0.8057	0.83989	0.84028	0.87915	0.56149	0.69509	0.37915	0.46399	0.8538	0.87	0.87	0.87	0.87	0.32	0.28	0.32	0.31	matched (3)	1	10	1
cg03986578	6	90661373	BACH2	0.759528	0.522178	-0.23735	0.025194	0.178127	0.039971	0.528799	0.77616	0.73165	0.75077	0.74495	0.79411	0.43531	0.64963	0.29535	0.48428	0.74632	0.9	0.84	0.86	0.86	0.28	0.26	0.24	0.27	matched (3)	1	10	1
cg09471887	6	90660913	BACH2	0.811368	0.471652	-0.339716	0.0304609	0.22373	0.0266635	0.504772	0.77714	0.81537	0.7864	0.82523	0.8527	0.35294	0.60303	0.21747	0.39864	0.78618	0.79	0.8	0.78	0.8	0.22	0.21	0.23	0.22	matched (3)	1	10	1
cg03795776	6	90687632	BACH2	0.352418	0.597382	0.244964	0.0385264	0.109724	0.00536648	0.379663	0.37499	0.39652	0.36317	0.3273	0.30011	0.75129	0.64815	0.53318	0.59001	0.46428	0.86	0.87	0.88	0.91	0.67	0.69	0.66	0.66	matched (3)	1	10	1
cg14132167	6	90661052	BACH2	0.65942	0.376496	-0.282924	0.0486014	0.200395	0.0322719	0.515641	0.59174	0.63952	0.66582	0.67618	0.72384	0.25347	0.46134	0.15678	0.33697	0.67392	0.75	0.73	0.71	0.75	0.21	0.19	0.22	0.2	matched (3)	1	10	1
cg17066529	6	90754140	BACH2	0.133578	0.552218	0.41864	0.0554387	0.242107	0.0163691	0.476717	0.1872	0.11281	0.18688	0.12539	0.05561	0.56869	0.45642	0.82541	0.71179	0.19878	0.79	0.81	0.88	0.86	0.91	0.89	0.87	0.88	matched (3)	1	10	1
cg19859193	17	79391616	BAHCC1	0.135688	0.392984	0.257296	0.0377498	0.178751	0.0307055	0.512248	0.12068	0.15356	0.17226	0.07698	0.15496	0.52542	0.26159	0.3831	0.61289	0.18192	0.85	0.82	0.86	0.83	0.26	0.37	0.24	0.26	matched (3)	1	11	1
cg16779839	17	79374327	BAHCC1	0.781768	0.28927	-0.492498	0.111736	0.319095	0.0227353	0.496859	0.63112	0.7828	0.85603	0.72226	0.91663	0.07883	0.50156	0.03551	0.0822	0.74825	0.23	0.14	0.16	0.07	0.65	0.65	0.61	0.57	matched (3)	1	11	1
cg15758702	17	79380400	BAHCC1	0.115728	0.363552	0.247824	0.118299	0.138915	0.0166176	0.478042	0.32417	0.07019	0.07648	0.07911	0.02869	0.47431	0.25765	0.52825	0.3569	0.20065	0.54	0.5	0.6	0.54	0.16	0.2	0.1	0.16	matched (3)	1	11	1
cg07855465	17	79377665	BAHCC1	0.060738	0.282834	0.222096	0.021222	0.143798	0.025125	0.50288	0.06353	0.08384	0.06519	0.06531	0.02582	0.34703	0.17743	0.45097	0.34418	0.09456	0.9	0.89	0.9	0.91	0.25	0.23	0.24	0.25	matched (3)	1	11	1
cg14943796	17	79377272	BAHCC1	0.50748	0.728518	0.221038	0.0266253	0.174403	0.0462798	0.541539	0.51166	0.52474	0.47576	0.53965	0.48559	0.72772	0.87566	0.7912	0.81667	0.43134	0.82	0.69	0.84	0.65	0.54	0.53	0.52	0.56	matched (3)	1	11	1
cg06636541	17	79374515	BAHCC1	0.828296	0.358838	-0.469458	0.109721	0.332174	0.0311466	0.513575	0.67377	0.8541	0.89641	0.76604	0.95116	0.16587	0.61476	0.04438	0.16201	0.80717	0.47	0.35	0.4	0.18	0.66	0.66	0.61	0.6	matched (3)	1	11	1
cg01681525	17	79374741	BAHCC1	0.799704	0.57507	-0.224634	0.063632	0.180715	0.0472137	0.542787	0.71104	0.82071	0.83061	0.76212	0.87404	0.57676	0.64842	0.41002	0.40333	0.83682	0.56	0.51	0.5	0.39	0.64	0.68	0.63	0.62	matched (3)	1	11	1
cg09545579	17	79377548	BAHCC1	0.150812	0.529634	0.378822	0.06691	0.301046	0.0465093	0.542119	0.24705	0.17433	0.11723	0.14805	0.0674	0.55431	0.32872	0.81051	0.82168	0.13295	0.91	0.89	0.91	0.9	0.31	0.31	0.3	0.36	matched (3)	1	11	1
cg25292663	17	79386969	BAHCC1	0.34555	0.559352	0.213802	0.102332	0.162822	0.0431541	0.535704	0.45734	0.43916	0.33121	0.28296	0.21708	0.50911	0.39846	0.76615	0.69354	0.4295	0.37	0.34	0.34	0.34	0.47	0.61	0.48	0.49	matched (3)	1	11	1
cg25378181	17	79391490	BAHCC1	0.123962	0.475602	0.35164	0.0403273	0.209855	0.0187198	0.486549	0.10978	0.16899	0.15766	0.06869	0.11469	0.68357	0.32457	0.5495	0.62936	0.19101	0.67	0.63	0.69	0.64	0.19	0.34	0.17	0.17	matched (3)	1	11	1
cg11031567	17	79378207	BAHCC1	0.122514	0.391342	0.268828	0.0353736	0.141344	0.0113974	0.447859	0.15262	0.15488	0.125	0.11166	0.06841	0.5566	0.29468	0.40501	0.49108	0.20934	0.82	0.78	0.82	0.81	0.52	0.54	0.42	0.4	matched (3)	1	11	1
cg03924566	8	143545478	BAI1	0.524732	0.15052	-0.374212	0.0755324	0.154542	0.00307378	0.325348	0.48843	0.52515	0.5903	0.41834	0.60144	0.0905	0.08216	0.05358	0.1012	0.42516	0.1	0.14	0.1	0.09	0.37	0.51	0.41	0.35	matched (3)	1	10	1
cg09968723	8	143545789	BAI1	0.281434	0.106522	-0.174912	0.0660352	0.122077	0.0296044	0.509869	0.38528	0.24111	0.30244	0.2166	0.26174	0.01178	0.02837	0.09333	0.08329	0.31584	0.07	0.03	0.01	0.01	0.19	0.32	0.26	0.27	matched (3)	1	10	1
cg14695492	8	143545574	BAI1	0.555366	0.230002	-0.325364	0.0543871	0.170159	0.010419	0.439161	0.54799	0.61041	0.57342	0.46655	0.57846	0.10652	0.19808	0.14913	0.16773	0.52855	0.1	0.17	0.14	0.12	0.51	0.53	0.43	0.45	matched (3)	1	10	1
cg11223512	8	143615353	BAI1	0.64214	0.317592	-0.324548	0.057985	0.240903	0.0375043	0.523512	0.62779	0.58793	0.63642	0.74057	0.61799	0.232	0.41414	0.08146	0.17097	0.68939	0.9	0.85	0.88	0.88	0.45	0.39	0.42	0.42	matched (3)	1	10	1
cg23189175	8	143546825	BAI1	0.68023	0.50242	-0.17781	0.0389551	0.0830878	0.00558662	0.381895	0.65621	0.69525	0.68054	0.63344	0.73571	0.48771	0.43536	0.44313	0.50426	0.64164	0.56	0.59	0.67	0.65	0.34	0.31	0.4	0.27	matched (3)	1	10	1
cg02048922	8	143546858	BAI1	0.675572	0.356064	-0.319508	0.075136	0.152341	0.00600318	0.390301	0.64452	0.63968	0.70198	0.59886	0.79282	0.39206	0.32231	0.19494	0.27455	0.59646	0.6	0.51	0.74	0.63	0.19	0.24	0.21	0.17	matched (3)	1	10	1
cg21210789	8	143545390	BAI1	0.34262	0.155832	-0.186788	0.0277244	0.0946875	0.00950211	0.432108	0.36098	0.32715	0.36046	0.30091	0.3636	0.13486	0.10625	0.10055	0.11389	0.32361	0.25	0.27	0.28	0.28	0.35	0.41	0.36	0.34	matched (3)	1	10	1
cg00713567	8	143545949	BAI1	0.614692	0.302018	-0.312674	0.0792204	0.178295	0.0133605	0.460506	0.55512	0.67197	0.63577	0.51135	0.69925	0.1392	0.16784	0.23503	0.40683	0.56119	0.23	0.25	0.28	0.27	0.47	0.53	0.4	0.4	matched (3)	1	10	1
cg02478907	8	143545940	BAI1	0.546274	0.271774	-0.2745	0.0609739	0.174153	0.0210732	0.49337	0.51235	0.50557	0.58696	0.49313	0.63336	0.10078	0.16328	0.19052	0.38643	0.51786	0.2	0.21	0.19	0.16	0.35	0.41	0.31	0.34	matched (3)	1	10	1
cg20063965	8	143546524	BAI1	0.550514	0.33487	-0.215644	0.0535234	0.0951827	0.00399543	0.349526	0.51796	0.59147	0.5624	0.47566	0.60508	0.32955	0.21252	0.29399	0.36735	0.47094	0.34	0.34	0.42	0.4	0.32	0.35	0.41	0.33	matched (3)	1	10	1
cg17027476	17	79018698	BAIAP2	0.108124	0.374724	0.2666	0.0385762	0.205195	0.042606	0.534162	0.10661	0.08193	0.17493	0.09286	0.08429	0.44789	0.23215	0.64007	0.43975	0.11376	0.91	0.92	0.93	0.89	0.2	0.15	0.14	0.18	matched (3)	1	4	1
cg05369926	17	79057147	BAIAP2	0.496222	0.71947	0.223248	0.10724	0.127114	0.017585	0.482264	0.54839	0.65898	0.44395	0.39453	0.43526	0.70768	0.85987	0.82727	0.65233	0.5502	0.89	0.86	0.88	0.89	0.8	0.78	0.76	0.79	matched (3)	1	4	1
cg18758622	17	79010831	BAIAP2	0.79365	0.591598	-0.202052	0.0178929	0.15538	0.0432472	0.535927	0.76583	0.81575	0.79359	0.79742	0.79566	0.68378	0.36546	0.75588	0.64531	0.50756	0.39	0.38	0.35	0.36	0.31	0.29	0.28	0.33	matched (3)	1	4	1
cg12363726	17	79011542	BAIAP2	0.861614	0.689888	-0.171726	0.0398923	0.0257175	9.652e-05	0.103929	0.9069	0.85996	0.79878	0.86174	0.88069	0.69644	0.687	0.6515	0.69116	0.72334	0.9	0.9	0.9	0.89	0.28	0.24	0.28	0.35	matched (3)	1	4	1
cg03325931	10	28968928	BAMBI	0.318298	0.160984	-0.157314	0.100855	0.0918343	0.0329045	0.516215	0.41	0.35105	0.22325	0.40785	0.19934	0.32168	0.11128	0.14741	0.09629	0.12826	0.38	0.38	0.4	0.35	0.26	0.18	0.17	0.13	matched (3)	1	2	1
cg16408970	10	28965584	BAMBI	0.38521	0.199146	-0.186064	0.0503913	0.082094	0.00394116	0.3482	0.36416	0.4724	0.37903	0.34348	0.36698	0.19915	0.1078	0.13906	0.2328	0.31692	0.1	0.09	0.1	0.09	0.29	0.26	0.28	0.25	matched (3)	1	2	1
cg03785728	20	17674195	BANF2	0.608854	0.28718	-0.321674	0.110914	0.178985	0.0120399	0.452079	0.44084	0.60011	0.7191	0.58494	0.69928	0.18539	0.40095	0.09429	0.21753	0.53774	0.87	0.81	0.86	0.85	0.43	0.38	0.4	0.38	matched (3)	1	2	1
cg07949863	20	17715916	BANF2	0.592782	0.428344	-0.164438	0.106054	0.117696	0.0491872	0.545891	0.44105	0.62684	0.65619	0.53241	0.70742	0.49043	0.26891	0.57892	0.36975	0.43371	0.84	0.83	0.86	0.85	0.68	0.71	0.67	0.64	matched (3)	1	2	1
cg27627876	16	88102820	BANP	0.417392	0.635278	0.217886	0.0754867	0.166832	0.0402814	0.529264	0.51111	0.48436	0.35854	0.38741	0.34554	0.71273	0.46464	0.68815	0.84597	0.4649	0.9	0.92	0.94	0.93	0.87	0.88	0.86	0.87	matched (3)	1	7	1
cg04337828	16	87990693	BANP	0.50623	0.775962	0.269732	0.0392626	0.110933	0.00371865	0.342875	0.47998	0.52885	0.52042	0.45243	0.54947	0.82891	0.82109	0.87078	0.77114	0.58789	0.24	0.26	0.21	0.24	0.65	0.69	0.66	0.69	matched (3)	1	7	1
cg16328271	16	88110532	BANP	0.335204	0.680372	0.345168	0.0785621	0.235764	0.0275775	0.506134	0.46869	0.33861	0.2732	0.30799	0.28753	0.84908	0.44944	0.88467	0.81995	0.39872	0.88	0.88	0.89	0.89	0.83	0.84	0.8	0.83	matched (3)	1	7	1
cg07891658	16	87996731	BANP	0.623142	0.8038	0.180658	0.0687129	0.0819818	0.00572242	0.384874	0.72964	0.61258	0.62493	0.53785	0.61071	0.80002	0.75987	0.88759	0.87868	0.69284	0.88	0.85	0.83	0.82	0.81	0.81	0.76	0.73	matched (3)	1	7	1
cg04510420	16	88102758	BANP	0.737198	0.922404	0.185206	0.0936037	0.0821991	0.0107203	0.44189	0.86317	0.77524	0.65723	0.63271	0.75764	0.95857	0.79729	0.98553	0.98892	0.88171	0.99	1	1	0.99	0.88	0.87	0.85	0.89	matched (3)	1	7	1
cg27058702	16	88052922	BANP	0.526332	0.676358	0.150026	0.0521395	0.117434	0.0433346	0.536067	0.58474	0.4956	0.53536	0.4543	0.56166	0.67543	0.53956	0.79905	0.78703	0.58072	0.88	0.87	0.88	0.88	0.56	0.59	0.5	0.54	matched (3)	1	7	1
cg03703839	16	87990084	BANP	0.047562	0.27534	0.227778	0.0198252	0.177391	0.0449158	0.539598	0.06373	0.03621	0.07138	0.04336	0.02313	0.27368	0.15107	0.48252	0.41388	0.05555	0.02	0.04	0.04	0.04	0.42	0.45	0.39	0.43	matched (3)	1	7	1
cg04219977	6	31506768	BAT1	0.573322	0.738076	0.164754	0.0854249	0.0858845	0.0160332	0.475206	0.70857	0.52033	0.60811	0.51865	0.51095	0.74728	0.75065	0.77895	0.81995	0.59355	0.83	0.84	0.8	0.79	0.86	0.86	0.85	0.86	matched (3)	1	2	1
cg05945401	6	31506990	BAT1	0.399882	0.225528	-0.174354	0.0933676	0.058557	0.0101486	0.437261	0.49575	0.25928	0.47044	0.40427	0.36967	0.18023	0.17805	0.25685	0.19907	0.31344	0.8	0.75	0.77	0.76	0.71	0.78	0.68	0.72	matched (3)	1	2	1
cg00180097	6	31601157	BAT2	0.44202	0.634876	0.192856	0.0505893	0.0330585	0.00020232	0.134166	0.46294	0.51969	0.39504	0.42689	0.40554	0.68683	0.59562	0.62384	0.63204	0.63605	0.84	0.83	0.82	0.82	0.8	0.76	0.78	0.76	matched (3)	1	2	1
cg13478588	6	31602130	BAT2	0.205408	0.56121	0.355802	0.0283215	0.18131	0.0110716	0.443679	0.17658	0.20671	0.2233	0.24192	0.17853	0.7214	0.41437	0.70985	0.63683	0.3236	0.8	0.79	0.81	0.81	0.35	0.31	0.33	0.35	matched (3)	1	2	1
cg10495270	14	76009633	BATF	0.44705	0.246762	-0.200288	0.0332409	0.0335694	1.264e-05	0.0560998	0.49442	0.45877	0.42047	0.41075	0.45084	0.2901	0.20134	0.26668	0.23555	0.24014	0.08	0.08	0.09	0.08	0.46	0.51	0.5	0.45	matched (3)	1	2	1
cg21531300	14	75988800	BATF	0.814588	0.635304	-0.179284	0.0384849	0.114351	0.0216283	0.494906	0.83319	0.79107	0.82071	0.76405	0.86392	0.61177	0.59105	0.52874	0.61469	0.83027	0.06	0.05	0.07	0.05	0.74	0.77	0.76	0.75	matched (3)	1	2	1
cg08404513	7	72868821	BAZ1B	0.394994	0.21624	-0.178754	0.100033	0.0807746	0.0152732	0.471463	0.52839	0.47648	0.31645	0.3188	0.33485	0.20526	0.30004	0.09578	0.19938	0.28074	0.88	0.89	0.93	0.91	0.76	0.79	0.81	0.73	matched (3)	1	2	1
cg12446543	7	72897269	BAZ1B	0.237438	0.572886	0.335448	0.0431647	0.168587	0.00957357	0.432491	0.19505	0.22862	0.3105	0.22734	0.22568	0.40876	0.58839	0.73241	0.74208	0.39279	0.92	0.9	0.92	0.91	0.79	0.79	0.79	0.78	matched (3)	1	2	1
cg10389771	1	156616779	BCAN	0.716376	0.256868	-0.459508	0.0900303	0.149808	0.00077952	0.212284	0.61613	0.62507	0.76106	0.76477	0.81485	0.17184	0.35985	0.12084	0.16349	0.46832	0.33	0.34	0.36	0.31	0.26	0.3	0.24	0.26	matched (3)	1	7	1
cg04843111	1	156617074	BCAN	0.600148	0.405538	-0.19461	0.0396704	0.142078	0.0351241	0.519042	0.55929	0.59022	0.5719	0.62226	0.65707	0.32954	0.40291	0.35949	0.2875	0.64825	0.54	0.52	0.58	0.54	0.34	0.34	0.32	0.31	matched (3)	1	7	1
cg16269733	1	156616804	BCAN	0.852934	0.236546	-0.616388	0.0742184	0.241459	0.00329338	0.334363	0.75734	0.79955	0.86175	0.9145	0.93153	0.07733	0.51948	0.02248	0.08436	0.47908	0.18	0.28	0.19	0.17	0.15	0.24	0.17	0.15	matched (3)	1	7	1
cg25773262	1	156616855	BCAN	0.904748	0.435146	-0.469602	0.0511103	0.245078	0.0115361	0.448504	0.86642	0.93269	0.83461	0.94066	0.94936	0.28818	0.61783	0.16895	0.34079	0.75998	0.41	0.44	0.4	0.4	0.41	0.51	0.51	0.35	matched (3)	1	7	1
cg05654780	1	156625372	BCAN	0.49756	0.347158	-0.150402	0.0248921	0.0984071	0.0247032	0.502372	0.5305	0.46757	0.48325	0.51384	0.49264	0.27434	0.48449	0.32347	0.24557	0.40792	0.28	0.29	0.26	0.27	0.23	0.21	0.19	0.2	matched (3)	1	7	1
cg00502190	1	156616560	BCAN	0.443744	0.198314	-0.24543	0.0581257	0.138904	0.0131328	0.459712	0.42238	0.38363	0.45345	0.53783	0.42143	0.10335	0.3946	0.0861	0.11162	0.2959	0.14	0.17	0.17	0.16	0.24	0.26	0.26	0.26	matched (3)	1	7	1
cg03265671	1	156616554	BCAN	0.334562	0.154436	-0.180126	0.044386	0.144845	0.0473909	0.543017	0.33759	0.3384	0.29425	0.40454	0.29803	0.07354	0.39471	0.06892	0.04821	0.1868	0.1	0.09	0.08	0.1	0.19	0.16	0.19	0.16	matched (3)	1	7	1
cg23678565	20	52688442	BCAS1	0.60644	0.879526	0.273086	0.192659	0.0165159	0.0335651	0.516849	0.33641	0.76416	0.71667	0.46869	0.74627	0.89163	0.89337	0.85252	0.87666	0.88345	0.93	0.93	0.9	0.92	0.67	0.71	0.6	0.6	matched (3)	1	2	1
cg04867491	20	52688256	BCAS1	0.3816	0.690598	0.308998	0.106937	0.183408	0.0157149	0.473775	0.28124	0.49113	0.45839	0.25471	0.42253	0.83843	0.38244	0.78936	0.77656	0.6662	0.91	0.89	0.91	0.9	0.5	0.5	0.46	0.46	matched (3)	1	2	1
cg06791963	17	59363303	BCAS3	0.26362	0.655236	0.391616	0.085888	0.308286	0.0446033	0.539072	0.17504	0.27852	0.29464	0.38386	0.18604	0.85919	0.48481	0.90809	0.83187	0.19222	0.71	0.75	0.74	0.76	0.76	0.78	0.81	0.77	matched (3)	1	5	1
cg19457909	17	59206070	BCAS3	0.355258	0.814498	0.45924	0.191891	0.102828	0.00309855	0.326367	0.14481	0.35018	0.53709	0.1859	0.55831	0.90256	0.71799	0.89004	0.87387	0.68803	0.58	0.58	0.46	0.52	0.38	0.43	0.44	0.44	matched (3)	1	5	1
cg02372144	17	58966213	BCAS3	0.289166	0.625508	0.336342	0.0870284	0.177639	0.00948813	0.432066	0.41173	0.30287	0.30875	0.247	0.17548	0.73231	0.8354	0.66778	0.4937	0.39835	0.89	0.86	0.88	0.93	0.79	0.78	0.77	0.78	matched (3)	1	5	1
cg16567216	17	59385695	BCAS3	0.072484	0.389998	0.317514	0.0235512	0.213871	0.028893	0.508748	0.10524	0.07778	0.06699	0.0729	0.03951	0.62848	0.25039	0.55725	0.40393	0.10994	0.81	0.72	0.83	0.75	0.62	0.61	0.6	0.51	matched (3)	1	5	1
cg15285436	17	59226714	BCAS3	0.23558	0.645642	0.410062	0.0540674	0.133608	0.00116106	0.242696	0.25373	0.31203	0.23735	0.20828	0.16651	0.548	0.84873	0.66812	0.65894	0.50442	0.47	0.47	0.6	0.35	0.51	0.53	0.5	0.43	matched (3)	1	5	1
cg19008597	12	25102431	BCAT1	0.570034	0.38759	-0.182444	0.0738747	0.111688	0.0188796	0.486717	0.68682	0.4887	0.53752	0.5846	0.55253	0.4291	0.30583	0.55775	0.27738	0.36789	0.43	0.37	0.39	0.42	0.59	0.62	0.58	0.53	matched (3)	1	6	1
cg20399616	12	25055967	BCAT1	0.035702	0.45497	0.419268	0.00885272	0.245878	0.018843	0.486717	0.04073	0.04197	0.03567	0.0397	0.02044	0.43314	0.38107	0.76118	0.59465	0.10481	0.02	0.01	0.01	0.02	0.8	0.78	0.78	0.77	matched (3)	1	6	1
cg23792314	12	25056243	BCAT1	0.06971	0.271448	0.201738	0.0210098	0.151548	0.0401169	0.529105	0.09834	0.08377	0.05265	0.06492	0.04887	0.17685	0.20973	0.48108	0.37468	0.1149	0.06	0.07	0.04	0.06	0.59	0.54	0.56	0.57	matched (3)	1	6	1
cg23930313	12	25056083	BCAT1	0.04143	0.24284	0.20141	0.00681596	0.151947	0.041306	0.532135	0.04252	0.04566	0.04503	0.04452	0.02942	0.15355	0.17022	0.40914	0.40102	0.08027	0.04	0.04	0.03	0.03	0.59	0.59	0.57	0.56	matched (3)	1	6	1
cg16490209	12	25051773	BCAT1	0.658444	0.450398	-0.208046	0.0510739	0.120859	0.0145439	0.467122	0.62732	0.63762	0.64534	0.74904	0.6329	0.53787	0.32845	0.58444	0.48118	0.32005	0.71	0.72	0.7	0.71	0.78	0.79	0.78	0.75	matched (3)	1	6	1
cg15845673	12	25099560	BCAT1	0.741152	0.0723375	-0.668814	0.0716687	0.0686492	2.967e-06	0.0333972	0.79996	0.80201	0.64784	0.7745	0.68145	0		0.03039	0.11194	0.14702	0.53	0.53	0.37	0.27	0.31	0.35	0.23	0.27	matched (3)	1	6	1
cg01616628	2	60761027	BCL11A	0.229108	0.477676	0.248568	0.0523135	0.11957	0.00654576	0.39659	0.17495	0.28892	0.28086	0.20783	0.19298	0.58834	0.32149	0.60728	0.44601	0.42526	0.92	0.9	0.92	0.92	0.62	0.6	0.72	0.62	matched (3)	1	4	1
cg17753356	2	60711641	BCL11A	0.709612	0.291538	-0.418074	0.0776972	0.191245	0.00544431	0.380447	0.61301	0.66058	0.71351	0.74619	0.81477	0.21454	0.38096	0.11553	0.16355	0.58311	0.09	0.11	0.09	0.09	0.39	0.43	0.41	0.39	matched (3)	1	4	1
cg08627352	2	60778395	BCL11A	0.698356	0.433236	-0.26512	0.0772783	0.138911	0.00902085	0.429111	0.73634	0.66468	0.70045	0.59199	0.79832	0.4582	0.24812	0.59842	0.34413	0.51731	0.12	0.11	0.07	0.12	0.53	0.67	0.55	0.53	matched (3)	1	4	1
cg01865786	2	60743489	BCL11A	0.15022	0.418648	0.268428	0.0620325	0.180736	0.0261349	0.504096	0.25516	0.14628	0.1154	0.13906	0.0952	0.46556	0.37448	0.51312	0.60759	0.13249	0.89	0.88	0.88	0.9	0.87	0.78	0.77	0.71	matched (3)	1	4	1
cg00300298	20	30308956	BCL2L1	0.532824	0.711668	0.178844	0.0722322	0.128128	0.0329978	0.516215	0.59593	0.42307	0.55331	0.50074	0.59107	0.6274	0.75815	0.80837	0.83274	0.53168	0.29	0.25	0.29	0.27	0.53	0.45	0.41	0.47	matched (3)	1	2	1
cg25291404	20	30252580	BCL2L1	0.322268	0.473628	0.15136	0.0480051	0.0966671	0.0208209	0.492956	0.38898	0.29414	0.30818	0.35172	0.26832	0.5765	0.56515	0.35399	0.46186	0.41064	0.83	0.8	0.82	0.83	0.48	0.44	0.43	0.45	matched (3)	1	2	1
cg11459773	19	45262055	BCL3	0.473498	0.75824	0.284742	0.0860402	0.0778871	0.00060328	0.195702	0.50418	0.59754	0.46077	0.36351	0.44149	0.70735	0.66728	0.80196	0.86508	0.74953	0.95	0.94	0.94	0.95	0.46	0.42	0.46	0.45	matched (3)	1	3	1
cg17883035	19	45261808	BCL3	0.267926	0.471746	0.20382	0.00755168	0.106538	0.0127034	0.456785	0.27824	0.27025	0.25723	0.2671	0.26681	0.35049	0.63128	0.40266	0.48731	0.48699	0.88	0.86	0.87	0.88	0.35	0.32	0.32	0.36	matched (3)	1	3	1
cg01220257	19	45260935	BCL3	0.121436	0.339998	0.218562	0.0272074	0.101835	0.00707171	0.40601	0.11463	0.16801	0.11649	0.1116	0.09645	0.32098	0.33244	0.1852	0.41263	0.44874	0.84	0.82	0.83	0.82	0.31	0.26	0.26	0.29	matched (3)	1	3	1
cg05158854	14	96729656	BDKRB1	0.102722	0.299544	0.196822	0.0362598	0.121827	0.0198586	0.489377	0.08718	0.15516	0.1231	0.08439	0.06378	0.43288	0.18679	0.34525	0.37728	0.15552	0.82	0.79	0.86	0.85	0.59	0.59	0.48	0.5	matched (3)	1	2	1
cg10528989	14	96722306	BDKRB1	0.596542	0.34488	-0.251662	0.0361044	0.102821	0.00363236	0.341193	0.63805	0.5733	0.57429	0.56355	0.63352	0.32499	0.28853	0.52023	0.33443	0.25622	0.74	0.68	0.74	0.74	0.43	0.44	0.33	0.31	matched (3)	1	2	1
cg12041459	6	56878457	BEND6	0.088482	0.426976	0.338494	0.0419853	0.254402	0.0398935	0.528583	0.05707	0.05767	0.14263	0.12531	0.05973	0.48551	0.26383	0.71503	0.58926	0.08125	0.91	0.84	0.89	0.87	0.19	0.17	0.17	0.2	matched (3)	1	2	1
cg09970511	6	56823640	BEND6	0.59308	0.246388	-0.346692	0.0656097	0.175676	0.00869636	0.425839	0.65245	0.67547	0.53971	0.5402	0.55757	0.13908	0.44829	0.11159	0.10495	0.42803	0.87	0.88	0.89	0.89	0.9	0.91	0.89	0.87	matched (3)	1	2	1
cg20584555	11	61717780	BEST1	0.607438	0.782342	0.174904	0.0464895	0.0638426	0.0014558	0.25744	0.60977	0.53864	0.65078	0.58933	0.64867	0.8192	0.85686	0.77014	0.77926	0.68625	0.82	0.8	0.82	0.82	0.79	0.78	0.82	0.79	matched (3)	1	4	1
cg16084190	11	61716821	BEST1	0.623804	0.270524	-0.35328	0.0510299	0.156802	0.00536656	0.379663	0.70052	0.60406	0.63014	0.55977	0.62453	0.50561	0.16032	0.19031	0.13978	0.3566	0.88	0.86	0.89	0.86	0.84	0.83	0.85	0.76	matched (3)	1	4	1
cg09317928	11	61716830	BEST1	0.586106	0.394668	-0.191438	0.0719185	0.132754	0.0289033	0.508748	0.71033	0.55516	0.53045	0.55157	0.58302	0.55209	0.28025	0.25374	0.38052	0.50674	0.9	0.89	0.91	0.91	0.8	0.81	0.76	0.77	matched (3)	1	4	1
cg22892043	11	61731930	BEST1	0.190514	0.400354	0.20984	0.0439338	0.0922298	0.0041865	0.354217	0.24525	0.20751	0.18732	0.18847	0.12402	0.49077	0.34679	0.42574	0.47023	0.26824	0.83	0.83	0.81	0.81	0.3	0.24	0.25	0.28	matched (3)	1	4	1
cg16047471	12	26274563	BHLHE41	0.368338	0.670976	0.302638	0.182431	0.0702743	0.0171145	0.480872	0.15361	0.49125	0.52431	0.18539	0.48713	0.56056	0.64833	0.74146	0.69441	0.71012	0.57	0.55	0.58	0.53	0.36	0.22	0.22	0.22	matched (3)	1	3	1
cg25629905	12	26273008	BHLHE41	0.640118	0.832972	0.192854	0.14445	0.0752408	0.0380151	0.524304	0.43936	0.69487	0.71813	0.54809	0.80014	0.79354	0.89556	0.86244	0.89303	0.72029	0.86	0.82	0.86	0.84	0.36	0.35	0.29	0.28	matched (3)	1	3	1
cg13515269	12	26274368	BHLHE41	0.352974	0.762424	0.40945	0.197737	0.0326618	0.00906469	0.429231	0.1306	0.46733	0.49968	0.14442	0.52284	0.72728	0.81015	0.77024	0.7678	0.73665	0.83	0.75	0.82	0.83	0.63	0.49	0.47	0.51	matched (3)	1	3	1
cg25119155	5	78426943	BHMT	0.185406	0.541082	0.355676	0.0333225	0.183669	0.0113727	0.447859	0.22633	0.20838	0.18742	0.14685	0.15805	0.75758	0.45587	0.5963	0.62156	0.2741	0.85	0.78	0.88	0.87	0.48	0.55	0.58	0.48	matched (3)	1	5	1
cg17785773	5	78408347	BHMT	0.426814	0.213404	-0.21341	0.0335329	0.087821	0.00355271	0.339405	0.46035	0.4516	0.4333	0.41197	0.37685	0.24958	0.12153	0.17469	0.17359	0.34763	0.18	0.18	0.18	0.18	0.11	0.12	0.28	0.12	matched (3)	1	5	1
cg02286091	5	78407678	BHMT	0.51308	0.24688	-0.2662	0.0290434	0.19873	0.0392926	0.527383	0.55089	0.47801	0.51347	0.49268	0.53035	0.15007	0.48713	0.07952	0.08194	0.43574	0.1	0.21	0.13	0.14	0.05	0.06	0.07	0.02	matched (3)	1	5	1
cg23987322	5	78407566	BHMT	0.700968	0.475104	-0.225864	0.0520709	0.167901	0.0369046	0.52293	0.64192	0.69657	0.68913	0.69189	0.78533	0.33209	0.64565	0.426	0.31185	0.65993	0.29	0.27	0.33	0.28	0.07	0.08	0.08	0.07	matched (3)	1	5	1
cg23514016	5	78407564	BHMT	0.83459	0.45496	-0.37963	0.0798837	0.29005	0.0406597	0.530288	0.79373	0.73578	0.8441	0.84708	0.95226	0.22011	0.72785	0.30116	0.21574	0.80994	0.2	0.19	0.23	0.17	0.05	0.07	0.06	0.04	matched (3)	1	5	1
cg17408087	5	78369355	BHMT2	0.390482	0.686018	0.295536	0.200806	0.103536	0.0265279	0.504772	0.67003	0.3329	0.25309	0.51757	0.17882	0.77051	0.63339	0.81882	0.57388	0.63349	0.81	0.78	0.85	0.85	0.62	0.68	0.57	0.56	matched (3)	1	3	1
cg01902605	5	78366076	BHMT2	0.02779	0.255508	0.227718	0.0168089	0.161303	0.0338423	0.517526	0.04529	0.04582	0.0193	0.0198	0.00874	0.37899	0.11944	0.4164	0.31064	0.05207	0.69	0.64	0.66	0.71	0.61	0.62	0.64	0.58	matched (3)	1	3	1
cg06501366	5	78365687	BHMT2	0.368056	0.161104	-0.206952	0.124803	0.0699045	0.0166728	0.478284	0.18678	0.52028	0.44012	0.35525	0.33785	0.18332	0.07618	0.13954	0.14069	0.26579	0.49	0.41	0.43	0.45	0.32	0.36	0.56	0.15	matched (3)	1	3	1
cg18458017	10	60421397	BICC1	0.42368	0.618924	0.195244	0.093837	0.153225	0.0473397	0.543017	0.35164	0.53065	0.49602	0.4317	0.30839	0.51181	0.81688	0.74402	0.55726	0.46465	0.85	0.84	0.84	0.86	0.73	0.7	0.76	0.7	matched (3)	1	3	1
cg12342675	10	60411127	BICC1	0.46441	0.312742	-0.151668	0.0302008	0.0487885	0.00070853	0.207474	0.43758	0.44501	0.51089	0.47828	0.45029	0.29515	0.34259	0.35743	0.33276	0.23578	0.47	0.39	0.83	0.46	0.54	0.55	0.6	0.52	matched (3)	1	3	1
cg23963517	10	60473872	BICC1	0.862498	0.695796	-0.166702	0.0172211	0.115161	0.0308866	0.513182	0.84775	0.87496	0.85271	0.85058	0.88649	0.56367	0.83342	0.60338	0.69271	0.7858	0.83	0.77	0.83	0.84	0.44	0.44	0.6	0.51	matched (3)	1	3	1
cg07473201	22	18231406	BID	0.68103	0.831146	0.150116	0.057384	0.0345396	0.0018683	0.278785	0.63929	0.65225	0.62733	0.74209	0.74419	0.79264	0.88046	0.80784	0.84826	0.82653	0.9	0.91	0.92	0.92	0.41	0.41	0.37	0.56	matched (3)	1	3	1
cg13346441	22	18231586	BID	0.530554	0.722464	0.19191	0.0207402	0.145689	0.0413664	0.53216	0.54885	0.5156	0.5125	0.55699	0.51883	0.60123	0.9722	0.68185	0.71261	0.64443	0.96	0.94	0.95	0.96	0.32	0.23	0.25	0.45	matched (3)	1	3	1
cg09896131	22	18231825	BID	0.598386	0.75681	0.158424	0.0384774	0.0890348	0.0126695	0.456636	0.60712	0.53326	0.60154	0.61559	0.63442	0.76799	0.90349	0.72911	0.67135	0.71211	0.89	0.87	0.89	0.89	0.49	0.5	0.38	0.58	matched (3)	1	3	1
cg27405400	2	127839539	BIN1	0.204978	0.61994	0.414962	0.0847076	0.31225	0.0387926	0.526172	0.33206	0.20704	0.19912	0.1929	0.09377	0.7926	0.30218	0.9039	0.84115	0.25987	0.04	0.02	0.03	0.02	0.61	0.67	0.57	0.54	matched (3)	1	2	1
cg17531430	2	127861092	BIN1	0.482196	0.66911	0.186914	0.0695959	0.140649	0.0382933	0.524808	0.48535	0.45623	0.53819	0.37899	0.55222	0.61943	0.89017	0.71366	0.52582	0.59647	0.92	0.9	0.92	0.91	0.74	0.69	0.72	0.72	matched (3)	1	2	1
cg02023138	12	51701979	BIN2	0.74407	0.471052	-0.273018	0.0356746	0.130596	0.00777123	0.414832	0.7583	0.78563	0.697	0.76101	0.71841	0.60592	0.33585	0.38943	0.40779	0.61627	0.86	0.89	0.86	0.87	0.87	0.85	0.84	0.79	matched (3)	1	2	1
cg02929431	12	51713220	BIN2	0.1564	0.489644	0.333244	0.0474648	0.126973	0.00256337	0.307539	0.20139	0.18397	0.11887	0.18474	0.09303	0.53237	0.39481	0.5921	0.60922	0.31972	0.23	0.21	0.26	0.22	0.5	0.49	0.46	0.42	matched (3)	1	2	1
cg08901339	10	98031261	BLNK	0.216718	0.380466	0.163748	0.0473605	0.117246	0.0319219	0.514614	0.16537	0.25694	0.27465	0.18178	0.20485	0.53107	0.47378	0.28773	0.26263	0.34712	0.58	0.58	0.61	0.64	0.24	0.26	0.26	0.23	matched (3)	1	2	1
cg23715056	10	97982467	BLNK	0.495666	0.306476	-0.18919	0.0574917	0.148379	0.0434509	0.536432	0.47644	0.59418	0.46105	0.49513	0.45153	0.33549	0.15785	0.34554	0.17302	0.52048	0.71	0.69	0.72	0.71	0.72	0.7	0.66	0.68	matched (3)	1	2	1
cg05921889	7	34076103	BMPER	0.899814	0.63507	-0.264744	0.0368007	0.197522	0.0387702	0.526172	0.88906	0.90243	0.8436	0.92633	0.93765	0.38859	0.77812	0.63166	0.50258	0.8744	0.84	0.78	0.86	0.83	0.24	0.18	0.18	0.2	matched (3)	1	4	1
cg07992659	7	33961367	BMPER	0.072242	0.344192	0.27195	0.0233694	0.195924	0.0355097	0.519747	0.06114	0.09037	0.09309	0.07963	0.03698	0.61537	0.18516	0.34144	0.44558	0.13341	0.85	0.84	0.84	0.84	0.2	0.23	0.24	0.23	matched (3)	1	4	1
cg26905768	7	34098803	BMPER	0.199312	0.444808	0.245496	0.0707192	0.133881	0.0108015	0.442239	0.23132	0.30572	0.17783	0.12744	0.15425	0.58932	0.40335	0.4959	0.49927	0.2362	0.62	0.59	0.62	0.6	0.79	0.86	0.87	0.76	matched (3)	1	4	1
cg15400671	7	34004484	BMPER	0.816706	0.455788	-0.360918	0.0478697	0.264536	0.036766	0.522783	0.76227	0.8073	0.81781	0.80255	0.8936	0.19866	0.58371	0.30834	0.33198	0.85625	0.84	0.87	0.9	0.89	0.91	0.89	0.9	0.86	matched (3)	1	4	1
cg25261694	10	88559053	BMPR1A	0.166098	0.333446	0.167348	0.0330613	0.0933003	0.0129378	0.458401	0.16115	0.15162	0.1593	0.2225	0.13592	0.4347	0.25313	0.24013	0.4279	0.31137	0.78	0.79	0.78	0.79	0.77	0.78	0.77	0.73	matched (3)	1	5	1
cg18525126	10	88617460	BMPR1A	0.513266	0.345612	-0.167654	0.0412025	0.129922	0.0421245	0.533335	0.45055	0.52192	0.49657	0.54827	0.54902	0.34093	0.20719	0.44856	0.2298	0.50158	0.6	0.55	0.62	0.6	0.72	0.75	0.7	0.72	matched (3)	1	5	1
cg19166799	10	88658528	BMPR1A	0.436974	0.600176	0.163202	0.103826	0.027447	0.0223028	0.495902	0.61467	0.34418	0.41891	0.4172	0.38991	0.62216	0.59274	0.56697	0.58503	0.63398	0.84	0.83	0.81	0.82	0.78	0.77	0.77	0.8	matched (3)	1	5	1
cg26593228	10	88610737	BMPR1A	0.527025	0.719932	0.192908	0.096259	0.118621	0.0465958	0.542245	0.63298	0.42839		0.58174	0.46499	0.64682		0.69258	0.89481	0.64552	0.81	0.76	0.95	0.83	0.88	0.91	0.87	0.91	matched (3)	1	5	1
cg06941037	10	88534973	BMPR1A	0.210158	0.486112	0.275954	0.0826867	0.222456	0.0474794	0.543137	0.25159	0.11095	0.23381	0.3128	0.14164	0.56071	0.24141	0.73123	0.63516	0.26205	0.43	0.39	0.44	0.33	0.49	0.46	0.47	0.44	matched (3)	1	5	1
cg14478713	9	16653688	BNC2	0.452216	0.08398	-0.368236	0.0392682	0.0303542	3.387e-07	0.0163914	0.50697	0.41483	0.45644	0.469	0.41384	0.07895	0.08095	0.07124	0.05393	0.13483	0.81	0.77	0.8	0.8	0.68	0.65	0.67	0.65	matched (3)	1	2	1
cg14185717	9	16864746	BNC2	0.704018	0.206942	-0.497076	0.0355664	0.104859	0.00018634	0.129382	0.67646	0.66987	0.7153	0.75869	0.69977	0.30492	0.10552	0.17604	0.11793	0.3303	0.91	0.92	0.95	0.92	0.8	0.8	0.82	0.81	matched (3)	1	2	1
cg22816343	8	26243601	BNIP3L	0.606444	0.25761	-0.348834	0.122733	0.0907395	0.00118354	0.244385	0.72632	0.68513	0.63145	0.41077	0.57855	0.35856	0.31276	0.12075	0.22816	0.26782	0.85	0.88	0.87	0.86	0.64	0.65	0.67	0.63	matched (3)	1	2	1
cg13553693	8	26261744	BNIP3L	0.202578	0.52532	0.322742	0.078201	0.202307	0.0198226	0.489377	0.22992	0.3081	0.22474	0.11909	0.13104	0.76377	0.33605	0.69185	0.51755	0.31738	0.88	0.94	0.9	0.91	0.75	0.75	0.77	0.72	matched (3)	1	2	1
cg05122957	3	112973542	BOC	0.877266	0.71619	-0.161076	0.0395957	0.123796	0.0410043	0.531304	0.89365	0.81984	0.86379	0.88175	0.9273	0.66532	0.7733	0.58566	0.65446	0.90221	0.81	0.76	0.78	0.78	0.82	0.82	0.77	0.79	matched (3)	1	2	1
cg25132931	3	112934149	BOC	0.191296	0.490704	0.299408	0.0670417	0.213142	0.0319509	0.51472	0.13856	0.29508	0.22271	0.1545	0.14563	0.65306	0.43102	0.65735	0.56552	0.14657	0.87	0.89	0.89	0.95	0.69	0.61	0.59	0.62	matched (3)	1	2	1
cg26534847	20	36932479	BPI	0.7709	0.425166	-0.345734	0.0616323	0.146081	0.00364894	0.341646		0.75774	0.7854	0.69603	0.84443	0.35459	0.22031	0.51636	0.43628	0.59829	0.05	0.06	0.05	0.05	0.58	0.61	0.65	0.54	matched (3)	1	2	1
cg03733207	20	36932553	BPI	0.405568	0.157172	-0.248396	0.103981	0.0361867	0.00405192	0.351201	0.33664	0.57584	0.41617	0.31006	0.38913	0.18483	0.10856	0.13408	0.16178	0.19661	0.04	0.04	0.03	0.03	0.51	0.53	0.46	0.44	matched (3)	1	2	1
cg19547694	22	50174005	BRD1	0.46612	0.719632	0.253512	0.0903804	0.184642	0.0340662	0.517624	0.59776	0.52248	0.39122	0.40054	0.4186	0.81719	0.54861	0.8852	0.85517	0.49199	0.84	0.84	0.84	0.84	0.8	0.77	0.8	0.76	matched (3)	1	5	1
cg17923377	22	50174057	BRD1	0.201136	0.37948	0.178344	0.0399441	0.12996	0.0346025	0.518533	0.27085	0.19519	0.18836	0.17906	0.17222	0.46842	0.24724	0.5279	0.41238	0.24146	0.43	0.43	0.41	0.41	0.62	0.62	0.59	0.59	matched (3)	1	5	1
cg22330533	22	50173996	BRD1	0.493354	0.652764	0.15941	0.070564	0.127857	0.0489279	0.545657	0.60204	0.52734	0.43538	0.45012	0.45189	0.7326	0.54893	0.76264	0.73725	0.4824	0.7	0.68	0.67	0.66	0.74	0.72	0.74	0.72	matched (3)	1	5	1
cg23659250	22	50174065	BRD1	0.27979	0.55728	0.27749	0.0932622	0.163814	0.0152803	0.471463	0.42921	0.30868	0.21917	0.24364	0.19825	0.66381	0.42376	0.74083	0.60592	0.35208	0.48	0.47	0.41	0.4	0.66	0.66	0.65	0.63	matched (3)	1	5	1
cg20080845	22	50174170	BRD1	0.34238	0.585922	0.243542	0.0812275	0.165363	0.0263354	0.504546	0.4745	0.36684	0.30063	0.28406	0.28587	0.7152	0.40925	0.73217	0.66912	0.40387	0.73	0.72	0.7	0.71	0.75	0.73	0.76	0.74	matched (3)	1	5	1
cg01935221	6	32945631	BRD2	0.298136	0.478384	0.180248	0.0257177	0.0636207	0.00169409	0.270938	0.30812	0.33352	0.30103	0.28178	0.26623	0.56102	0.49264	0.38618	0.49401	0.45807	0.58	0.56	0.62	0.61	0.66	0.64	0.65	0.64	matched (3)	1	2	1
cg19556854	6	32945549	BRD2	0.573348	0.737102	0.163754	0.0202078	0.10985	0.0277438	0.506724	0.57522	0.55674	0.56601	0.5614	0.60737	0.85968	0.79056	0.5767	0.7769	0.68167	0.74	0.75	0.77	0.78	0.8	0.75	0.77	0.8	matched (3)	1	2	1
cg07732472	19	15390948	BRD4	0.20921	0.478156	0.268946	0.0202222	0.199461	0.0389318	0.526509	0.23871	0.19153	0.21701	0.18941	0.20939	0.70147	0.27387	0.61383	0.53712	0.26449	0.8	0.78	0.83	0.81	0.28	0.25	0.25	0.25	matched (3)	1	3	1
cg02681400	19	15375283	BRD4	0.532562	0.686102	0.15354	0.03081	0.0666441	0.00401378	0.349973	0.56359	0.56377	0.49461	0.52833	0.51251	0.70187	0.65617	0.73809	0.74844	0.58594	0.67	0.64	0.65	0.66	0.54	0.52	0.52	0.51	matched (3)	1	3	1
cg26771969	19	15358258	BRD4	0.44067	0.626606	0.185936	0.0290393	0.102083	0.0129584	0.458502	0.42706	0.39824	0.45158	0.45205	0.47442	0.77386	0.56599	0.64111	0.6502	0.50187	0.8	0.77	0.79	0.79	0.56	0.58	0.55	0.55	matched (3)	1	3	1
cg11447335	5	865350	BRD9	0.700248	0.87442	0.174172	0.0752633	0.0922002	0.0119488	0.451532	0.73114	0.78472	0.58675	0.67029	0.72834	0.8566	0.93186	0.7204	0.92385	0.93939	0.99	0.99	0.99	0.99	0.97	0.93	0.97	0.96	matched (3)	1	2	1
cg13346820	5	865318	BRD9	0.38953	0.547138	0.157608	0.0394521	0.0383193	0.00062516	0.198188	0.42338	0.43842	0.3469	0.37531	0.36364	0.54769	0.49301		0.57839	0.56946	0.84	0.86	0.87	0.87	0.8	0.77	0.76	0.77	matched (3)	1	2	1
cg20657709	2	28509570	BRE	0.570408	0.349932	-0.220476	0.0739407	0.169019	0.0403676	0.529506	0.643	0.65623	0.54152	0.50798	0.50331	0.62114	0.20718	0.25914	0.40655	0.25565	0.81	0.81	0.85	0.86	0.62	0.64	0.6	0.61	matched (3)	1	2	1
cg20591120	2	28177263	BRE	0.509664	0.687256	0.177592	0.0433308	0.140869	0.0454124	0.540341	0.53234	0.45944	0.56589	0.4741	0.51655	0.48816	0.86672	0.74219	0.62551	0.7137	0.66	0.71	0.66	0.66	0.79	0.78	0.83	0.77	matched (3)	1	2	1
cg26214765	6	166797748	BRP44L	0.661214	0.473168	-0.188046	0.0485146	0.131718	0.0297632	0.510028	0.66274	0.65099	0.63939	0.6118	0.74115	0.56831	0.32084	0.52146	0.60947	0.34576	0.76	0.72	0.77	0.75	0.27	0.32	0.31	0.3	matched (3)	1	2	1
cg01999051	6	166797738	BRP44L	0.726342	0.448202	-0.27814	0.0452967	0.208706	0.0390884	0.526792	0.75442	0.73218	0.65009	0.72915	0.76587	0.58744	0.2512	0.49354	0.69306	0.21577	0.93	0.94	0.94	0.89	0.1	0.04	0.12	0.09	matched (3)	1	2	1
cg11900210	18	34915648	BRUNOL4	0.701036	0.505974	-0.195062	0.0382013	0.148841	0.040701	0.530359	0.7614	0.6999	0.65616	0.68772	0.7	0.52691	0.25119	0.6272	0.52894	0.59563	0.58	0.5	0.61	0.55	0.24	0.27	0.22	0.22	matched (3)	1	4	1
cg15022739	18	34823045	BRUNOL4	0.266294	0.448394	0.1821	0.0854855	0.14315	0.0470599	0.542787	0.3058	0.39563	0.24059	0.19906	0.19039	0.603	0.21527	0.48873	0.49358	0.44139	0.89	0.86	0.87	0.9	0.72	0.72	0.72	0.7	matched (3)	1	4	1
cg07748883	18	34914606	BRUNOL4	0.107252	0.34919	0.241938	0.0354553	0.167759	0.030514	0.511704	0.16804	0.08821	0.09551	0.10608	0.07842	0.44987	0.22746	0.50887	0.44191	0.11784	0.66	0.62	0.65	0.65	0.29	0.3	0.31	0.24	matched (3)	1	4	1
cg19209689	18	35064900	BRUNOL4	0.222418	0.488892	0.266474	0.0708673	0.215398	0.0480206	0.544183	0.29855	0.20223	0.23013	0.2674	0.11378	0.57895	0.29664	0.65294	0.69428	0.22165	0.45	0.44	0.35	0.46	0.5	0.57	0.66	0.62	matched (3)	1	4	1
cg09993699	19	17517008	BST2	0.896908	0.577782	-0.319126	0.018865	0.255612	0.0490086	0.545657	0.89625	0.89306	0.88371	0.88255	0.92897	0.62398	0.7275	0.29514	0.34442	0.89787	0.12	0.13	0.11	0.12	0.74	0.79	0.74	0.76	matched (3)	1	4	1
cg16363586	19	17516329	BST2	0.869348	0.52843	-0.340918	0.0277642	0.252635	0.0387675	0.526172	0.84462	0.84496	0.8611	0.88898	0.90708	0.51958	0.68358	0.28151	0.29141	0.86607	0.19	0.2	0.19	0.19	0.81	0.77	0.75	0.77	matched (3)	1	4	1
cg07839313	19	17514600	BST2	0.73699	0.505346	-0.231644	0.0565377	0.157312	0.0267792	0.50495	0.67022	0.74092	0.73334	0.71506	0.82541	0.50273	0.54383	0.33602	0.39898	0.74517	0.59	0.46	0.5	0.48	0.68	0.66	0.65	0.66	matched (3)	1	4	1
cg20092122	19	17517221	BST2	0.790806	0.522364	-0.268442	0.0579594	0.206858	0.041716	0.532817	0.78211	0.69991	0.79285	0.82659	0.85257	0.43079	0.69885	0.4093	0.29308	0.7798	0.08	0.09	0.07	0.08	0.67	0.7	0.65	0.68	matched (3)	1	4	1
cg01695279	15	83733816	BTBD1	0.532702	0.722084	0.189382	0.135902	0.0987975	0.0384414	0.525377	0.45911	0.35934	0.67046	0.50524	0.66936	0.73738	0.61143	0.87912	0.68999	0.6925	0.57	0.41	0.49	0.51	0.75	0.81	0.8	0.76	matched (3)	1	2	1
cg02104456	15	83726483	BTBD1	0.831014	0.51634	-0.314674	0.0595777	0.200953	0.0221921	0.495506	0.78793	0.78051	0.82218	0.92949	0.83496	0.41715	0.54015	0.29537	0.49366	0.83537	0.92	0.92	0.93	0.94	0.83	0.84	0.85	0.85	matched (3)	1	2	1
cg14141102	12	107974557	BTBD11	0.747074	0.589868	-0.157206	0.0312402	0.0932103	0.016574	0.477812	0.71889	0.74077	0.73164	0.74388	0.80019	0.57402	0.63986	0.48993	0.52314	0.72239	0.76	0.78	0.8	0.8	0.54	0.6	0.62	0.51	matched (3)	1	5	1
cg11711057	12	107974444	BTBD11	0.728304	0.440962	-0.287342	0.0333758	0.205008	0.0340162	0.517624	0.70982	0.76869	0.73603	0.68199	0.74499	0.39432	0.54179	0.17121	0.37587	0.72162	0.82	0.8	0.86	0.86	0.47	0.6	0.49	0.43	matched (3)	1	5	1
cg21757872	12	107974453	BTBD11	0.758442	0.439732	-0.31871	0.0495943	0.241026	0.0401804	0.529233	0.70839	0.75338	0.7303	0.76102	0.83912	0.45573	0.48652	0.17385	0.27802	0.80454	0.87	0.81	0.84	0.87	0.63	0.67	0.61	0.57	matched (3)	1	5	1
cg07048623	12	108028560	BTBD11	0.749728	0.4503	-0.299428	0.0568516	0.236868	0.0456781	0.540819	0.67475	0.77102	0.77375	0.71054	0.81858	0.53129	0.60302	0.21712	0.1853	0.71477	0.89	0.86	0.9	0.88	0.67	0.81	0.72	0.73	matched (3)	1	5	1
cg00174508	12	107774298	BTBD11	0.036336	0.25279	0.216454	0.00641332	0.171389	0.0475756	0.543247	0.03256	0.04369	0.03174	0.04295	0.03074	0.55054	0.1975	0.22833	0.17048	0.1171	0.83	0.82	0.79	0.79	0.3	0.25	0.29	0.23	matched (3)	1	5	1
cg01715680	14	93725377	BTBD7	0.035438	0.230248	0.19481	0.0167591	0.135059	0.0314936	0.514122	0.03633	0.0557	0.03849	0.03765	0.00902	0.29801	0.15149	0.25724	0.39734	0.04716	0.94	0.91	0.91	0.91	0.34	0.3	0.36	0.35	matched (3)	1	3	1
cg16034652	14	93798309	BTBD7	0.455644	0.251872	-0.203772	0.0455881	0.128559	0.0206027	0.492577	0.44587	0.469	0.50112	0.38229	0.47994	0.17057	0.23362	0.20649	0.17169	0.47699	0.57	0.62	0.48	0.5	0.14	0.11	0.1	0.1	matched (3)	1	3	1
cg03505817	14	93735925	BTBD7	0.237114	0.548704	0.31159	0.0966289	0.142637	0.00485987	0.370322	0.14526	0.34415	0.22261	0.32963	0.14392	0.57258	0.39116	0.62088	0.7358	0.4231	0.86	0.84	0.83	0.87	0.73	0.78	0.78	0.75	matched (3)	1	3	1
cg13316188	6	38535293	BTBD9	0.788892	0.527538	-0.261354	0.0535779	0.203365	0.043178	0.535802	0.74315	0.74858	0.76565	0.86856	0.81852	0.38402	0.66032	0.24953	0.60778	0.73604	0.89	0.92	0.93	0.91	0.87	0.87	0.87	0.88	matched (3)	1	2	1
cg11924832	6	38605287	BTBD9	0.781994	0.5832	-0.198794	0.0557393	0.162149	0.0493268	0.546029	0.727	0.79014	0.81797	0.72425	0.85061	0.54611	0.57594	0.6324	0.35571	0.80584	0.91	0.91	0.9	0.93	0.72	0.72	0.74	0.66	matched (3)	1	2	1
cg21634628	3	15687271	BTD	0.064944	0.497324	0.43238	0.0228988	0.276138	0.0245891	0.502264	0.05104	0.06557	0.0871	0.08671	0.0343	0.58946	0.33879	0.70757	0.75467	0.09613	0.76	0.81	0.82	0.83	0.76	0.75	0.75	0.75	matched (3)	1	2	1
cg01087463	3	15676638	BTD	0.422574	0.762412	0.339838	0.133238	0.123763	0.00312211	0.326741	0.47453	0.61531	0.40927	0.26097	0.35279	0.83453	0.74103	0.83832	0.84371	0.55447	0.92	0.91	0.94	0.93	0.84	0.83	0.85	0.84	matched (3)	1	2	1
cg10459111	10	103113360	BTRC	0.33674	0.159596	-0.177144	0.0459591	0.109887	0.0188213	0.486633	0.37076	0.26543	0.382	0.3407	0.32481	0.2108	0.08095	0.0828	0.09305	0.33038	0.41	0.41	0.47	0.44	0.41	0.34	0.38	0.3	matched (3)	1	2	1
cg10455940	10	103213706	BTRC	0.049906	0.372878	0.322972	0.0250411	0.199384	0.0217104	0.495233	0.08452	0.05273	0.04163	0.05543	0.01522	0.3654	0.29575	0.59675	0.51911	0.08738	0.14	0.27	0.09	0.27	0.72	0.66	0.73	0.69	matched (3)	1	2	1
cg12378950	15	40508893	BUB1B	0.491032	0.696864	0.205832	0.100607	0.0455963	0.00692086	0.403576	0.61454	0.58537	0.42605	0.42921	0.39999	0.69918	0.66937	0.68592	0.77316	0.65669	0.87	0.9	0.92	0.88	0.58	0.6	0.58	0.58	matched (3)	1	3	1
cg18039797	15	40509518	BUB1B	0.215094	0.52098	0.305886	0.0427466	0.168031	0.0133359	0.460506	0.2594	0.26088	0.19949	0.18862	0.16708	0.61217	0.35147	0.63764	0.67723	0.32639	0.52	0.45	0.35	0.48	0.29	0.26	0.24	0.28	matched (3)	1	3	1
cg24359188	15	40509472	BUB1B	0.096718	0.329794	0.233076	0.0124235	0.124334	0.0134533	0.461251	0.09746	0.09769	0.11136	0.10011	0.07697	0.36737	0.27113	0.44348	0.42451	0.14248	0.17	0.16	0.14	0.16	0.11	0.1	0.11	0.11	matched (3)	1	3	1
cg10750182	10	73497514	C10orf105	0.360138	0.624512	0.264374	0.00682555	0.109614	0.00563291	0.383426	0.36491	0.35816	0.35015	0.35961	0.36786	0.63179	0.60394	0.72802	0.70747	0.45134	0.55	0.53	0.55	0.55	0.81	0.8	0.79	0.74	matched (3)	1	3	1
cg19429405	10	73497609	C10orf105	0.1241	0.54241	0.41831	0.0380191	0.257015	0.0211578	0.493372	0.12479	0.18864	0.10298	0.11197	0.09212	0.79367	0.25493	0.76527	0.60935	0.28883		0.45	0.38	0.38	0.83	0.9	0.78	0.86	matched (3)	1	3	1
cg23056923	10	73497629	C10orf105	0.11156	0.360646	0.249086	0.0256041	0.134328	0.0131715	0.459712	0.10156	0.15055	0.11064	0.11495	0.0801	0.53021	0.24088	0.38684	0.43558	0.20972	0.38	0.41	0.37	0.37	0.77	0.77	0.7	0.74	matched (3)	1	3	1
cg09264782	10	78004239	C10orf11	0.752694	0.497344	-0.25535	0.0241769	0.171386	0.0282761	0.507815	0.73918	0.72786	0.75274	0.75178	0.79191	0.54662	0.49904	0.29707	0.39338	0.75061	0.84	0.85	0.86	0.86	0.56	0.67	0.61	0.61	matched (3)	1	12	1
cg04850999	10	77872084	C10orf11	0.074258	0.452272	0.378014	0.0168078	0.278077	0.0382593	0.524808	0.10034	0.07668	0.06387	0.07447	0.05593	0.52598	0.23382	0.80768	0.57894	0.11494	0.63	0.58	0.63	0.63	0.22	0.2	0.2	0.22	matched (3)	1	12	1
cg23264016	10	77794696	C10orf11	0.124238	0.56547	0.441232	0.046084	0.287707	0.0255697	0.503798	0.20506	0.11258	0.11018	0.10413	0.08924	0.62867	0.30808	0.86846	0.79667	0.22547	0.88	0.86	0.88	0.87	0.44	0.53	0.44	0.43	matched (3)	1	12	1
cg05496768	10	77872288	C10orf11	0.386016	0.69069	0.304674	0.0305463	0.187591	0.0211482	0.493372	0.43096	0.39558	0.35451	0.36103	0.388	0.81058	0.5878	0.89567	0.73646	0.42294	0.89	0.88	0.89	0.89	0.31	0.29	0.31	0.3	matched (3)	1	12	1
cg25830307	10	77871644	C10orf11	0.263506	0.675278	0.411772	0.128321	0.286285	0.0286683	0.507979	0.40322	0.37275	0.20416	0.24905	0.08835	0.81996	0.46263	0.94966	0.85938	0.28476	0.88	0.85	0.9	0.9	0.48	0.4	0.38	0.37	matched (3)	1	12	1
cg14207539	10	77794591	C10orf11	0.173158	0.613584	0.440426	0.0591944	0.276898	0.0220572	0.495506	0.26333	0.1794	0.15401	0.16984	0.09921	0.75801	0.3564	0.86258	0.81787	0.27306	0.89	0.87	0.89	0.91	0.41	0.5	0.44	0.41	matched (3)	1	12	1
cg23966017	10	78283676	C10orf11	0.120056	0.526298	0.406242	0.0484344	0.278799	0.0299777	0.51057	0.1596	0.17772	0.11295	0.08888	0.06113	0.74274	0.2936	0.54927	0.84649	0.19939	0.9	0.9	0.89	0.92	0.49	0.63	0.52	0.59	matched (3)	1	12	1
cg24280832	10	77871958	C10orf11	0.100308	0.557176	0.456868	0.0293388	0.309855	0.0296472	0.509932	0.13241	0.12232	0.0863	0.10179	0.05872	0.59177	0.34887	0.95493	0.72457	0.16574	0.86	0.82	0.82	0.85	0.31	0.23	0.29	0.27	matched (3)	1	12	1
cg19008877	10	78157854	C10orf11	0.229558	0.652582	0.423024	0.0420525	0.246269	0.017429	0.481882	0.19123	0.28691	0.26064	0.19765	0.21136	0.71927	0.66371	0.81837	0.8315	0.23006	0.91	0.89	0.93	0.89	0.84	0.87	0.89	0.83	matched (3)	1	12	1
cg26819718	10	77872170	C10orf11	0.066264	0.63492	0.568656	0.0314832	0.327154	0.0173995	0.481882	0.10169	0.0779	0.07531	0.05964	0.01678	0.79528	0.39745	0.98263	0.80662	0.19262	0.89	0.87	0.87	0.86	0.37	0.31	0.34	0.32	matched (3)	1	12	1
cg16072382	10	78096093	C10orf11	0.424892	0.61011	0.185218	0.0729394	0.132723	0.0327884	0.516215	0.45297	0.48354	0.46579	0.30093	0.42123	0.76868	0.48185	0.57154	0.73117	0.49731	0.85	0.88	0.89	0.88	0.38	0.68	0.44	0.34	matched (3)	1	12	1
cg14236430	10	78192588	C10orf11	0.853982	0.658202	-0.19578	0.0181179	0.15328	0.0455617	0.540819	0.84717	0.85616	0.83608	0.84671	0.88379	0.57752	0.76435	0.6324	0.46403	0.85271	0.87	0.83	0.87	0.84	0.49	0.6	0.52	0.55	matched (3)	1	12	1
cg05210464	10	127349241	C10orf122	0.459446	0.308908	-0.150538	0.0593914	0.0919996	0.0184908	0.486183	0.45381	0.3601	0.49186	0.51192	0.47954	0.31037	0.20388	0.32917	0.25324	0.44788	0.43	0.43	0.51	0.49	0.09	0.09	0.1	0.1	matched (3)	1	2	1
cg03018949	10	127371658	C10orf122	0.466102	0.309348	-0.156754	0.0403816	0.118604	0.0388289	0.526368	0.48142	0.39638	0.4954	0.4674	0.48991	0.28331	0.21548	0.29542	0.2391	0.51343	0.53	0.5	0.54	0.49	0.17	0.17	0.15	0.17	matched (3)	1	2	1
cg23919794	10	135172031	C10orf125	0.575974	0.758126	0.182152	0.112215	0.0141966	0.0215532	0.494621	0.59566	0.60024	0.61236	0.38607	0.68554	0.74544	0.74596	0.75463	0.76585	0.77875	0.86	0.86	0.87	0.87	0.82	0.83	0.75	0.78	matched (3)	1	2	1
cg09105657	10	135172096	C10orf125	0.411616	0.687398	0.275782	0.0758734	0.0497928	0.00027007	0.147303	0.37521	0.44185	0.4591	0.29694	0.48498	0.71402	0.7111	0.73203	0.67268	0.60716	0.82	0.8	0.81	0.83	0.78	0.75	0.77	0.75	matched (3)	1	2	1
cg09172296	10	21807166	C10orf140	0.329888	0.141262	-0.188626	0.0783127	0.0674996	0.00370078	0.342539	0.24841	0.37324	0.40706	0.24219	0.37854	0.10839	0.1304	0.1073	0.09994	0.26028	0.09	0.1	0.08	0.07	0.56	0.66	0.61	0.38	matched (3)	1	2	1
cg01443922	10	21803711	C10orf140	0.617524	0.390206	-0.227318	0.0801041	0.145917	0.0214555	0.494504	0.4789	0.61907	0.66996	0.65223	0.66746	0.25783	0.59046	0.36311	0.25585	0.48378	0.87	0.93	0.91	0.92	0.33	0.36	0.32	0.26	matched (3)	1	2	1
cg00848594	10	45495782	C10orf25	0.297462	0.547118	0.249656	0.0647085	0.174808	0.0297106	0.509945	0.36857	0.35716	0.21511	0.26394	0.28253	0.78258	0.3951	0.58611	0.61755	0.35425	0.71	0.68	0.59	0.58	0.76	0.74	0.75	0.74	matched (3)	1	5	1
cg00899659	10	45495971	C10orf25	0.329778	0.646804	0.317026	0.0500522	0.181586	0.0152559	0.471332	0.34736	0.38898	0.32785	0.33359	0.25111	0.76886	0.7486	0.78393	0.5728	0.35983	0.45	0.44	0.31	0.38	0.76	0.75	0.75	0.78	matched (3)	1	5	1
cg18382353	10	45495981	C10orf25	0.139494	0.357234	0.21774	0.0238709	0.128593	0.0181368	0.485146	0.14707	0.17105	0.13768	0.13706	0.10461	0.54139	0.35651	0.38929	0.31268	0.1863	0.24	0.28	0.18	0.22	0.46	0.54	0.51	0.52	matched (3)	1	5	1
cg15601807	10	45495677	C10orf25	0.370654	0.688626	0.317972	0.0351759	0.214437	0.0284576	0.507887	0.35235	0.38098	0.42398	0.36581	0.33015	0.86143	0.58591	0.80033	0.83702	0.35844	0.65	0.75	0.6	0.55	0.69	0.69	0.8	0.75	matched (3)	1	5	1
cg26686009	10	45495739	C10orf25	0.139882	0.333122	0.19324	0.0488596	0.141767	0.0350379	0.519017	0.13388	0.17959	0.18833	0.13208	0.06553	0.53561	0.25568	0.40414	0.30265	0.16753	0.67	0.6	0.65	0.59	0.68	0.7	0.69	0.66	matched (3)	1	5	1
cg09038267	10	104524861	C10orf26	0.11934	0.373154	0.253814	0.031314	0.135874	0.0124018	0.454386	0.13299	0.12516	0.1249	0.1478	0.06585	0.3786	0.37278	0.45025	0.51165	0.15249	0.89	0.86	0.85	0.9	0.29	0.26	0.27	0.29	matched (3)	1	2	1
cg20340720	10	104512523	C10orf26	0.52918	0.329564	-0.199616	0.102691	0.121382	0.0235603	0.498717	0.38346	0.66526	0.55182	0.49241	0.55295	0.50638	0.3149	0.22559	0.21401	0.38694	0.89	0.94	0.91	0.91	0.53	0.38	0.44	0.44	matched (3)	1	2	1
cg04654479	10	11911576	C10orf47	0.728314	0.899346	0.171032	0.044736	0.0354807	0.00019235	0.131578	0.78299	0.76938	0.69134	0.68808	0.70978	0.88006	0.92161	0.94286	0.90053	0.85167	0.94	0.93	0.93	0.91	0.93	0.93	0.92	0.93	matched (3)	1	7	1
cg25233302	10	11911721	C10orf47	0.309466	0.83352	0.524054	0.0598595	0.13287	0.00028938	0.1511	0.34659	0.36481	0.30428	0.32085	0.2108	0.84925	0.79511	0.97589	0.91766	0.62969	0.99	0.99	0.99	0.99	0.99	0.98	0.98	0.99	matched (3)	1	7	1
cg08584759	10	11912126	C10orf47	0.032582	0.322834	0.290252	0.015099	0.171644	0.0191213	0.487198	0.03901	0.03229	0.04332	0.04165	0.00664	0.34209	0.27631	0.58588	0.30066	0.10923	0.83	0.53	0.54	0.71	0.83	0.71	0.8	0.77	matched (3)	1	7	1
cg01291665	10	11911449	C10orf47	0.483436	0.765718	0.282282	0.026048	0.0768222	0.0006105	0.19657	0.48078	0.52093	0.47807	0.48917	0.44823	0.67543	0.81535	0.84275	0.80408	0.69098	0.84	0.74	0.71	0.81	0.74	0.65	0.73	0.7	matched (3)	1	7	1
cg06953130	10	11912410	C10orf47	0.173344	0.454776	0.281432	0.0352138	0.177279	0.0223896	0.496186	0.22087	0.17858	0.15505	0.18565	0.12657	0.47073	0.34785	0.73234	0.46041	0.26255	0.84	0.59	0.59	0.75	0.84	0.75	0.84	0.83	matched (3)	1	7	1
cg22819767	10	11866910	C10orf47	0.682608	0.392314	-0.290294	0.0732449	0.157871	0.0108806	0.442349	0.71638	0.78423	0.60634	0.68788	0.61821	0.34272	0.35578	0.40721	0.64373	0.21213	0.8	0.95	0.83	0.92	0.81	0.78	0.83	0.78	matched (3)	1	7	1
cg17989313	10	11866971	C10orf47	0.76298	0.46366	-0.29932	0.0632806	0.153724	0.00886525	0.427644	0.82087	0.81334	0.66356	0.76874	0.74839	0.44336	0.38669	0.52258	0.68775	0.27792	0.88	0.85	0.86	0.87	0.8	0.76	0.8	0.79	matched (3)	1	7	1
cg00303111	10	75672723	C10orf55	0.639572	0.8166	0.177028	0.0456326	0.0209248	0.00030625	0.154129	0.58456	0.62733	0.61538	0.6992	0.67139	0.82607	0.81998	0.83023	0.82696	0.77976	0.85	0.84	0.86	0.86	0.84	0.79	0.83	0.8	matched (3)	1	2	1
cg16353350	10	75683980	C10orf55	0.278292	0.493256	0.214964	0.0459698	0.109441	0.00848467	0.424659	0.19779	0.30029	0.30841	0.30193	0.28304	0.61124	0.40387	0.53062	0.56617	0.35438	0.78	0.79	0.88	0.76	0.58	0.64	0.57	0.59	matched (3)	1	2	1
cg19862899	10	82173556	C10orf58	0.18389	0.565104	0.381214	0.0643182	0.270485	0.0325146	0.515984	0.2762	0.11377	0.19592	0.20127	0.13229	0.78008	0.36382	0.74393	0.7476	0.19009	0.71	0.72	0.73	0.72	0.6	0.61	0.53	0.56	matched (3)	1	3	1
cg07091481	10	82169149	C10orf58	0.26213	0.67792	0.41579	0.100022	0.275717	0.0245794	0.502264	0.42022	0.18849	0.27244	0.26478	0.16472	0.81805	0.5163	0.9188	0.86507	0.27138	0.7	0.67	0.66	0.65	0.63	0.66	0.52	0.66	matched (3)	1	3	1
cg12069540	10	82173570	C10orf58	0.128544	0.47767	0.349126	0.0318294	0.231842	0.027369	0.5061	0.16457	0.10487	0.15667	0.12539	0.09122	0.63461	0.29232	0.62769	0.66798	0.16575	0.54	0.54	0.53	0.48	0.59	0.55	0.5	0.52	matched (3)	1	3	1
cg07260003	10	50321116	C10orf72	0.487446	0.737856	0.25041	0.079359	0.0899334	0.00167317	0.269747	0.541	0.59006	0.45496	0.3863	0.46491	0.62707	0.85106	0.688	0.71884	0.80431	0.38	0.31	0.36	0.31	0.31	0.39	0.37	0.34	matched (3)	1	2	1
cg14137548	10	50317924	C10orf72	0.408186	0.664622	0.256436	0.0337582	0.0843253	0.00122651	0.246198	0.44076	0.44141	0.41136	0.37213	0.37527	0.69809	0.79563	0.63694	0.59191	0.60054	0.77	0.69	0.8	0.76	0.26	0.3	0.27	0.23	matched (3)	1	2	1
cg07945733	10	118429485	C10orf82	0.456784	0.260072	-0.196712	0.0540162	0.0796422	0.00253676	0.307539	0.4627	0.54554	0.42465	0.44514	0.40589	0.32773	0.16201	0.19289	0.27802	0.33971	0.58	0.54	0.53	0.52	0.57	0.57	0.48	0.45	matched (3)	1	3	1
cg27327268	10	118428651	C10orf82	0.770718	0.54243	-0.228288	0.0453134	0.159874	0.0305971	0.51186	0.72306	0.75536	0.73986	0.83084	0.80447	0.42938	0.43329	0.61453	0.44271	0.79224	0.9	0.9	0.89	0.91	0.77	0.81	0.74	0.79	matched (3)	1	3	1
cg15398400	10	118429481	C10orf82	0.457158	0.243134	-0.214024	0.0768598	0.0760625	0.00221011	0.29489	0.44482	0.59081	0.43413	0.41929	0.39674	0.26033	0.17229	0.18808	0.23082	0.36415	0.56	0.53	0.54	0.55	0.62	0.6	0.51	0.46	matched (3)	1	3	1
cg17921439	10	128211324	C10orf90	0.640092	0.462252	-0.17784	0.0728084	0.140463	0.0456567	0.540819	0.61966	0.56269	0.71087	0.58499	0.72225	0.38124	0.40045	0.40482	0.41206	0.71269	0.75	0.7	0.76	0.71	0.61	0.7	0.64	0.59	matched (3)	1	2	1
cg25639531	10	128148004	C10orf90	0.636054	0.36286	-0.273194	0.0780022	0.163001	0.0158881	0.474481	0.72317	0.51267	0.62217	0.66722	0.65504	0.37719	0.27587	0.5327	0.49446	0.13408	0.76	0.7	0.77	0.76	0.67	0.7	0.68	0.63	matched (3)	1	2	1
cg25168700	11	64067685	C11orf20	0.520184	0.296694	-0.22349	0.0806016	0.0706475	0.00169321	0.270938	0.49919	0.58579	0.54223	0.39059	0.58312	0.40482	0.23822	0.31789	0.23049	0.29205	0.22	0.26	0.26	0.22	0.65	0.64	0.57	0.61	matched (3)	1	2	1
cg22082868	11	64068146	C11orf20	0.337306	0.139198	-0.198108	0.069738	0.0575189	0.0013225	0.251449	0.35204	0.25756	0.39594	0.27187	0.40912	0.10547	0.13091	0.08365	0.14225	0.23371	0.09	0.1	0.08	0.07	0.08	0.06	0.08	0.06	matched (3)	1	2	1
cg11649795	11	109295491	C11orf87	0.805226	0.527486	-0.27774	0.0281944	0.175374	0.023013	0.497403	0.80972	0.80099	0.77745	0.85054	0.78743	0.46987	0.70428	0.31414	0.43583	0.71331	0.22	0.14	0.12		0.17	0.44	0.19	0.19	matched (3)	1	2	1
cg25771096	11	109295767	C11orf87	0.558412	0.30972	-0.248692	0.0618361	0.0744493	0.00048692	0.183539	0.66386	0.52856	0.53844	0.55647	0.50473	0.26307	0.31124	0.25485	0.28232	0.43712	0.19	0.21	0.2	0.22	0.15	0.18	0.17	0.15	matched (3)	1	2	1
cg05373256	11	61522178	C11orf9	0.658774	0.337378	-0.321396	0.15673	0.232592	0.0373705	0.523371	0.81338	0.66244	0.47391	0.81316	0.53098	0.15962	0.40538	0.17965	0.22666	0.71558	0.82	0.8	0.84	0.79	0.79	0.77	0.78	0.76	matched (3)	1	2	1
cg22627427	11	61522498	C11orf9	0.649592	0.378048	-0.271544	0.14888	0.169253	0.0277426	0.506724	0.78652	0.62986	0.47523	0.81508	0.54127	0.22835	0.31039	0.29114	0.40026	0.6601	0.8	0.75	0.82	0.81	0.67	0.68	0.67	0.67	matched (3)	1	2	1
cg25316749	11	111169284	C11orf93	0.061666	0.248064	0.186398	0.020904	0.121508	0.0254122	0.503578	0.07651	0.07738	0.05515	0.07143	0.02786	0.32957	0.14146	0.39309	0.26818	0.10802	0.43	0.44	0.44	0.4	0.25	0.39	0.18	0.19	matched (3)	1	3	1
cg15299978	11	111176294	C11orf93	0.200376	0.635208	0.434832	0.0971094	0.14221	0.00075293	0.211186	0.15413	0.15033	0.33816	0.09829	0.26097	0.76789	0.49306	0.73314	0.71259	0.46936	0.79	0.78	0.78	0.79	0.72	0.72	0.7	0.63	matched (3)	1	3	1
cg05309179	11	111176107	C11orf93	0.128158	0.541976	0.413818	0.0530515	0.131318	0.00102578	0.232538	0.11101	0.09234	0.20977	0.07771	0.14996	0.6391	0.47316	0.59402	0.65812	0.34548	0.81	0.75	0.8	0.81	0.66	0.62	0.6	0.55	matched (3)	1	3	1
cg21368143	12	25150626	C12orf77	0.108132	0.567116	0.458984	0.049952	0.320617	0.0319147	0.514614	0.15764	0.15798	0.1044	0.04517	0.07547	0.87456	0.32889	0.84179	0.6455	0.14484	0.93	0.88	0.88	0.9	0.79	0.78	0.81	0.81	matched (3)	1	2	1
cg16484526	12	25150608	C12orf77	0.155534	0.661066	0.505532	0.0401643	0.277577	0.0144916	0.466865	0.18181	0.20261	0.1637	0.12363	0.10592	0.87395	0.43459	0.88629	0.81837	0.29213	0.86	0.84	0.86	0.87	0.78	0.84	0.79	0.82	matched (3)	1	2	1
cg14973892	13	46944143	C13orf18	0.729544	0.239952	-0.489592	0.0725588	0.144483	0.00054521	0.188206	0.66254	0.75709	0.77263	0.64422	0.81124	0.48745	0.13997	0.20313	0.13578	0.23343	0.39	0.38	0.37	0.36	0.53	0.58	0.52	0.55	matched (3)	1	3	1
cg08879684	13	46962963	C13orf18	0.784138	0.537632	-0.246506	0.0362546	0.193277	0.0450508	0.53966	0.79274	0.78524	0.7409	0.76382	0.83799	0.5216	0.6904	0.48874	0.24919	0.73823	0.87	0.84	0.87	0.88	0.35	0.3	0.27	0.31	matched (3)	1	3	1
cg11727592	13	46916922	C13orf18	0.764866	0.593714	-0.171152	0.0432024	0.128834	0.03822	0.524687	0.76126	0.70994	0.74701	0.77857	0.82755	0.72134	0.56713	0.61245	0.38913	0.67852	0.69	0.63	0.72	0.62	0.39	0.43	0.46	0.37	matched (3)	1	3	1
cg24128590	14	74185274	C14orf43	0.209026	0.466204	0.257178	0.0517732	0.155039	0.0176397	0.482627	0.26035	0.24604	0.20646	0.20508	0.1272	0.63154	0.25905	0.54951	0.54059	0.35033	0.96	0.95	0.95	0.94	0.84	0.83	0.81	0.81	matched (3)	1	8	1
cg01020484	14	74185294	C14orf43	0.186516	0.386304	0.199788	0.0391272	0.101335	0.00862087	0.42527	0.24415	0.19417	0.19397	0.15474	0.14555	0.478	0.26425	0.37109	0.49992	0.31826	0.87	0.87	0.86	0.88	0.68	0.68	0.66	0.69	matched (3)	1	8	1
cg26217402	14	74238381	C14orf43	0.564078	0.75784	0.193762	0.0886563	0.0390345	0.00523273	0.378237	0.67797	0.53452	0.47758	0.63626	0.49406	0.70248	0.80056	0.7551	0.78876	0.7423	0.53	0.52	0.6	0.56	0.34	0.38	0.25	0.37	matched (3)	1	8	1
cg23938483	14	74185511	C14orf43	0.315268	0.754086	0.438818	0.145442	0.216104	0.00699907	0.404658	0.52668	0.39682	0.24911	0.24168	0.16205	0.91117	0.42899	0.90665	0.89035	0.63327	0.99	0.99	0.99	0.99	0.98	0.96	0.98	0.96	matched (3)	1	8	1
cg23367119	14	74230413	C14orf43	0.610588	0.77273	0.162142	0.0351599	0.0796541	0.0071481	0.407144	0.56753	0.65803	0.60447	0.59144	0.63147	0.81801	0.82877	0.79506	0.78851	0.6333	0.78	0.77	0.78	0.77	0.63	0.59	0.57	0.62	matched (3)	1	8	1
cg24996979	14	74223355	C14orf43	0.065254	0.289066	0.223812	0.018702	0.171789	0.0430603	0.535405	0.04767	0.05998	0.09495	0.07069	0.05298	0.37827	0.15645	0.48244	0.36218	0.06599	0.24	0.21	0.22	0.22	0.08	0.06	0.06	0.08	matched (3)	1	8	1
cg17454920	14	74185993	C14orf43	0.238562	0.447956	0.209394	0.0597793	0.138207	0.0237076	0.49935	0.24019	0.3035	0.29201	0.1757	0.18141	0.59512	0.25765	0.45633	0.55983	0.37085	0.91	0.92	0.89	0.89	0.9	0.89	0.9	0.89	matched (3)	1	8	1
cg23484159	14	74184843	C14orf43	0.138634	0.384046	0.245412	0.0360623	0.158415	0.023922	0.500348	0.16765	0.17384	0.14807	0.11443	0.08918	0.57027	0.19463	0.37363	0.51255	0.26915	0.9	0.87	0.89	0.89	0.69	0.64	0.66	0.68	matched (3)	1	8	1
cg20038602	15	37071175	C15orf41	0.334606	0.614638	0.280032	0.0505038	0.225382	0.0482917	0.544778	0.3714	0.34439	0.39041	0.26931	0.29752	0.55442	0.5923	0.83799	0.80812	0.28036	0.88	0.91	0.89	0.88	0.88	0.9	0.89	0.92	matched (3)	1	2	1
cg04819351	15	36872220	C15orf41	0.567452	0.38757	-0.179882	0.105851	0.130718	0.0450593	0.53966	0.64346	0.44614	0.54816	0.49519	0.70431	0.43094	0.22045	0.34766	0.36088	0.57792	0.83	0.71	0.74	0.76	0.45	0.53	0.39	0.45	matched (3)	1	2	1
cg02341645	17	71756141	C17orf54	0.489232	0.268116	-0.221116	0.0761974	0.10063	0.00510027	0.37526	0.41202	0.41283	0.54328	0.4969	0.58113	0.24597	0.2624	0.214	0.17931	0.4389	0.83	0.56	0.83	0.76	0.45	0.5	0.43	0.44	matched (3)	1	2	1
cg22433759	17	71824272	C17orf54	0.467804	0.273178	-0.194626	0.0407341	0.124885	0.0222153	0.495506	0.41923	0.4503	0.53027	0.46401	0.47521	0.447	0.10475	0.22109	0.29669	0.29636	0.38	0.35	0.38	0.42	0.27	0.29	0.27	0.19	matched (3)	1	2	1
cg12699647	17	80401857	C17orf62	0.875836	0.725178	-0.150658	0.029583	0.102576	0.0277818	0.506724	0.85819	0.89775	0.86676	0.84208	0.9144	0.76327	0.73987	0.5903	0.66912	0.86333	0.98	0.97	0.98	0.98	0.79	0.77	0.8	0.77	matched (3)	1	3	1
cg03828522	17	80409455	C17orf62	0.839304	0.688438	-0.150866	0.0184687	0.0726499	0.00815915	0.420262	0.83607	0.82832	0.82411	0.83713	0.87089	0.72997	0.63581	0.71574	0.59162	0.76905	0.92	0.91	0.91	0.88	0.44	0.48	0.4	0.43	matched (3)	1	3	1
cg22810684	17	80401665	C17orf62	0.591922	0.436496	-0.155426	0.0272157	0.120747	0.0433898	0.536217	0.55145	0.6187	0.59199	0.58269	0.61478	0.48606	0.43336	0.28361	0.37394	0.60551	0.8	0.79	0.78	0.81	0.59	0.58	0.59	0.59	matched (3)	1	3	1
cg22453039	17	54893255	C17orf67	0.613782	0.340404	-0.273378	0.131884	0.137978	0.0125956	0.455761	0.43067	0.52415	0.68155	0.68156	0.75098	0.46869	0.17981	0.49889	0.29763	0.257	0.87	0.88	0.9	0.9	0.83	0.84	0.85	0.76	matched (3)	1	3	1
cg21371003	17	54893317	C17orf67	0.48553	0.226836	-0.258694	0.125013	0.16615	0.0256435	0.503891	0.31725	0.40415	0.55233	0.63349	0.52043	0.44756	0.07837	0.34912	0.07578	0.18335	0.82	0.81	0.88	0.84	0.47	0.51	0.51	0.4	matched (3)	1	3	1
cg05514006	17	54893150	C17orf67	0.650082	0.332228	-0.317854	0.118292	0.166241	0.00971885	0.43304	0.52689	0.52661	0.6782	0.78031	0.7384	0.44526	0.21494	0.57012	0.20749	0.22333	0.73	0.69	0.66	0.71	0.71	0.69	0.78	0.63	matched (3)	1	3	1
cg13165240	17	3715743	C17orf85	0.806436	0.560458	-0.245978	0.0392045	0.167809	0.0286637	0.507979	0.77642	0.81279	0.80566	0.76912	0.86819	0.50595	0.67877	0.4643	0.36939	0.78388	0.7	0.72	0.65	0.67	0.36	0.33	0.34	0.36	matched (3)	1	6	1
cg00679711	17	3716493	C17orf85	0.89234	0.691584	-0.200756	0.0372421	0.11429	0.0143314	0.466189	0.89645	0.87166	0.87781	0.86094	0.95484	0.61485	0.68326	0.62733	0.64171	0.89077	0.93	0.93	0.92	0.94	0.43	0.37	0.41	0.37	matched (3)	1	6	1
cg02128572	17	3716214	C17orf85	0.864364	0.552406	-0.311958	0.00970301	0.209826	0.0291658	0.509002	0.86937	0.86487	0.8505	0.86066	0.87642	0.59371	0.67094	0.24581	0.45908	0.79249	0.93	0.94	0.93	0.95	0.32	0.29	0.32	0.28	matched (3)	1	6	1
cg25382652	17	3716426	C17orf85	0.961018	0.740614	-0.220404	0.0177087	0.131684	0.019406	0.487421	0.9425	0.95084	0.96643	0.95673	0.98859	0.72141	0.8204	0.58927	0.65257	0.91942	0.99	0.97	0.98	0.98	0.57	0.51	0.53	0.48	matched (3)	1	6	1
cg10709026	17	3716247	C17orf85	0.849272	0.568068	-0.281204	0.0371753	0.222982	0.0468157	0.542389	0.86926	0.8075	0.81607	0.85715	0.89638	0.58346	0.69247	0.22606	0.51792	0.82043	0.95	0.97	0.93	0.93	0.42	0.39	0.38	0.39	matched (3)	1	6	1
cg02317397	17	3716279	C17orf85	0.818006	0.52592	-0.292086	0.03077	0.200184	0.0300768	0.510785	0.86897	0.81596	0.78909	0.79936	0.81665	0.50186	0.66948	0.27452	0.40856	0.77518	0.92	0.91	0.9	0.92	0.34	0.3	0.28	0.29	matched (3)	1	6	1
cg01041239	18	13222581	C18orf1	0.041016	0.357144	0.316128	0.0180924	0.185212	0.0184755	0.486183	0.0654	0.04617	0.04381	0.03373	0.01597	0.38903	0.25549	0.51245	0.53583	0.09292	0.63	0.7	0.67	0.68	0.6	0.64	0.6	0.59	matched (3)	1	2	1
cg06825661	18	13260398	C18orf1	0.157682	0.438664	0.280982	0.0484593	0.220353	0.0447118	0.539127	0.13459	0.23871	0.16636	0.12392	0.12483	0.59131	0.21314	0.66592	0.52955	0.1934	0.77	0.76	0.77	0.8	0.44	0.46	0.33	0.42	matched (3)	1	2	1
cg26552621	19	1271019	C19orf23	0.263466	0.427138	0.163672	0.0686862	0.0926135	0.0145708	0.467188	0.30577	0.35929	0.24937	0.19937	0.20353	0.48241	0.30059	0.54592	0.40237	0.4044	0.61	0.6	0.61	0.59	0.63	0.57	0.55	0.57	matched (3)	1	5	1
cg14558880	19	1271275	C19orf23	0.274062	0.521454	0.247392	0.0499009	0.133229	0.0111063	0.444258	0.25552	0.29285	0.35174	0.22526	0.24494	0.71462	0.36107	0.57465	0.50528	0.45165	0.86	0.83	0.88	0.87	0.93	0.86	0.87	0.88	matched (3)	1	5	1
cg09400566	19	1271371	C19orf23	0.296252	0.50679	0.210538	0.0665584	0.13816	0.0231174	0.49775	0.37616	0.35095	0.29054	0.23049	0.23312	0.65132	0.3635	0.47337	0.65191	0.39385	0.65	0.59	0.63	0.62	0.68	0.67	0.63	0.63	matched (3)	1	5	1
cg19301960	19	1271312	C19orf23	0.562984	0.800406	0.237422	0.0470228	0.0622117	0.00019029	0.13092	0.62819	0.56832	0.57228	0.49766	0.54847	0.82575	0.83927	0.82704	0.82015	0.68982	0.88	0.85	0.88	0.85	0.92	0.91	0.88	0.9	matched (3)	1	5	1
cg02281970	19	1271307	C19orf23	0.312332	0.61257	0.300238	0.0603203	0.116334	0.00216521	0.292993	0.38994	0.33337	0.32649	0.22831	0.28355	0.80501	0.50438	0.62387	0.58355	0.54604	0.9	0.81	0.87	0.87	0.94	0.9	0.9	0.88	matched (3)	1	5	1
cg00491548	19	3539158	C19orf28	0.168274	0.321036	0.152762	0.0310909	0.0785396	0.00903154	0.429111	0.16587	0.21623	0.16823	0.16173	0.12931	0.42199	0.25373	0.37094	0.32382	0.2347	0.69	0.66	0.7	0.7	0.29	0.27	0.3	0.31	matched (3)	1	2	1
cg17427615	19	3539097	C19orf28	0.41424	0.641846	0.227606	0.0232312	0.1317	0.0170098	0.479834	0.43097	0.43814	0.38676	0.42293	0.3924	0.73393	0.47073	0.75378	0.7217	0.52909	0.63	0.64	0.65	0.66	0.42	0.33	0.37	0.4	matched (3)	1	2	1
cg00570088	19	1017316	C19orf6	0.435314	0.798098	0.362784	0.0522846	0.0687452	2.133e-05	0.0654891	0.48957	0.38011	0.41591	0.49218	0.3988	0.84791	0.69108	0.81777	0.8609	0.77283	0.89	0.84	0.91	0.89	0.89	0.91	0.89	0.86	matched (3)	1	3	1
cg24402975	19	1009732	C19orf6	0.099778	0.331538	0.23176	0.0661787	0.175935	0.0390583	0.526718	0.07097	0.04467	0.11363	0.20899	0.06063	0.45009	0.24465	0.3917	0.50285	0.0684	0.95	0.93	0.94	0.93	0.6	0.5	0.53	0.53	matched (3)	1	3	1
cg19489512	19	1016150	C19orf6	0.431278	0.78935	0.358072	0.0526804	0.0345284	4.848e-06	0.0399038	0.39263	0.3666	0.47154	0.43269	0.49293	0.74686	0.83742	0.80677	0.78436	0.77134	0.79	0.72	0.78	0.8	0.82	0.72	0.76	0.71	matched (3)	1	3	1
cg14288213	19	18703034	C19orf60	0.770226	0.93062	0.160394	0.0780263	0.0219916	0.00820739	0.420772	0.72538	0.88298	0.70336	0.71893	0.82048	0.92466	0.90726	0.94677	0.91478	0.95963	0.94	0.94	0.92	0.95	0.93	0.94	0.94	0.95	matched (3)	1	2	1
cg25234359	19	18699219	C19orf60	0.498796	0.255016	-0.24378	0.0394237	0.107851	0.00498713	0.372778	0.56868	0.47967	0.48444	0.47357	0.48762	0.3133	0.14592	0.17919	0.2249	0.41177	0.55	0.5	0.43	0.5	0.7	0.64	0.65	0.63	matched (3)	1	2	1
cg13389652	19	3481985	C19orf77	0.75501	0.560944	-0.194066	0.0331282	0.11382	0.0164315	0.476927	0.75637	0.72807	0.73377	0.7459	0.81094	0.62125	0.54616	0.47873	0.43693	0.72165	0.94	0.93	0.94	0.94	0.4	0.4	0.23	0.32	matched (3)	1	2	1
cg14896559	19	3481957	C19orf77	0.537942	0.322774	-0.215168	0.0322317	0.103785	0.00766391	0.413489	0.497	0.56776	0.51026	0.55139	0.5633	0.37403	0.24944	0.30451	0.21269	0.4732	0.86	0.84	0.86	0.87	0.29	0.3	0.22	0.25	matched (3)	1	2	1
cg27393726	10	16561605	C1QL3	0.776197	0.589368	-0.18683	0.0667316	0.111738	0.0183995	0.486183		0.82622	0.75192	0.69284	0.83381	0.51163	0.75948	0.5277	0.50092	0.64711	0.79	0.75	0.81	0.85	0.77	0.78	0.76	0.73	matched (3)	1	2	1
cg00267286	10	16564187	C1QL3	0.61135	0.34344	-0.26791	0.0420933	0.177685	0.0260673	0.504096	0.55545	0.58627	0.61385	0.66172	0.63946	0.39299	0.27276	0.26249	0.1631	0.62586	0.6	0.58	0.63	0.61	0.61	0.72	0.73	0.7	matched (3)	1	2	1
cg00193613	17	77042810	C1QTNF1	0.098928	0.504664	0.405736	0.0418216	0.151754	0.00288988	0.319623	0.16111	0.07663	0.11729	0.08711	0.0525	0.64258	0.31521	0.54816	0.6415	0.37587	0.83	0.8	0.86	0.79	0.62	0.66	0.62	0.6	matched (3)	1	9	1
cg08821738	17	77043179	C1QTNF1	0.090434	0.586494	0.49606	0.0175235	0.170798	0.00275041	0.314584	0.11394	0.09741	0.0919	0.08203	0.06689	0.73237	0.54149	0.73773	0.5996	0.32128	0.85	0.82	0.87	0.85	0.7	0.74	0.74	0.69	matched (3)	1	9	1
cg04243822	17	77030221	C1QTNF1	0.465164	0.663354	0.19819	0.0600219	0.137576	0.0285161	0.507979	0.51566	0.40879	0.45568	0.53794	0.40775	0.62986	0.80881	0.45175	0.67023	0.75612	0.91	0.9	0.93	0.92	0.81	0.81	0.77	0.8	matched (3)	1	9	1
cg06097994	17	77043171	C1QTNF1	0.0975	0.582018	0.484518	0.0317401	0.152666	0.00165056	0.268686	0.09049	0.14473	0.11223	0.07343	0.06662	0.67962	0.76236	0.53814	0.56953	0.36044	0.8	0.73	0.81	0.75	0.65	0.66	0.68	0.67	matched (3)	1	9	1
cg08821600	17	77042745	C1QTNF1	0.140824	0.431088	0.290264	0.0328515	0.15973	0.0139809	0.464479	0.16663	0.17709	0.14284	0.12057	0.09699	0.51574	0.22626	0.51342	0.60074	0.29928	0.72	0.71	0.78	0.75	0.54	0.55	0.51	0.49	matched (3)	1	9	1
cg25330016	17	77030281	C1QTNF1	0.383314	0.633968	0.250654	0.0515906	0.133101	0.0103813	0.438836	0.38909	0.35927	0.36652	0.46844	0.33325	0.64923	0.76482	0.4102	0.65829	0.6873	0.88	0.85	0.88	0.87	0.76	0.78	0.71	0.7	matched (3)	1	9	1
cg26292173	17	77043544	C1QTNF1	0.51088	0.82033	0.30945	0.0942871	0.0332996	0.00098031	0.230663	0.47291	0.46232	0.62227	0.40087	0.59603	0.81752	0.84512	0.85958	0.80382	0.77561	0.87	0.85	0.89	0.88	0.85	0.83	0.84	0.83	matched (3)	1	9	1
cg16935790	17	77043246	C1QTNF1	0.444626	0.749228	0.304602	0.0344023	0.16984	0.0146819	0.467977	0.40507	0.4565	0.49159	0.41714	0.45283	0.87561	0.48178	0.86936	0.84103	0.67836	0.89	0.89	0.91	0.89	0.87	0.86	0.84	0.87	matched (3)	1	9	1
cg26632897	17	77030546	C1QTNF1	0.429818	0.649962	0.220144	0.0272588	0.118216	0.0125408	0.455207	0.44108	0.41455	0.42018	0.47147	0.40181	0.67899	0.76026	0.44789	0.67462	0.68805	0.85	0.85	0.86	0.87	0.56	0.57	0.54	0.53	matched (3)	1	9	1
cg25391117	5	34043284	C1QTNF3	0.724126	0.482816	-0.24131	0.0393407	0.110569	0.00586178	0.387481	0.72558	0.66304	0.71726	0.76735	0.7474	0.41874	0.50488	0.35294	0.48917	0.64835	0.66	0.66	0.63	0.62	0.62	0.64	0.61	0.64	matched (3)	1	4	1
cg23051392	5	34043481	C1QTNF3	0.79663	0.575394	-0.221236	0.0450356	0.088034	0.00249375	0.306493	0.78595	0.73257	0.78477	0.83841	0.84145	0.52143	0.57075	0.46772	0.62215	0.69492	0.62	0.66	0.58	0.6	0.77	0.79	0.73	0.75	matched (3)	1	4	1
cg17617843	5	34043454	C1QTNF3	0.348852	0.195386	-0.153466	0.0808153	0.0406953	0.0093182	0.431127	0.48004	0.31022	0.35074	0.34009	0.26317	0.16477	0.19884	0.16328	0.18702	0.26302	0.2	0.24	0.17	0.19	0.5	0.53	0.51	0.45	matched (3)	1	4	1
cg14507146	5	34043333	C1QTNF3	0.797886	0.628214	-0.169672	0.0333106	0.068464	0.00275647	0.314879	0.7792	0.75119	0.80397	0.82	0.83507	0.6609	0.56512	0.55453	0.64249	0.71803	0.75	0.77	0.71	0.74	0.65	0.68	0.66	0.65	matched (3)	1	4	1
cg10107529	4	15344779	C1QTNF7	0.600458	0.83227	0.231812	0.187314	0.044729	0.0487119	0.545281	0.45476	0.74824	0.69989	0.34692	0.75248	0.85546	0.81854	0.78102	0.89662	0.80971	0.87	0.92	0.91	0.89	0.79	0.76	0.57	0.72	matched (3)	1	2	1
cg05003411	4	15428768	C1QTNF7	0.235094	0.61119	0.376096	0.0241469	0.201816	0.013589	0.461717	0.22904	0.20991	0.27338	0.24081	0.22233	0.70738	0.66884	0.77115	0.64861	0.25997	0.89	0.86	0.89	0.88	0.71	0.75	0.69	0.69	matched (3)	1	2	1
cg09695996	16	1138489	C1QTNF8	0.717884	0.450718	-0.267166	0.055178	0.162433	0.0181352	0.485138	0.66279	0.73379	0.70476	0.68342	0.80466	0.40499	0.4498	0.39819	0.28148	0.71913	0.7	0.73	0.81	0.76	0.23	0.26	0.25	0.23	matched (3)	1	3	1
cg02726898	16	1146545	C1QTNF8	0.82653	0.522248	-0.304282	0.0662287	0.162123	0.0103479	0.438586	0.86858	0.83853	0.80926	0.72253	0.89375	0.52832	0.61644	0.40311	0.32938	0.73399	0.93	0.84	0.91	0.89	0.49	0.46	0.44	0.48	matched (3)	1	3	1
cg01006126	16	1146445	C1QTNF8	0.913248	0.759886	-0.153362	0.0385118	0.104341	0.02687	0.505092	0.94381	0.89356	0.87847	0.88573	0.96467	0.67621	0.81438	0.69689	0.69337	0.91858	0.81	0.83	0.89	0.85	0.55	0.58	0.53	0.55	matched (3)	1	3	1
cg00448720	13	24883014	C1QTNF9	0.644556	0.453134	-0.191422	0.0510492	0.125769	0.0234432	0.498387	0.55798	0.67871	0.64269	0.65976	0.68364	0.5276	0.48238	0.50051	0.2306	0.52458	0.75	0.79	0.7	0.78	0.31	0.28	0.28	0.21	matched (3)	1	2	1
cg19832347	13	24887606	C1QTNF9	0.619502	0.359704	-0.259798	0.0340662	0.182398	0.0320636	0.514819	0.6417	0.563	0.61174	0.64296	0.63811	0.47121	0.23164	0.33852	0.15155	0.6056	0.83	0.77	0.81	0.81	0.21	0.24	0.24	0.2	matched (3)	1	2	1
cg21418854	1	36771781	C1orf113	0.625426	0.827032	0.201606	0.0678998	0.0367317	0.00101435	0.232271	0.55582	0.738	0.59761	0.61366	0.62204	0.81494	0.86098	0.84205	0.84855	0.76864	0.76	0.74	0.79	0.77	0.38	0.36	0.39	0.4	matched (3)	1	4	1
cg00426377	1	36785859	C1orf113	0.379068	0.627696	0.248628	0.0718778	0.111593	0.00432193	0.35671	0.44338	0.46814	0.32648	0.3093	0.34804	0.73177	0.60779	0.64467	0.70593	0.44832	0.47	0.43	0.41	0.41	0.73	0.72	0.72	0.7	matched (3)	1	4	1
cg19373545	1	36771793	C1orf113	0.715274	0.892518	0.177244	0.0794402	0.0542891	0.00437381	0.357542	0.62161	0.77956	0.69807	0.66455	0.81258	0.8618	0.87407	0.92878	0.96645	0.83149		0.92	0.95	0.93	0.39	0.32	0.35	0.4	matched (3)	1	4	1
cg17710804	1	36771844	C1orf113	0.182702	0.364726	0.182024	0.0396159	0.0529048	0.0003694	0.164606	0.18139	0.23434	0.193	0.18125	0.12353	0.38014	0.33427	0.37237	0.43894	0.29791	0.5	0.49	0.51	0.47	0.27	0.22	0.28	0.3	matched (3)	1	4	1
cg04095045	1	24882199	C1orf130	0.339216	0.156208	-0.183008	0.0925356	0.0840503	0.0114401	0.448045	0.48682	0.35581	0.29923	0.31503	0.23919	0.20875	0.11405	0.07603	0.10492	0.27729	0.13	0.14	0.09	0.1	0.06	0.06	0.06	0.07	matched (3)	1	4	1
cg20263885	1	24882207	C1orf130	0.254298	0.090434	-0.163864	0.110499	0.0523544	0.0256226	0.503891	0.40033	0.33077	0.16949	0.23542	0.13548	0.06376	0.11602	0.03299	0.07182	0.16758	0.06	0.12	0.06	0.05	0.04	0.04	0.05	0.04	matched (3)	1	4	1
cg21859019	1	24882153	C1orf130	0.559628	0.265698	-0.29393	0.0302459	0.146165	0.00969022	0.43304	0.57283	0.60396	0.5345	0.52995	0.5569	0.28839	0.18815	0.14321	0.19913	0.50961	0.22	0.27	0.19	0.19	0.11	0.09	0.07	0.1	matched (3)	1	4	1
cg10174575	1	24932046	C1orf130	0.609998	0.803552	0.193554	0.0825769	0.052665	0.00331918	0.334532	0.50586	0.73437	0.59181	0.59123	0.62672	0.82669	0.74768	0.85999	0.83626	0.74714	0.89	0.9	0.88	0.93	0.41	0.35	0.33	0.35	matched (3)	1	4	1
cg24341452	1	182911633	C1orf14	0.53563	0.381852	-0.153778	0.0686795	0.0622164	0.00605413	0.390894	0.50658	0.49638	0.64257	0.46994	0.56268	0.41688	0.43176	0.41672	0.28088	0.36302	0.37	0.35	0.29	0.37	0.76	0.7	0.74	0.74	matched (3)	1	2	1
cg02721693	1	182922705	C1orf14	0.211104	0.504583	0.293478	0.0705985	0.183578	0.0429793	0.535297	0.19934	0.29915	0.2024	0.24691	0.10772	0.51275		0.56231	0.69019	0.25308	0.63	0.56	0.66	0.59	0.77	0.69	0.67	0.69	matched (3)	1	2	1
cg11782208	1	917892	C1orf170	0.731094	0.536874	-0.19422	0.0666211	0.145236	0.0371703	0.523272	0.69943	0.84468	0.70617	0.67428	0.73091	0.47164	0.57161	0.45832	0.40865	0.77415	0.88	0.85	0.86	0.88	0.44	0.48	0.46	0.45	matched (3)	1	4	1
cg22348654	1	916058	C1orf170	0.116992	0.498174	0.381182	0.10224	0.18135	0.0057493	0.385611	0.29595	0.07364	0.10158	0.07183	0.04196	0.61247	0.4363	0.64097	0.59449	0.20664	0.94	0.93	0.95	0.94	0.47	0.51	0.4	0.47	matched (3)	1	4	1
cg11235921	1	917819	C1orf170	0.555248	0.35813	-0.197118	0.0448002	0.0874135	0.00421863	0.354731	0.53083	0.63415	0.54516	0.52533	0.54077	0.32956	0.31166	0.33024	0.30588	0.51331	0.67	0.62	0.61	0.66	0.42	0.42	0.4	0.44	matched (3)	1	4	1
cg18166741	1	916346	C1orf170	0.349694	0.553396	0.203702	0.0725794	0.151345	0.0364782	0.521906	0.4618	0.27456	0.34677	0.29898	0.36636	0.61575	0.35703	0.6168	0.73475	0.44265	0.82	0.8	0.82	0.81	0.35	0.33	0.32	0.33	matched (3)	1	4	1
cg05782377	1	11760856	C1orf187	0.641852	0.407926	-0.233926	0.0516275	0.089237	0.0018772	0.279016	0.66917	0.68581	0.58995	0.58166	0.68267	0.42996	0.3788	0.40313	0.29053	0.53721	0.51	0.51	0.51	0.59	0.34	0.41	0.38	0.27	matched (3)	1	2	1
cg16020346	1	11761078	C1orf187	0.612364	0.385188	-0.227176	0.0850905	0.126881	0.0126954	0.456785	0.73765	0.65797	0.55485	0.52875	0.5826	0.41886	0.42135	0.46437	0.16138	0.45998	0.35	0.47	0.4	0.48	0.4	0.59	0.48	0.4	matched (3)	1	2	1
cg12752420	1	43751363	C1orf210	0.545886	0.743368	0.197482	0.0471289	0.0800976	0.00257158	0.307899	0.56067	0.61249	0.53315	0.48231	0.54081	0.68925	0.86263	0.78847	0.67412	0.70237	0.95	0.92	0.92	0.94	0.48	0.44	0.45	0.46	matched (3)	1	2	1
cg23800435	1	43751376	C1orf210	0.274832	0.450006	0.175174	0.0782953	0.0905459	0.0116436	0.449362	0.22405	0.39959	0.2699	0.28486	0.19576	0.41901	0.54735	0.53633	0.41399	0.33335	0.87	0.77	0.8	0.82	0.37	0.35	0.36	0.35	matched (3)	1	2	1
cg03081691	1	226188006	C1orf55	0.814364	0.424624	-0.38974	0.0331822	0.165303	0.00538053	0.379857	0.78418	0.81292	0.78109	0.8586	0.83503	0.47974	0.48741	0.24891	0.26675	0.64031	0.08	0.14	0.08	0.1	0.73	0.74	0.73	0.71	matched (3)	1	2	1
cg04117530	1	226187852	C1orf55	0.713736	0.555374	-0.158362	0.0465093	0.0555924	0.00132819	0.252002	0.76076	0.70888	0.6427	0.75002	0.70632	0.61406	0.59032	0.47662	0.57424	0.52163	0.1	0.1	0.08	0.09	0.71	0.71	0.7	0.72	matched (3)	1	2	1
cg12632610	1	1474224	C1orf70	0.881584	0.728564	-0.15302	0.0263214	0.0913827	0.0175793	0.482264	0.87449	0.85571	0.87603	0.87556	0.92613	0.6663	0.68185	0.7813	0.64949	0.86388	0.96	0.92	0.92	0.93	0.91	0.9	0.85	0.89	matched (3)	1	2	1
cg18114463	1	1476551	C1orf70	0.370354	0.528392	0.158038	0.0233888	0.061169	0.00270376	0.312485	0.36897	0.3965	0.36901	0.33388	0.38341	0.55815	0.48969	0.53103	0.61078	0.45231	0.88	0.83	0.88	0.87	0.74	0.73	0.65	0.77	matched (3)	1	2	1
cg18565264	1	2140551	C1orf86	0.63751	0.803522	0.166012	0.0771128	0.0528425	0.00526602	0.378344	0.54467	0.69516	0.67592	0.56392	0.70788	0.74989	0.82987	0.82366	0.86696	0.74723	0.87	0.84	0.87	0.87	0.72	0.75	0.72	0.71	matched (3)	1	2	1
cg20617669	1	2138442	C1orf86	0.27192	0.481134	0.209214	0.0217626	0.128682	0.0210058	0.493127	0.24653	0.30099	0.28592	0.2682	0.25796	0.64436	0.40391	0.49357	0.55156	0.31227	0.84	0.81	0.84	0.81	0.8	0.77	0.74	0.74	matched (3)	1	2	1
cg15098077	1	34642000	C1orf94	0.869556	0.686272	-0.183284	0.0413759	0.130299	0.031775	0.514349	0.86289	0.81237	0.86868	0.87511	0.92873	0.65702	0.74607	0.64108	0.51848	0.86871	0.79	0.8	0.84	0.79	0.43	0.43	0.43	0.45	matched (3)	1	5	1
cg16384849	1	34642386	C1orf94	0.560128	0.346894	-0.213234	0.0693526	0.130999	0.0178821	0.483588	0.67347	0.56626	0.52212	0.49118	0.54761	0.35351	0.26053	0.3097	0.2427	0.56803	0.31	0.4	0.42	0.43	0.55	0.57	0.46	0.38	matched (3)	1	5	1
cg24411961	1	34642396	C1orf94	0.627792	0.357412	-0.27038	0.0406635	0.168781	0.0211858	0.493372	0.68297	0.64031	0.60773	0.57335	0.6346	0.30974	0.33918	0.3228	0.17844	0.6369	0.37	0.42	0.4	0.4	0.56	0.78	0.64	0.55	matched (3)	1	5	1
cg06964608	1	34633066	C1orf94	0.535602	0.300628	-0.234974	0.0240332	0.0948617	0.00410268	0.352666	0.567	0.53598	0.50033	0.54344	0.53126	0.27881	0.44019	0.23041	0.20622	0.34751	0.19	0.23	0.2	0.27	0.22	0.25	0.22	0.2	matched (3)	1	5	1
cg16241309	1	34658755	C1orf94	0.854758	0.70246	-0.152298	0.0338882	0.113824	0.037677	0.523937	0.83844	0.8126	0.84721	0.90029	0.87525	0.72386	0.76979	0.56176	0.61512	0.84177	0.93	0.87	0.89	0.88	0.44	0.53	0.46	0.39	matched (3)	1	5	1
cg23538064	6	31913275	C2	0.539852	0.258924	-0.280928	0.0664426	0.150273	0.0102736	0.438024	0.50963	0.62092	0.48719	0.60158	0.47994	0.1634	0.40498	0.12676	0.15997	0.43951	0.87	0.84	0.89	0.88	0.31	0.31	0.34	0.35	matched (3)	1	3	1
cg07880384	6	31913323	C2	0.318802	0.127546	-0.191256	0.0541275	0.062507	0.00090691	0.223861	0.31819	0.34805	0.26501	0.39324	0.26952	0.12306	0.11097	0.07132	0.09842	0.23396	0.63	0.57	0.54	0.66	0.3	0.29	0.24	0.21	matched (3)	1	3	1
cg15847272	6	31913250	C2	0.250772	0.08688	-0.163892	0.0437031	0.0244719	0.00026857	0.147235	0.25709	0.30633	0.23791	0.26593	0.1866	0.09714	0.07201	0.0612	0.08022	0.12383	0.74	0.69	0.75	0.76	0.29	0.22	0.25	0.28	matched (3)	1	3	1
cg06477069	20	35493378	C20orf117	0.274542	0.477976	0.203434	0.0975695	0.145078	0.035314	0.51914	0.43261	0.25837	0.2428	0.27312	0.16581	0.43261	0.69985	0.38137	0.53897	0.33708	0.6	0.6	0.6	0.59	0.5	0.46	0.43	0.39	matched (3)	1	2	1
cg23202496	20	35488318	C20orf117	0.640398	0.813128	0.17273	0.0946605	0.0291714	0.0125997	0.455761	0.68845	0.47957	0.70262	0.63019	0.70116	0.84204	0.84138	0.77602	0.79331	0.81289	0.89	0.86	0.91	0.9	0.82	0.79	0.78	0.79	matched (3)	1	2	1
cg12015884	21	45560818	C21orf33	0.598096	0.411924	-0.186172	0.0439188	0.144139	0.0421048	0.533327	0.54155	0.643	0.61552	0.56218	0.62823	0.44341	0.44304	0.24339	0.31138	0.6184	0.58	0.59	0.63	0.63	0.42	0.52	0.54	0.55	matched (3)	1	3	1
cg20210647	21	45560984	C21orf33	0.467448	0.259614	-0.207834	0.0570882	0.122007	0.0149103	0.469448	0.38543	0.53068	0.4767	0.4392	0.50523	0.29296	0.20394	0.16267	0.17993	0.45857	0.62	0.6	0.66	0.64	0.31	0.37	0.39	0.38	matched (3)	1	3	1
cg11465630	21	45560663	C21orf33	0.817224	0.622614	-0.19461	0.0395066	0.152322	0.0440124	0.537979	0.82632	0.85812	0.7891	0.76471	0.84787	0.63671	0.75049	0.47619	0.4593	0.79038	0.68	0.71	0.67	0.68	0.58	0.66	0.65	0.64	matched (3)	1	3	1
cg19422019	21	17442803	C21orf34	0.130424	0.280612	0.150188	0.0246399	0.0890658	0.0172818	0.481206	0.14948	0.16127	0.12726	0.10947	0.10464	0.39602	0.15079	0.29044	0.30984	0.25597	0.84	0.81	0.85	0.84	0.33	0.36	0.32	0.29	matched (3)	1	2	1
cg12166520	21	17442663	C21orf34	0.205274	0.505922	0.300648	0.052667	0.195711	0.0240718	0.500578	0.19235	0.21687	0.27005	0.12567	0.22143	0.68368	0.3398	0.7116	0.5158	0.27873	0.85	0.84	0.86	0.83	0.43	0.45	0.41	0.34	matched (3)	1	2	1
cg05896524	21	47604654	C21orf56	0.542106	0.2472	-0.294906	0.0619818	0.125246	0.00349006	0.337954	0.45431	0.53779	0.61496	0.51897	0.5845	0.3867	0.11039	0.19998	0.16615	0.37278	0.56	0.15	0.15	0.54	0.62	0.17	0.23	0.49	matched (3)	1	6	1
cg13732083	21	47605072	C21orf56	0.519904	0.173654	-0.34625	0.113106	0.120052	0.00156831	0.26485	0.4012	0.45882	0.585	0.4711	0.6834	0.29773	0.0733	0.10456	0.08149	0.31119	0.33	0.04	0.05	0.3	0.08	0.04	0.04	0.05	matched (3)	1	6	1
cg12016809	21	47604291	C21orf56	0.373062	0.150232	-0.22283	0.0992481	0.104016	0.00852493	0.424696	0.45866	0.24692	0.44965	0.28559	0.42449	0.19319	0.07865	0.08432	0.08025	0.31475	0.29	0.1	0.1	0.29	0.46	0.15	0.14	0.47	matched (3)	1	6	1
cg08742575	21	47604166	C21orf56	0.555946	0.324708	-0.231238	0.0987472	0.175187	0.0404271	0.529519	0.52363	0.43605	0.63339	0.50733	0.67933	0.40744	0.40122	0.10694	0.17943	0.52851	0.31	0.12	0.1	0.33	0.58	0.33	0.3	0.47	matched (3)	1	6	1
cg10296238	21	47605174	C21orf56	0.73217	0.322594	-0.409576	0.0858931	0.229672	0.0130352	0.459105	0.62509	0.6975	0.81129	0.69783	0.82914	0.62561	0.13748	0.18358	0.15237	0.51393	0.52	0.18	0.19	0.56	0.43	0.19	0.13	0.43	matched (3)	1	6	1
cg13012494	21	47604986	C21orf56	0.471378	0.207824	-0.263554	0.0414684	0.145298	0.0131484	0.459712	0.45936	0.43704	0.51073	0.43026	0.5195	0.40835	0.08557	0.14528	0.08759	0.31233	0.31	0.04	0.05	0.28	0.14	0.03	0.04	0.06	matched (3)	1	6	1
cg14716686	21	30452862	C21orf7	0.677484	0.3901	-0.287384	0.0889127	0.155173	0.0103458	0.438579	0.82858	0.62275	0.63676	0.68565	0.61368	0.19618	0.56684	0.51546	0.28167	0.39035	0.22	0.29	0.28	0.31	0.6	0.68	0.63	0.61	matched (3)	1	3	1
cg16140273	21	30455616	C21orf7	0.33333	0.554004	0.220674	0.0773552	0.14593	0.0239918	0.500479	0.29226	0.46604	0.33389	0.30112	0.27334	0.52998	0.36907	0.77824	0.54805	0.54468	0.91	0.88	0.93	0.91	0.62	0.72	0.66	0.65	matched (3)	1	3	1
cg24753998	21	30452964	C21orf7	0.767826	0.552418	-0.215408	0.0835612	0.144479	0.0258625	0.504085	0.88759	0.81719	0.6965	0.74422	0.69363	0.5489	0.68189	0.70809	0.37398	0.44923	0.21	0.33	0.35	0.34	0.59	0.73	0.63	0.6	matched (3)	1	3	1
cg10007534	21	46378354	C21orf70	0.314944	0.73258	0.417636	0.0791324	0.184441	0.0045279	0.361516	0.34082	0.43593	0.30683	0.25053	0.24061	0.73137	0.55595	0.92431	0.91005	0.54122	0.99	0.99	0.98	0.99	0.68	0.58	0.52	0.6	matched (3)	1	5	1
cg01314391	21	46378368	C21orf70	0.336176	0.675978	0.339802	0.0698625	0.129543	0.00194423	0.282737	0.39071	0.42372	0.31906	0.25389	0.2935	0.63941	0.71405	0.77015	0.78766	0.46862	0.9	0.94	0.91	0.92	0.78	0.68	0.63	0.72	matched (3)	1	5	1
cg05054998	21	46378625	C21orf70	0.045146	0.366816	0.32167	0.0261251	0.240496	0.0398245	0.528517	0.0437	0.0866	0.04958	0.02401	0.02184	0.3532	0.26388	0.43124	0.7208	0.06496	0.98	0.99	0.98	0.98	0.47	0.34	0.3	0.38	matched (3)	1	5	1
cg18638180	21	46379089	C21orf70	0.1574	0.400022	0.242622	0.0470245	0.157202	0.0233129	0.498209	0.20008	0.20593	0.16165	0.11653	0.10281	0.40914	0.32591	0.47875	0.6017	0.18461	0.89	0.89	0.89	0.89	0.4	0.32	0.3	0.37	matched (3)	1	5	1
cg02930963	21	46378243	C21orf70	0.356826	0.662236	0.30541	0.0773116	0.140551	0.00492326	0.371374	0.38232	0.47373	0.34734	0.27208	0.30866	0.68101	0.5942	0.75097	0.82331	0.46169	0.94	0.91	0.92	0.92	0.47	0.42	0.38	0.43	matched (3)	1	5	1
cg23005797	2	10302462	C2orf48	0.780508	0.364198	-0.41631	0.0748275	0.112746	0.00024324	0.143007	0.78011	0.81085	0.68972	0.88637	0.73549	0.2358	0.25492	0.4923	0.42064	0.41733	0.9	0.83	0.91	0.89	0.97	0.97	0.96	0.95	matched (3)	1	3	1
cg06709297	2	10302454	C2orf48	0.739492	0.324742	-0.41475	0.0522921	0.149899	0.00213789	0.291712	0.74485	0.74004	0.71506	0.81996	0.67755	0.15173	0.17475	0.45641	0.45047	0.39035	0.86	0.82	0.89	0.89	0.93	0.91	0.93	0.9	matched (3)	1	3	1
cg16421411	2	10302391	C2orf48	0.8664	0.401202	-0.465198	0.0520338	0.201599	0.00539353	0.379857	0.86937	0.88412	0.7869	0.93086	0.86075	0.31307	0.11528	0.65835	0.46639	0.45292	0.93	0.87	0.96	0.92	0.99	0.98	0.98	0.96	matched (3)	1	3	1
cg05415606	2	38357299	C2orf58	0.218734	0.462714	0.24398	0.028708	0.17058	0.0318618	0.514498	0.19634	0.22786	0.23993	0.24817	0.18137	0.60178	0.39313	0.60112	0.51915	0.19839	0.47	0.49	0.47	0.49	0.44	0.52	0.44	0.48	matched (3)	1	3	1
cg12018865	2	38406881	C2orf58	0.410582	0.633834	0.223252	0.0846507	0.152417	0.0273909	0.5061	0.33932	0.44628	0.36525	0.54318	0.35888	0.61298	0.37982	0.72099	0.76478	0.6906	0.83	0.88	0.86	0.86	0.82	0.83	0.78	0.83	matched (3)	1	3	1
cg27368726	2	38385687	C2orf58	0.5762	0.364002	-0.212198	0.128915	0.122123	0.028346	0.507815	0.49756	0.43134	0.68352	0.53172	0.73686	0.22028	0.49498	0.29412	0.32301	0.48762	0.84		0.83	0.86	0.74	0.7	0.7	0.69	matched (3)	1	3	1
cg13597316	2	29287853	C2orf71	0.223016	0.519896	0.29688	0.0520498	0.110651	0.00192143	0.280902	0.27472	0.25332	0.25157	0.15513	0.18034	0.57955	0.41538	0.52429	0.66985	0.41041	0.87	0.84	0.88	0.87	0.85	0.85	0.82	0.84	matched (3)	1	2	1
cg23429306	2	29287725	C2orf71	0.307642	0.497624	0.189982	0.0435282	0.114722	0.0172811	0.481206	0.32478	0.33211	0.30641	0.23328	0.34163	0.58183	0.33239	0.62087	0.50946	0.44357	0.88	0.84	0.86	0.87	0.85	0.83	0.79	0.82	matched (3)	1	2	1
cg05647720	2	231900986	C2orf72	0.706716	0.541498	-0.165218	0.0404551	0.0877861	0.00987647	0.435157	0.71205	0.69467	0.70952	0.65229	0.76505	0.668	0.47251	0.5974	0.50071	0.46887	0.8	0.77	0.83	0.82	0.45	0.4	0.37	0.44	matched (3)	1	2	1
cg09862200	2	231906079	C2orf72	0.689692	0.470988	-0.218704	0.0267795	0.114024	0.0112146	0.445527	0.67367	0.70909	0.66855	0.67002	0.72713	0.59777	0.54319	0.40932	0.30882	0.49584	0.64	0.6	0.67	0.64	0.66	0.63	0.6	0.65	matched (3)	1	2	1
cg03757819	2	191002320	C2orf88	0.88954	0.704124	-0.185416	0.0433091	0.147936	0.0463642	0.54176	0.88194	0.83828	0.88713	0.88187	0.95848	0.71	0.81323	0.61234	0.50962	0.87543	0.92	0.93	0.93	0.92	0.92	0.87	0.93	0.89	matched (3)	1	3	1
cg22408559	2	191001220	C2orf88	0.210608	0.460724	0.250116	0.0563326	0.173318	0.029064	0.508862	0.28857	0.25014	0.17041	0.18695	0.15697	0.46534	0.30421	0.59842	0.6635	0.27215	0.88	0.78	0.82	0.81	0.48	0.43	0.37	0.43	matched (3)	1	3	1
cg05277425	2	191065479	C2orf88	0.127304	0.534132	0.406828	0.0359839	0.30106	0.0385212	0.525448	0.17742	0.15033	0.09636	0.11824	0.09417	0.67903	0.24123	0.7109	0.85449	0.18501	0.91	0.89	0.92	0.91	0.24	0.2	0.21	0.23	matched (3)	1	3	1
cg20945520	3	194930200	C3orf21	0.170414	0.324394	0.15398	0.0343703	0.121969	0.0454364	0.540414	0.15244	0.21068	0.20458	0.13904	0.14533	0.49273	0.16012	0.28663	0.37433	0.30816	0.86	0.86	0.88	0.86	0.64	0.65	0.67	0.61	matched (3)	1	9	1
cg09709457	3	194875295	C3orf21	0.078634	0.342964	0.26433	0.0286685	0.143412	0.013357	0.460506	0.11669	0.06411	0.06578	0.09981	0.04678	0.47522	0.23402	0.39679	0.45775	0.15104	0.36	0.37	0.32	0.32	0.65	0.66	0.6	0.67	matched (3)	1	9	1
cg10998291	3	194876449	C3orf21	0.433566	0.741662	0.308096	0.0564062	0.16992	0.0126409	0.456123	0.40063	0.51147	0.46341	0.36547	0.42685	0.81148	0.65169	0.89392	0.86351	0.48771	0.81	0.78	0.77	0.75	0.85	0.84	0.85	0.86	matched (3)	1	9	1
cg03170670	3	194930312	C3orf21	0.441312	0.726588	0.285276	0.0307608	0.0752619	0.00041214	0.170785	0.42315	0.4757	0.44917	0.39828	0.46026	0.82841	0.6719	0.77363	0.71591	0.64309	0.85	0.85	0.86	0.87	0.69	0.68	0.69	0.7	matched (3)	1	9	1
cg24042854	3	194930170	C3orf21	0.561976	0.804272	0.242296	0.0652469	0.0868165	0.00133202	0.252375	0.53942	0.53316	0.63852	0.48042	0.61836	0.87864	0.6743	0.88776	0.7768	0.80386	0.93	0.94	0.94	0.95	0.84	0.8	0.83	0.82	matched (3)	1	9	1
cg11338339	3	194823909	C3orf21	0.078706	0.389164	0.310458	0.0164538	0.222394	0.0352439	0.519042	0.07324	0.076	0.10662	0.07482	0.06285	0.48215	0.23844	0.64838	0.48715	0.0897	0.91	0.89	0.89	0.88	0.64	0.59	0.55	0.6	matched (3)	1	9	1
cg00746143	3	194959645	C3orf21	0.616876	0.436482	-0.180394	0.104861	0.114896	0.0321758	0.515415	0.78226	0.53128	0.54903	0.65902	0.56279	0.55283	0.32276	0.35881	0.3805	0.56751	0.88	0.87	0.86	0.88	0.66	0.65	0.63	0.64	matched (3)	1	9	1
cg24618514	3	194868507	C3orf21	0.129406	0.32412	0.194714	0.0579792	0.156578	0.0471096	0.542787	0.21255	0.09326	0.11823	0.15872	0.06427	0.33828	0.21722	0.43874	0.50431	0.12205	0.09	0.11	0.08	0.09	0.44	0.46	0.42	0.44	matched (3)	1	9	1
cg25921813	3	194797138	C3orf21	0.367668	0.804602	0.436934	0.0959075	0.14927	0.0009823	0.230769	0.44143	0.48925	0.3532	0.27609	0.27837	0.8843	0.71394	0.93961	0.89852	0.58664	0.9	0.92	0.88	0.87	0.98	0.96	0.94	0.97	matched (3)	1	9	1
cg07472196	3	99801503	C3orf26	0.75037	0.468618	-0.281752	0.0449074	0.152563	0.0121944	0.452722	0.68102	0.77542	0.79129	0.77385	0.73027	0.66462	0.30855	0.54994	0.32174	0.49824	0.95	0.94	0.95	0.95	0.55	0.63	0.56	0.49	matched (3)	1	6	1
cg00991994	3	99639553	C3orf26	0.314898	0.586602	0.271704	0.0680377	0.0863476	0.0006691	0.202278	0.36426	0.35158	0.36024	0.20422	0.29419	0.56103	0.70284	0.6461	0.49098	0.53206	0.91	0.95	0.93	0.92	0.7	0.72	0.73	0.72	matched (3)	1	6	1
cg27384355	3	99844353	C3orf26	0.236872	0.645016	0.408144	0.0622306	0.263067	0.0236874	0.499329	0.30473	0.25934	0.19606	0.27331	0.15092	0.7513	0.4906	0.8962	0.82453	0.26245	0.76	0.84	0.82	0.71	0.83	0.81	0.77	0.79	matched (3)	1	6	1
cg24828422	3	99646755	C3orf26	0.883518	0.624634	-0.258884	0.0265837	0.173091	0.0277984	0.506724	0.90506	0.86188	0.85411	0.91551	0.88103	0.62687	0.76355	0.45641	0.4486	0.82774	0.9	0.94	0.93	0.94	0.49	0.51	0.47	0.48	matched (3)	1	6	1
cg03617850	3	99551998	C3orf26	0.040682	0.191812	0.15113	0.0171277	0.11722	0.0440608	0.538179	0.05818	0.0389	0.05529	0.03529	0.01575	0.17012	0.09182	0.20983	0.38292	0.10437	0.67	0.63	0.76	0.69	0.24	0.23	0.29	0.19	matched (3)	1	6	1
cg14454680	3	99794010	C3orf26	0.538196	0.820636	0.28244	0.170835	0.0789826	0.0168385	0.479003	0.41149	0.67373	0.60773	0.30613	0.6919	0.80887	0.73708	0.9058	0.89827	0.75316	0.45	0.45	0.32	0.33	0.73	0.71	0.7	0.62	matched (3)	1	6	1
cg12105691	3	168511423	C3orf50	0.817464	0.568704	-0.24876	0.0292077	0.183493	0.0377444	0.5241	0.82697	0.80946	0.79327	0.79406	0.86356	0.66302	0.29604	0.54715	0.54417	0.79314	0.87	0.86	0.85	0.89	0.41	0.52	0.44	0.43	matched (3)	1	3	1
cg17936359	3	168524260	C3orf50	0.84511	0.686796	-0.158314	0.0521944	0.0920249	0.0142931	0.465889	0.88639	0.85598	0.76125	0.83322	0.88871	0.63277	0.80201	0.66599	0.57596	0.75725	0.89	0.84	0.9	0.88	0.82	0.84	0.8	0.62	matched (3)	1	3	1
cg18504196	3	168331449	C3orf50	0.661188	0.491834	-0.169354	0.0561094	0.138546	0.049812	0.547073	0.63521	0.58014	0.69771	0.66878	0.7241	0.6448	0.38071	0.33891	0.47162	0.62313	0.12	0.11	0.12	0.14	0.33	0.34	0.35	0.27	matched (3)	1	3	1
cg22620797	3	69061827	C3orf64	0.853178	0.547988	-0.30519	0.0776074	0.189157	0.0188148	0.486632	0.73344	0.87857	0.85662	0.8488	0.94846	0.52825	0.63172	0.29972	0.47115	0.8091	0.88	0.87	0.9	0.86	0.63	0.66	0.58	0.62	matched (3)	1	3	1
cg05287372	3	69058876	C3orf64	0.72798	0.426762	-0.301218	0.0289795	0.108549	0.002522	0.30736	0.68726	0.76637	0.73983	0.72778	0.71866	0.54079	0.53338	0.29889	0.34792	0.41283	0.91	0.92	0.93	0.92	0.67	0.7	0.72	0.61	matched (3)	1	3	1
cg01881444	3	69061575	C3orf64	0.776394	0.413618	-0.362776	0.0727472	0.129979	0.00137247	0.25386	0.68271	0.82197	0.81584	0.71469	0.84676	0.57687	0.33746	0.24394	0.41666	0.49316	0.91	0.9	0.91	0.9	0.75	0.79	0.73	0.71	matched (3)	1	3	1
cg14856606	1	207277547	C4BPA	0.757132	0.45648	-0.300652	0.0681957	0.225351	0.0379811	0.524245	0.70994	0.66255	0.7862	0.80268	0.82429	0.16484	0.56471	0.61727	0.66811	0.26747	0.28	0.3	0.22	0.24	0.49	0.48	0.41	0.45	matched (3)	1	3	1
cg26430305	1	207277581	C4BPA	0.845464	0.563976	-0.281488	0.0591672	0.209888	0.0375636	0.52364	0.7918	0.77955	0.86598	0.86806	0.92193	0.57436	0.46107	0.86346	0.62543	0.29556	0.62	0.55	0.5	0.51	0.73	0.75	0.76	0.77	matched (3)	1	3	1
cg26514552	1	207277450	C4BPA	0.789834	0.496378	-0.293456	0.0425765	0.172524	0.0171221	0.48093	0.7851	0.71796	0.82108	0.80715	0.81788	0.30341	0.63563	0.71265	0.45006	0.38014	0.48	0.46	0.37	0.45	0.38	0.45	0.45	0.48	matched (3)	1	3	1
cg21571160	1	207262553	C4BPB	0.845178	0.452282	-0.392896	0.031573	0.299669	0.0422904	0.533704	0.81746	0.87848	0.82886	0.82066	0.88043	0.31384	0.72712	0.20721	0.19155	0.82169	0.73	0.68	0.7	0.67	0.6	0.6	0.61	0.63	matched (3)	1	3	1
cg14740771	1	207262428	C4BPB	0.889516	0.504188	-0.385328	0.0266108	0.289525	0.0405525	0.529976	0.85443	0.90316	0.87802	0.88674	0.92523	0.36966	0.71862	0.28445	0.24764	0.90057	0.9	0.87	0.9	0.89	0.63	0.64	0.59	0.65	matched (3)	1	3	1
cg19707677	1	207271346	C4BPB	0.785982	0.628486	-0.157496	0.0260052	0.122792	0.0440194	0.538007	0.76223	0.82801	0.76935	0.77821	0.79211	0.65197	0.42852	0.75559	0.68781	0.61854	0.76	0.69	0.8	0.76	0.68	0.62	0.58	0.58	matched (3)	1	3	1
cg19143170	4	81303914	C4orf22	0.332844	0.580306	0.247462	0.0542618	0.132705	0.0106226	0.441197	0.37246	0.35461	0.38418	0.25717	0.2958	0.64475	0.53968	0.74046	0.59336	0.38328	0.73	0.67	0.81	0.77	0.73	0.72	0.71	0.71	matched (3)	1	2	1
cg15870832	4	81407975	C4orf22	0.694636	0.864078	0.169442	0.0735517	0.0324209	0.00412524	0.35296	0.60461	0.73213	0.76069	0.62593	0.74982	0.82492	0.90745	0.87767	0.87012	0.84023	0.89	0.85	0.86	0.89	0.7	0.69	0.67	0.65	matched (3)	1	2	1
cg10832655	4	121991576	C4orf31	0.179166	0.366594	0.187428	0.0427843	0.103347	0.0118544	0.45097	0.22026	0.20748	0.19842	0.15112	0.11855	0.52689	0.28218	0.38532	0.36967	0.26891	0.79	0.84	0.81	0.82	0.74	0.73	0.71	0.73	matched (3)	1	2	1
cg00957698	4	121991345	C4orf31	0.40745	0.564494	0.157044	0.0634144	0.113325	0.0367808	0.522806		0.44055	0.44742	0.31303	0.4288	0.74368	0.60864	0.50273	0.46876	0.49866	0.87	0.93	0.88	0.89	0.76	0.8	0.75	0.75	matched (3)	1	2	1
cg25222324	4	87797676	C4orf36	0.71684	0.884494	0.167654	0.0954484	0.0194828	0.0157777	0.473962	0.67713	0.79975	0.76764	0.56739	0.77229	0.88456	0.89181	0.87094	0.9127	0.86246	0.93	0.89	0.93	0.92	0.85	0.87	0.89	0.77	matched (3)	1	2	1
cg09565526	4	87812668	C4orf36	0.577728	0.750172	0.172444	0.0889739	0.0977258	0.0195445	0.487907	0.5146	0.66152	0.62407	0.45404	0.63441	0.6072	0.85729	0.70556	0.81341	0.7674	0.85	0.86	0.83	0.85	0.35	0.38	0.38	0.41	matched (3)	1	2	1
cg00208504	4	140200520	C4orf49	0.288266	0.117008	-0.171258	0.0236897	0.0608112	0.0018008	0.275508	0.26953	0.30099	0.31271	0.25709	0.30101	0.06969	0.05298	0.19918	0.10634	0.15685	0.07	0.1	0.07	0.09	0.52	0.49	0.47	0.46	matched (3)	1	2	1
cg04606779	4	140201580	C4orf49	0.42445	0.18525	-0.2392	0.0603897	0.151779	0.0206536	0.492675	0.49072	0.45416	0.36599	0.45664	0.35474	0.09234	0.24306	0.09194	0.07166	0.42725	0.47	0.47	0.46	0.42	0.63	0.57	0.54	0.52	matched (3)	1	2	1
cg08619954	4	5526783	C4orf6	0.107666	0.276938	0.169272	0.0484825	0.129409	0.0399858	0.528904	0.17933	0.12987	0.09605	0.07785	0.05523	0.34683	0.15863	0.30554	0.44029	0.1334	0.8	0.75	0.76	0.7	0.28	0.29	0.34	0.27	matched (3)	1	2	1
cg17045844	4	5526706	C4orf6	0.294006	0.543364	0.249358	0.0482549	0.131864	0.0104064	0.439129	0.36674	0.30756	0.28625	0.2734	0.23608	0.6154	0.47495	0.70039	0.56821	0.35787	0.87	0.83	0.84	0.82	0.47	0.43	0.53	0.5	matched (3)	1	2	1
cg06838283	5	111090142	C5orf13	0.448286	0.766544	0.318258	0.117659	0.110699	0.00229154	0.298384	0.55918	0.56876	0.4041	0.28727	0.42212	0.73489	0.70109	0.87063	0.89126	0.63485	0.36	0.39	0.38	0.36	0.31	0.3	0.39	0.33	matched (3)	1	4	1
cg26883434	5	111091560	C5orf13	0.39028	0.82188	0.4316	0.0903094	0.0518336	6.224e-05	0.0900838	0.5021	0.34731	0.44895	0.26864	0.3844	0.7558	0.8421	0.82821	0.89239	0.7909	0.78	0.83	0.84	0.8	0.89	0.87	0.86	0.83	matched (3)	1	4	1
cg17575906	5	111090585	C5orf13	0.323402	0.52739	0.203988	0.0400502	0.142025	0.0300256	0.510667	0.36907	0.334	0.35051	0.27975	0.28368	0.33623	0.73003	0.48234	0.55976	0.52859	0.77	0.8	0.75	0.77	0.66	0.65	0.66	0.49	matched (3)	1	4	1
cg03877829	5	111190203	C5orf13	0.464042	0.711426	0.247384	0.0932332	0.135037	0.0116362	0.449325	0.56004	0.39972	0.43178	0.56527	0.3634	0.88931	0.81377	0.5943	0.58627	0.67348	0.82	0.77	0.83	0.81	0.69	0.66	0.7	0.67	matched (3)	1	4	1
cg26211634	5	139558579	C5orf32	0.274142	0.631676	0.357534	0.0515074	0.189751	0.0115599	0.44861	0.24081	0.32906	0.32945	0.22037	0.25102	0.78624	0.46851	0.74954	0.76894	0.38515	0.93	0.91	0.93	0.93	0.81	0.8	0.77	0.77	matched (3)	1	2	1
cg25646029	5	139584772	C5orf32	0.665054	0.507548	-0.157506	0.0382789	0.114072	0.0336356	0.517083	0.60606	0.71276	0.66415	0.66729	0.67501	0.40233	0.52486	0.60395	0.3781	0.6285	0.61	0.63	0.61	0.62	0.84	0.82	0.81	0.81	matched (3)	1	2	1
cg00874877	6	32272050	C6orf10	0.59296	0.754672	0.161712	0.0978341	0.0509027	0.0167759	0.478667	0.69418	0.44469	0.60018	0.56183	0.66392	0.73741	0.77314	0.76168	0.82	0.68113	0.77	0.66	0.79	0.79	0.47	0.62	0.46	0.45	matched (3)	1	3	1
cg02957632	6	32308995	C6orf10	0.554986	0.775296	0.22031	0.0552408	0.042956	0.00014371	0.116801	0.59557	0.51618	0.49885	0.6292	0.53513	0.81707	0.71906	0.81596	0.77763	0.74676	0.95	0.9	0.91	0.94	0.68	0.86	0.75	0.74	matched (3)	1	3	1
cg18834402	6	32270682	C6orf10	0.564844	0.791504	0.22666	0.075106	0.0753984	0.0014225	0.256256	0.69391	0.56686	0.51094	0.52328	0.52923	0.80292	0.72989	0.84071	0.88253	0.70147	0.82	0.87	0.88	0.9	0.66	0.84	0.75	0.65	matched (3)	1	3	1
cg10519906	6	34563243	C6orf106	0.425328	0.163338	-0.26199	0.0799876	0.0642514	0.00053014	0.187906	0.52326	0.46168	0.41074	0.42591	0.30505	0.15085	0.14624	0.19937	0.07425	0.24598	0.71	0.72	0.64	0.72	0.61	0.65	0.63	0.59	matched (3)	1	2	1
cg21085022	6	34648170	C6orf106	0.274142	0.533876	0.259734	0.0611152	0.134093	0.00876062	0.426539	0.24533	0.36681	0.30454	0.21816	0.23587	0.61547	0.6463	0.50533	0.31308	0.5892	0.92	0.93	0.93	0.89	0.83	0.86	0.87	0.84	matched (3)	1	2	1
cg20589862	6	139351197	C6orf115	0.862852	0.546316	-0.316536	0.0758552	0.181815	0.013942	0.464088	0.73648	0.87312	0.87237	0.89196	0.94033	0.36174	0.59383	0.45087	0.48971	0.83543	0.01	0.01	0.01	0.02	0.4	0.39	0.21	0.2	matched (3)	1	2	1
cg13265740	6	139349120	C6orf115	0.711286	0.313566	-0.39772	0.0481565	0.141734	0.00205077	0.287695	0.77683	0.7252	0.65558	0.72588	0.67294	0.20786	0.12467	0.41547	0.36223	0.4576	0.16	0.23	0.12	0.14	0.82	0.8	0.81	0.79	matched (3)	1	2	1
cg23775883	6	168197505	C6orf123	0.462994	0.240018	-0.222976	0.0361516	0.121488	0.0124449	0.454696	0.46794	0.50796	0.48587	0.42872	0.42448	0.15693	0.15038	0.32123	0.15671	0.41484	0.08	0.09	0.07	0.17	0.34	0.25	0.22	0.28	matched (3)	1	3	1
cg04972046	6	168197732	C6orf123	0.687066	0.461408	-0.225658	0.0503304	0.139495	0.0190542	0.48717	0.72764	0.75287	0.63979	0.64817	0.66686	0.42403	0.54386	0.54938	0.23202	0.55775	0.22	0.22	0.21	0.25	0.22	0.19	0.15	0.2	matched (3)	1	3	1
cg23192346	6	168197699	C6orf123	0.537896	0.325624	-0.212272	0.0398303	0.140532	0.0253151	0.503356	0.48272	0.58838	0.53454	0.52309	0.56075	0.37954	0.19596	0.35382	0.18006	0.51874	0.16	0.17	0.13	0.16	0.22	0.18	0.15	0.2	matched (3)	1	3	1
cg04374786	6	53939321	C6orf142	0.87244	0.548682	-0.323758	0.022054	0.260117	0.0493724	0.546152	0.85298	0.86945	0.87581	0.85586	0.9081	0.57198	0.76237	0.28909	0.27999	0.83998	0.84	0.85	0.86	0.83	0.63	0.64	0.66	0.59	matched (3)	1	3	1
cg24180975	6	53883752	C6orf142	0.88564	0.71754	-0.1681	0.0268072	0.12772	0.04071	0.530359	0.87308	0.88589	0.86911	0.86822	0.9319	0.69879	0.80488	0.64276	0.55992	0.88135	0.9	0.85	0.87	0.89	0.78	0.77	0.77	0.73	matched (3)	1	3	1
cg12664649	6	53882326	C6orf142	0.82978	0.524228	-0.305552	0.0226977	0.221204	0.0361851	0.521393	0.82709	0.81695	0.81449	0.82089	0.86948	0.61485	0.34849	0.48605	0.31424	0.85751	0.72	0.58	0.72	0.69	0.79	0.79	0.74	0.73	matched (3)	1	3	1
cg05411199	6	3749715	C6orf145	0.490874	0.693436	0.202562	0.10007	0.112073	0.0169412	0.479787	0.39947	0.60426	0.51762	0.37447	0.55855	0.75411	0.50264	0.70596	0.71296	0.79151	0.75	0.77	0.74	0.71	0.3	0.28	0.28	0.29	matched (3)	1	5	1
cg24100307	6	3748356	C6orf145	0.680714	0.87222	0.191506	0.0792767	0.0172163	0.00479091	0.368538	0.58424	0.74551	0.71746	0.60652	0.74984	0.88424	0.84378	0.87315	0.8725	0.88743	0.91	0.88	0.89	0.9	0.68	0.65	0.66	0.66	matched (3)	1	5	1
cg19117070	6	3723112	C6orf145	0.239128	0.692626	0.453498	0.0351636	0.196375	0.00597858	0.389826	0.29637	0.23203	0.24512	0.20914	0.21298	0.78164	0.64237	0.85985	0.80715	0.37212	0.88	0.88	0.89	0.89	0.8	0.79	0.79	0.83	matched (3)	1	5	1
cg13617837	6	3724690	C6orf145	0.287152	0.556004	0.268852	0.0791032	0.156684	0.0143748	0.466376	0.34292	0.38043	0.28709	0.1801	0.24522	0.6954	0.41228	0.70342	0.59879	0.37013	0.88	0.8	0.86	0.88	0.71	0.71	0.71	0.73	matched (3)	1	5	1
cg23169762	6	3749854	C6orf145	0.143388	0.307278	0.16389	0.0491584	0.0782271	0.00585918	0.387481	0.11001	0.21663	0.1712	0.10167	0.11743	0.41901	0.25129	0.26503	0.24144	0.35962	0.52	0.48	0.51	0.5	0.08	0.08	0.07	0.09	matched (3)	1	5	1
cg19997946	6	166399986	C6orf176	0.286242	0.129668	-0.156574	0.0981652	0.0309965	0.0205656	0.492353	0.35478	0.20209	0.27742	0.41333	0.18359	0.12506	0.15658	0.13014	0.15595	0.08061	0.21	0.24	0.28	0.32	0.49	0.54	0.57	0.48	matched (3)	1	2	1
cg17672614	6	166382607	C6orf176	0.107432	0.418964	0.311532	0.0460336	0.208017	0.026862	0.505092	0.15625	0.15181	0.10458	0.06642	0.0581	0.60635	0.27824	0.60894	0.46508	0.13621	0.52	0.45	0.47	0.49	0.06	0.07	0.05	0.07	matched (3)	1	2	1
cg23021340	6	110678179	C6orf186	0.429308	0.637474	0.208166	0.077663	0.16935	0.0493642	0.546143	0.33636	0.39404	0.4284	0.54821	0.43953	0.65355	0.82138	0.52656	0.77234	0.41354	0.77	0.78	0.81	0.78	0.8	0.83	0.82	0.84	matched (3)	1	2	1
cg17284119	6	110644424	C6orf186	0.144938	0.446636	0.301698	0.0422415	0.21788	0.0349572	0.518927	0.21482	0.12798	0.14194	0.13883	0.10112	0.39103	0.29562	0.69281	0.65336	0.20036	0.75	0.75	0.75	0.74	0.64	0.65	0.61	0.63	matched (3)	1	2	1
cg18084999	6	130182478	C6orf191	0.24284	0.624318	0.381478	0.114034	0.293643	0.0408631	0.530967	0.10354	0.29765	0.40239	0.17949	0.23113	0.85531	0.37263	0.90137	0.73964	0.25264	0.9	0.83	0.9	0.86	0.79	0.85	0.81	0.78	matched (3)	1	3	1
cg22102078	6	130182512	C6orf191	0.105202	0.593544	0.488342	0.0454723	0.309608	0.0234713	0.498411	0.07462	0.11516	0.17431	0.10631	0.05561	0.81126	0.33295	0.87932	0.75223	0.19196	0.85	0.79	0.87	0.83	0.78	0.8	0.84	0.77	matched (3)	1	3	1
cg12845215	6	130182510	C6orf191	0.059616	0.54514	0.485524	0.0144169	0.272714	0.0162857	0.476236	0.04625	0.07188	0.07799	0.05377	0.04819	0.74926	0.38016	0.81173	0.62765	0.1569	0.87	0.82	0.89	0.86	0.56	0.68	0.68	0.6	matched (3)	1	3	1
cg08542199	6	170199193	C6orf208	0.844992	0.492646	-0.352346	0.00972446	0.17303	0.0102955	0.438262	0.8445	0.83009	0.84381	0.85621	0.85035	0.42044	0.36194	0.65286	0.70225	0.32574	0.91	0.91	0.92	0.92	0.64	0.77	0.73	0.7	matched (3)	1	2	1
cg01645806	6	170189779	C6orf208	0.863022	0.686762	-0.17626	0.0609065	0.128704	0.0342658	0.517954	0.8672	0.86744	0.87537	0.76761	0.93749	0.70281	0.70913	0.70223	0.4812	0.83844	0.94	0.89	0.91	0.91	0.88	0.91	0.91	0.86	matched (3)	1	2	1
cg02445907	6	36294404	C6orf222	0.12439	0.367912	0.243522	0.0169055	0.0881502	0.00295463	0.321223	0.13118	0.12535	0.14576	0.12021	0.09945	0.46038	0.45712	0.35235	0.3012	0.26851	0.68	0.68	0.74	0.75	0.63	0.64	0.64	0.62	matched (3)	1	2	1
cg09617441	6	36287380	C6orf222	0.567186	0.767586	0.2004	0.05533	0.02815	0.00037477	0.164695	0.52044	0.57161	0.59462	0.50689	0.64237	0.80723	0.72946	0.75738	0.77306	0.7708	0.77	0.75	0.79	0.8	0.64	0.63	0.62	0.62	matched (3)	1	2	1
cg08409562	6	31737885	C6orf27	0.263702	0.513952	0.25025	0.0803273	0.0665247	0.00075453	0.211231	0.23015	0.38619	0.30028	0.18568	0.21621	0.60113	0.51611	0.51532	0.52329	0.41391	0.57	0.52	0.52	0.52	0.19	0.19	0.2	0.2	matched (3)	1	2	1
cg16672203	6	31744391	C6orf27	0.61838	0.789176	0.170796	0.0285526	0.0773906	0.00549266	0.380716	0.64457	0.59328	0.61174	0.59045	0.65186	0.81231	0.72147	0.86956	0.84787	0.69467	0.48	0.47	0.44	0.46	0.86	0.86	0.84	0.82	matched (3)	1	2	1
cg00937817	6	157725025	C6orf35	0.688604	0.884344	0.19574	0.0995486	0.0442636	0.00827918	0.421746	0.62222	0.78919	0.7113	0.55296	0.76735	0.95851	0.87048	0.8663	0.88473	0.8417	0.9	0.89	0.9	0.91	0.82	0.85	0.81	0.86	matched (3)	1	2	1
cg03209720	6	157727126	C6orf35	0.723806	0.459746	-0.26406	0.0354711	0.117776	0.00567533	0.384271	0.77106	0.73779	0.6742	0.71183	0.72415	0.48635	0.28158	0.56707	0.40928	0.55445	0.35	0.38	0.32	0.33	0.45	0.47	0.43	0.42	matched (3)	1	2	1
cg02449103	6	31627711	C6orf47	0.293514	0.12539	-0.168124	0.0668466	0.044455	0.00228849	0.298384	0.24137	0.37934	0.33499	0.21566	0.29621	0.15256	0.08438	0.0983	0.10162	0.19009	0.41	0.36	0.44	0.35	0.42	0.44	0.3	0.4	matched (3)	1	2	1
cg18944099	6	31629199	C6orf47	0.767182	0.506566	-0.260616	0.050083	0.168899	0.0233632	0.498216	0.80571	0.80844	0.70743	0.71795	0.79638	0.40689	0.69523	0.44591	0.31282	0.67198	0.75	0.73	0.75	0.69	0.72	0.7	0.72	0.69	matched (3)	1	2	1
cg21863721	6	144184557	C6orf94	0.250028	0.565496	0.315468	0.107658	0.241627	0.0402853	0.529264	0.36433	0.19255	0.2104	0.36033	0.12253	0.81899	0.40299	0.78171	0.56831	0.25548	0.87	0.86	0.88	0.88	0.77	0.77	0.78	0.75	matched (3)	1	2	1
cg04410448	6	144223614	C6orf94	0.668044	0.320866	-0.347178	0.082778	0.111719	0.00069279	0.205281	0.72256	0.54308	0.69681	0.6292	0.74857	0.49565	0.30717	0.2796	0.18917	0.33274	0.73	0.71	0.75	0.79	0.69	0.74	0.72	0.65	matched (3)	1	2	1
cg00833639	7	40873953	C7orf10	0.549598	0.880442	0.330844	0.13731	0.0371663	0.00445377	0.359401	0.54511	0.69753	0.60093	0.3259	0.57852	0.90659	0.84654	0.88516	0.92477	0.83915	0.86	0.8	0.91	0.81	0.72	0.81	0.71	0.7	matched (3)	1	6	1
cg04099158	7	40566521	C7orf10	0.90703	0.72598	-0.18105	0.00807249	0.119946	0.0277207	0.506724	0.90189	0.91128	0.90409	0.91895	0.89894	0.70702	0.80509	0.64633	0.58674	0.88472	0.91	0.89	0.92	0.88	0.71	0.81	0.8	0.63	matched (3)	1	6	1
cg10515180	7	40583939	C7orf10	0.487986	0.72634	0.238354	0.0519583	0.144496	0.0177316	0.4829	0.53969	0.54248	0.48277	0.44136	0.43363	0.86777	0.58695	0.77884	0.84021	0.55793	0.84	0.83	0.81	0.8	0.75	0.78	0.8	0.7	matched (3)	1	6	1
cg03697881	7	40803287	C7orf10	0.892848	0.67939	-0.213458	0.0202083	0.159474	0.0395744	0.527814	0.86904	0.88971	0.88283	0.89964	0.92302	0.66538	0.81727	0.5137	0.53569	0.86491	0.77	0.7	0.73	0.74	0.53	0.64	0.58	0.48	matched (3)	1	6	1
cg10274696	7	40260671	C7orf10	0.62049	0.351262	-0.269228	0.0893533	0.189707	0.0301354	0.510952	0.6166	0.62771	0.5816	0.76018	0.51636	0.57102	0.30196	0.22449	0.13422	0.52462	0.89	0.87	0.9	0.94	0.82	0.85	0.83	0.81	matched (3)	1	6	1
cg10504632	7	40591610	C7orf10	0.608408	0.288084	-0.320324	0.0649285	0.16441	0.0089766	0.428654	0.67441	0.50329	0.60754	0.64652	0.61028	0.16286	0.15997	0.55819	0.31798	0.24142	0.1	0.09	0.08	0.08	0.31	0.39	0.3	0.2	matched (3)	1	6	1
cg00475322	7	917719	C7orf20	0.29328	0.443816	0.150536	0.042884	0.106076	0.0301789	0.511075	0.34764	0.26541	0.31183	0.2371	0.30442	0.41501	0.58635	0.35348	0.51995	0.34429	0.33	0.38	0.52	0.5	0.29	0.25	0.22	0.25	matched (3)	1	2	1
cg07138768	7	917805	C7orf20	0.446878	0.6485	0.201622	0.0361679	0.0503458	0.00013952	0.116801	0.47382	0.39545	0.46814	0.42199	0.47499	0.66861	0.7217	0.64382	0.61879	0.58958	0.61	0.67	0.83	0.79	0.32	0.26	0.22	0.26	matched (3)	1	2	1
cg17580613	7	23338304	C7orf30	0.805674	0.4115	-0.394174	0.0294489	0.268269	0.02985	0.510091	0.80307	0.85577	0.77924	0.79915	0.79114	0.23499	0.49017	0.12156	0.39176	0.81902	0.92	0.93	0.92	0.92	0.34	0.23	0.28	0.32	matched (3)	1	2	1
cg06270993	7	23338250	C7orf30	0.708084	0.307982	-0.400102	0.0873264	0.232743	0.0150182	0.469582	0.61908	0.78025	0.64744	0.81995	0.6737	0.18123	0.45501	0.09297	0.16681	0.64389	0.91	0.9	0.92	0.92	0.31	0.24	0.24	0.29	matched (3)	1	2	1
cg23302989	7	25174492	C7orf31	0.09479	0.501848	0.407058	0.0270912	0.311026	0.0426525	0.534356	0.08949	0.1022	0.1113	0.12017	0.05079	0.79108	0.24084	0.79108	0.56798	0.11826	0.51	0.5	0.41	0.42	0.58	0.65	0.6	0.53	matched (3)	1	2	1
cg03953232	7	25215764	C7orf31	0.456172	0.630334	0.174162	0.051207	0.111242	0.0208542	0.492956	0.42616	0.47343	0.53337	0.39891	0.44899	0.71931	0.73459	0.65942	0.46841	0.56994	0.84	0.81	0.86	0.82	0.6	0.7	0.66	0.6	matched (3)	1	2	1
cg18893098	7	1136568	C7orf50	0.401476	0.73323	0.331754	0.0569779	0.158138	0.0068665	0.402837	0.48207	0.41857	0.40283	0.37737	0.32654	0.80158	0.57586	0.89668	0.83938	0.55265	0.89	0.9	0.89	0.88	0.9	0.85	0.89	0.89	matched (3)	1	13	1
cg06458707	7	1083209	C7orf50	0.672932	0.459792	-0.21314	0.0741176	0.167806	0.0441635	0.538182	0.59267	0.68456	0.6988	0.61121	0.77742	0.34775	0.25848	0.57177	0.44485	0.67611	0.71	0.7	0.68	0.7	0.73	0.76	0.68	0.7	matched (3)	1	13	1
cg20293725	7	1121899	C7orf50	0.07133	0.478404	0.407074	0.0294776	0.234917	0.0173526	0.481584	0.11711	0.07171	0.06585	0.06715	0.03483	0.54076	0.32099	0.7085	0.66585	0.15592	0.83	0.8	0.79	0.81	0.72	0.69	0.65	0.65	matched (3)	1	13	1
cg23906191	7	1053629	C7orf50	0.75496	0.524716	-0.230244	0.047289	0.173665	0.0390736	0.52674	0.74265	0.81353	0.73118	0.69605	0.79139	0.66289	0.35831	0.70035	0.57779	0.32424	0.84	0.81	0.83	0.82	0.83	0.83	0.79	0.78	matched (3)	1	13	1
cg09423312	7	1163549	C7orf50	0.456774	0.231994	-0.22478	0.0528671	0.168947	0.0382218	0.524687	0.3954	0.42912	0.51051	0.43481	0.51403	0.10199	0.45642	0.10907	0.12097	0.37152	0.8	0.77	0.75	0.77	0.4	0.29	0.27	0.35	matched (3)	1	13	1
cg19254152	7	1083473	C7orf50	0.38959	0.203122	-0.186468	0.0524104	0.124988	0.0251545	0.50288	0.41786	0.3721	0.43962	0.3066	0.41177	0.12854	0.13228	0.20858	0.12805	0.41816	0.22	0.25	0.15	0.17	0.31	0.31	0.22	0.24	matched (3)	1	13	1
cg02955354	7	1135879	C7orf50	0.39677	0.62291	0.22614	0.0231353	0.181489	0.0488841	0.545478	0.37143	0.40563	0.4025	0.37636	0.42793	0.68608	0.49458	0.80535	0.75286	0.37568	0.82	0.77	0.82	0.82	0.78	0.69	0.72	0.77	matched (3)	1	13	1
cg07665923	7	1174784	C7orf50	0.817816	0.57442	-0.243396	0.055878	0.168526	0.028917	0.508777	0.81805	0.85314	0.72108	0.84592	0.85089	0.55693	0.57681	0.4086	0.47856	0.8512	0.76	0.76	0.73	0.78	0.88	0.88	0.89	0.89	matched (3)	1	13	1
cg18990050	7	1163642	C7orf50	0.655888	0.308558	-0.34733	0.0991618	0.252772	0.0338162	0.517363	0.55033	0.63319	0.73002	0.58118	0.78472	0.14415	0.68126	0.12221	0.13225	0.46292	0.92	0.89	0.87	0.9	0.68	0.56	0.52	0.56	matched (3)	1	13	1
cg23519637	7	1121738	C7orf50	0.063646	0.527502	0.463856	0.042955	0.321298	0.0313122	0.513792	0.13869	0.04994	0.05271	0.0477	0.02919	0.66614	0.25408	0.835	0.76478	0.11751	0.91	0.88	0.89	0.91	0.75	0.8	0.75	0.72	matched (3)	1	13	1
cg15028507	7	1121929	C7orf50	0.083634	0.609474	0.52584	0.0726766	0.326533	0.0210414	0.493356	0.20231	0.07731	0.06764	0.0679	0.00301	0.75732	0.36444	0.92953	0.82768	0.1684	0.95	0.96	0.94	0.94	0.84	0.82	0.78	0.84	matched (3)	1	13	1
cg00745693	7	1136023	C7orf50	0.214722	0.510618	0.295896	0.0176516	0.201126	0.0299041	0.510202	0.24378	0.19826	0.21628	0.20388	0.21141	0.61697	0.31275	0.75746	0.57143	0.29448	0.87	0.86	0.85	0.87	0.79	0.7	0.75	0.78	matched (3)	1	13	1
cg24603113	7	1105321	C7orf50	0.44599	0.660626	0.214636	0.0319493	0.104261	0.00792095	0.416426	0.47599	0.44844	0.46933	0.3949	0.44129	0.75109	0.69863	0.75384	0.56701	0.53256	0.25	0.16	0.11	0.2	0.38	0.4	0.3	0.22	matched (3)	1	13	1
cg09246302	7	112121036	C7orf53	0.290192	0.599852	0.30966	0.0586777	0.138665	0.00485307	0.370266	0.22558	0.25828	0.36897	0.26578	0.33235	0.61491	0.52944	0.80457	0.62177	0.42857	0.91	0.81	0.97	0.92	0.68	0.69	0.67	0.66	matched (3)	1	3	1
cg02540537	7	112121259	C7orf53	0.547658	0.778006	0.230348	0.111848	0.101307	0.00931437	0.431127	0.62582	0.35258	0.56765	0.57639	0.61585	0.79593	0.61405	0.87467	0.84323	0.76215	0.88	0.89	0.91	0.89	0.88	0.86	0.89	0.86	matched (3)	1	3	1
cg19543867	7	112124979	C7orf53	0.071592	0.537378	0.465786	0.0287048	0.285717	0.0214687	0.494504	0.08609	0.0896	0.0966	0.05836	0.02731	0.76172	0.4125	0.7716	0.64447	0.0966	0.91	0.92	0.92	0.89	0.67	0.67	0.69	0.66	matched (3)	1	3	1
cg21794767	7	120657213	C7orf58	0.143106	0.461176	0.31807	0.0446799	0.212069	0.0268672	0.505092	0.10679	0.15257	0.21649	0.11246	0.12722	0.73334	0.42201	0.4574	0.54405	0.14908	0.91	0.91	0.91	0.91	0.71	0.74	0.75	0.7	matched (3)	1	5	1
cg18952945	7	120689323	C7orf58	0.486458	0.716514	0.230056	0.105993	0.147413	0.0243285	0.501211	0.52146	0.549	0.54516	0.29845	0.51822	0.60505	0.72917	0.84952	0.86684	0.53199	0.86	0.82	0.89	0.89	0.8	0.77	0.8	0.77	matched (3)	1	5	1
cg22645201	7	120701829	C7orf58	0.25931	0.658596	0.399286	0.0425379	0.209803	0.0118836	0.451246	0.32542	0.23231	0.27337	0.21649	0.24896	0.84303	0.51949	0.75281	0.81696	0.36069	0.88	0.84	0.86	0.9	0.71	0.7	0.78	0.71	matched (3)	1	5	1
cg08554603	7	120702049	C7orf58	0.240262	0.560044	0.319782	0.0472722	0.139725	0.00493118	0.371504	0.29764	0.27866	0.22336	0.22052	0.18113	0.71779	0.58395	0.53682	0.62145	0.34021	0.79	0.8	0.81	0.77	0.65	0.69	0.69	0.68	matched (3)	1	5	1
cg17533232	7	120852287	C7orf58	0.193936	0.632768	0.438832	0.0480317	0.219733	0.0098233	0.434852	0.27374	0.17969	0.20045	0.16081	0.15499	0.79827	0.37712	0.78044	0.80012	0.40789	0.83	0.8	0.82	0.83	0.57	0.64	0.6	0.56	matched (3)	1	5	1
cg13064571	8	67587053	C8orf44	0.300456	0.567124	0.266668	0.0791066	0.211936	0.0453712	0.540325	0.38588	0.32702	0.31001	0.30879	0.17058	0.77084	0.51585	0.68895	0.63381	0.22617	0.26	0.3	0.24	0.21	0.66	0.68	0.73	0.65	matched (3)	1	2	1
cg08633239	8	67591714	C8orf44	0.711916	0.318644	-0.393272	0.039397	0.243625	0.0215943	0.494781	0.68053	0.72157	0.70001	0.68171	0.77576	0.20152	0.4298	0.08785	0.18203	0.69202	0.88	0.86	0.88	0.87	0.83	0.83	0.85	0.81	matched (3)	1	2	1
cg14121593	9	132084793	C9orf106	0.60636	0.81156	0.2052	0.0588217	0.0520975	0.00040915	0.170428	0.5396	0.69179	0.59098	0.57436	0.63507	0.81596	0.85951	0.78134	0.86124	0.73975	0.85	0.84	0.85	0.84	0.82	0.81	0.82	0.81	matched (3)	1	2	1
cg25073708	9	132083538	C9orf106	0.09133	0.435816	0.344486	0.0339844	0.185511	0.0131818	0.459743	0.09489	0.13719	0.10523	0.07204	0.0473	0.44749	0.28553	0.67134	0.55284	0.22188	0.41	0.31	0.35	0.34	0.61	0.55	0.57	0.56	matched (3)	1	2	1
cg20355301	9	97848107	C9orf3	0.383664	0.601634	0.21797	0.0445737	0.116514	0.0107078	0.44189	0.37093	0.45577	0.39132	0.3383	0.362	0.66034	0.68644	0.69675	0.53775	0.42689	0.84	0.84	0.89	0.85	0.57	0.53	0.48	0.47	matched (3)	1	7	1
cg01993208	9	97808906	C9orf3	0.107664	0.262152	0.154488	0.026388	0.072788	0.00652501	0.396258	0.11765	0.11423	0.1378	0.10227	0.06637	0.27949	0.2616	0.37247	0.21654	0.18066	0.88	0.8	0.86	0.83	0.53	0.48	0.45	0.43	matched (3)	1	7	1
cg14375632	9	97804001	C9orf3	0.240286	0.676188	0.435902	0.0491632	0.152882	0.00199441	0.285236	0.26451	0.28303	0.27615	0.17042	0.20732	0.72106	0.55654	0.8443	0.77876	0.48028	0.89	0.86	0.87	0.86	0.83	0.8	0.78	0.82	matched (3)	1	7	1
cg13853813	9	97844901	C9orf3	0.553606	0.742512	0.188906	0.0621239	0.0549414	0.00098134	0.230663	0.62549	0.54739	0.56575	0.4553	0.5741	0.76896	0.7216	0.75054	0.80915	0.66231	0.91	0.9	0.91	0.91	0.46	0.43	0.45	0.42	matched (3)	1	7	1
cg17406248	9	97807693	C9orf3	0.411684	0.679884	0.2682	0.0646205	0.161423	0.016886	0.479334	0.36333	0.34328	0.47587	0.39223	0.48371	0.73112	0.52698	0.85246	0.79597	0.49289	0.87	0.86	0.84	0.86	0.36	0.34	0.34	0.34	matched (3)	1	7	1
cg13972491	9	97848736	C9orf3	0.679846	0.8346	0.154754	0.0423176	0.0217453	0.00035049	0.160433	0.74792	0.67537	0.66186	0.63311	0.68097	0.81751	0.86893	0.82624	0.84264	0.81768	0.86	0.86	0.89	0.87	0.71	0.7	0.68	0.7	matched (3)	1	7	1
cg14601621	9	97848457	C9orf3	0.770328	0.965862	0.195534	0.0530017	0.0123659	0.00083495	0.217859	0.78242	0.76005	0.74599	0.71039	0.85279	0.96859	0.97005	0.98276	0.95692	0.95099	0.99	0.99	0.99	0.99	0.82	0.84	0.74	0.87	matched (3)	1	7	1
cg01920129	9	111808842	C9orf5	0.37654	0.7874	0.41086	0.102194	0.112195	0.0003153	0.15515	0.31436	0.31125	0.33869	0.5555	0.3629	0.89048	0.69043	0.89522	0.80856	0.65231	0.81	0.73	0.81	0.78	0.85	0.82	0.83	0.81	matched (3)	1	2	1
cg14384093	9	111878565	C9orf5	0.475932	0.662238	0.186306	0.066381	0.133043	0.0317934	0.514433	0.51771	0.56334	0.45464	0.39063	0.45334	0.64607	0.84279	0.4709	0.65372	0.69771	0.86	0.85	0.9	0.89	0.82	0.78	0.83	0.82	matched (3)	1	2	1
cg14233716	9	90497253	C9orf79	0.420928	0.78778	0.366852	0.093764	0.0556178	0.00019349	0.132117	0.55301	0.48113	0.33199	0.38983	0.34868	0.8358	0.77965	0.77793	0.84151	0.70401	0.86	0.88	0.89	0.88	0.76	0.83	0.82	0.78	matched (3)	1	2	1
cg13616033	9	90498061	C9orf79	0.389562	0.581918	0.192356	0.0606253	0.0644385	0.00126673	0.248463	0.45088	0.36194	0.32983	0.45858	0.34658	0.66671	0.53118	0.50591	0.61259	0.5932	0.62	0.56	0.63	0.59	0.56	0.55	0.56	0.56	matched (3)	1	2	1
cg27504861	17	49825314	CA10	0.546384	0.378518	-0.167866	0.0398168	0.097571	0.0146841	0.467977	0.51006	0.50146	0.55638	0.56849	0.59553	0.50841	0.26692	0.34499	0.32484	0.44743	0.66	0.59	0.65	0.61	0.25	0.28	0.24	0.39	matched (3)	1	4	1
cg05229989	17	49724713	CA10	0.076668	0.339414	0.262746	0.0167225	0.163486	0.0224751	0.496441	0.09	0.08102	0.092	0.06858	0.05174	0.44038	0.20006	0.47355	0.45695	0.12613	0.76	0.7	0.78	0.73	0.61	0.58	0.57	0.51	matched (3)	1	4	1
cg07101732	17	49822589	CA10	0.807954	0.64708	-0.160874	0.0350314	0.110361	0.028161	0.507815	0.81055	0.75261	0.82948	0.80249	0.84464	0.72321	0.68239	0.58125	0.48955	0.759	0.85	0.86	0.86	0.91	0.87	0.82	0.77	0.78	matched (3)	1	4	1
cg19805005	17	50234775	CA10	0.2872	0.1062	-0.181	0.0265148	0.0611377	0.00128379	0.249195	0.27354	0.27861	0.32846	0.29598	0.25941	0.09706	0.0803	0.07366	0.06632	0.21366	0.13	0.1	0.09	0.08	0.17	0.16	0.15	0.09	matched (3)	1	4	1
cg03036214	15	63640658	CA12	0.76088	0.533324	-0.227556	0.0455029	0.151888	0.0258337	0.50408	0.7969	0.69216	0.74119	0.80292	0.77123	0.30873	0.61205	0.49697	0.71855	0.53032	0.45	0.45	0.43	0.47	0.64	0.65	0.61	0.61	matched (3)	1	2	1
cg04192393	15	63673286	CA12	0.087814	0.407276	0.319462	0.0313939	0.211649	0.0270508	0.505579	0.08856	0.05398	0.1194	0.11855	0.05858	0.5824	0.29441	0.66194	0.35055	0.14708	0.88	0.85	0.82	0.87	0.9	0.9	0.9	0.88	matched (3)	1	2	1
cg24983367	17	58228482	CA4	0.55771	0.218394	-0.339316	0.0794976	0.226687	0.0253531	0.503464	0.66816	0.45366	0.52516	0.59143	0.55014	0.04854	0.52568	0.03291	0.08959	0.39525	0.03	0.04	0.03	0.04	0.11	0.17	0.09	0.11	matched (3)	1	5	1
cg25577130	17	58226188	CA4	0.632964	0.305176	-0.327788	0.0561321	0.127565	0.00249204	0.306398	0.71926	0.58202	0.60099	0.65896	0.60359	0.2425	0.23613	0.17403	0.38841	0.48481	0.35	0.3	0.36	0.38	0.23	0.41	0.22	0.23	matched (3)	1	5	1
cg22810790	17	58236801	CA4	0.639294	0.37409	-0.265204	0.035459	0.165715	0.0216016	0.494781	0.68304	0.60512	0.60131	0.64638	0.66062	0.33246	0.47832	0.16482	0.30131	0.59354	0.79	0.76	0.77	0.74	0.35	0.39	0.33	0.34	matched (3)	1	5	1
cg08371643	17	58231248	CA4	0.23366	0.464364	0.230704	0.0392922	0.130282	0.0141793	0.465388	0.24771	0.2149	0.26188	0.17419	0.26962	0.56569	0.42576	0.54216	0.5359	0.25231	0.75	0.73	0.79	0.8	0.46	0.47	0.44	0.43	matched (3)	1	5	1
cg04127232	17	58226085	CA4	0.791262	0.570352	-0.22091	0.0311877	0.0882922	0.00329088	0.334334	0.78443	0.80644	0.75403	0.77562	0.83579	0.55675	0.48858	0.50023	0.59972	0.70648	0.71	0.68	0.69	0.7	0.68	0.71	0.66	0.69	matched (3)	1	5	1
cg09001440	16	87952767	CA5A	0.114608	0.299956	0.185348	0.0176997	0.105018	0.0159042	0.474551	0.13329	0.11445	0.12396	0.1153	0.08604	0.36535	0.1843	0.37009	0.39333	0.18671	0.47	0.46	0.57	0.43	0.55	0.59	0.44	0.57	matched (3)	1	3	1
cg07544223	16	87965360	CA5A	0.509422	0.245266	-0.264156	0.0227332	0.172832	0.0261546	0.504096	0.54648	0.51413	0.4988	0.49993	0.48777	0.14427	0.4587	0.08348	0.13515	0.40473	0.84	0.77	0.83	0.67	0.66	0.66	0.67	0.65	matched (3)	1	3	1
cg27146990	16	87965439	CA5A	0.654676	0.415418	-0.239258	0.0293039	0.0942323	0.00334594	0.334532	0.67197	0.69528	0.62051	0.63844	0.64718	0.34401	0.49928	0.45648	0.28799	0.48933	0.8	0.79	0.84	0.65	0.7	0.71	0.73	0.66	matched (3)	1	3	1
cg24674680	1	227174512	CABC1	0.308938	0.72103	0.412092	0.100502	0.161789	0.00213874	0.291712	0.43217	0.36279	0.2762	0.31034	0.16319	0.81103	0.76178	0.80408	0.79467	0.43359	0.55	0.56	0.54	0.52	0.79	0.74	0.75	0.72	matched (3)	1	2	1
cg11385536	1	227133801	CABC1	0.291864	0.464946	0.173082	0.0478458	0.110558	0.020958	0.493127	0.22318	0.31461	0.35321	0.27969	0.28863	0.49691	0.41209	0.53055	0.58361	0.30157	0.66	0.64	0.68	0.6	0.55	0.57	0.49	0.5	matched (3)	1	2	1
cg22158648	18	20713759	CABLES1	0.193588	0.516272	0.322684	0.0950046	0.261292	0.0481664	0.544529	0.32888	0.19027	0.14295	0.23011	0.07573	0.59499	0.37164	0.89092	0.53214	0.19167	0.73	0.69	0.67	0.66	0.62	0.66	0.63	0.6	matched (3)	1	2	1
cg00455327	18	20714217	CABLES1	0.188876	0.555648	0.366772	0.0685016	0.274898	0.0385639	0.525635	0.28665	0.13105	0.20039	0.2101	0.11619	0.67588	0.33899	0.78497	0.78875	0.18965	0.36	0.31	0.32	0.28	0.29	0.28	0.29	0.3	matched (3)	1	2	1
cg24639703	1	64986155	CACHD1	0.682532	0.437486	-0.245046	0.0825812	0.154019	0.019644	0.488844	0.72935	0.70892	0.60867	0.58556	0.78016	0.45002	0.52395	0.2478	0.32927	0.63639	0.67	0.62	0.76	0.69	0.7	0.67	0.74	0.66	matched (3)	1	5	1
cg12299795	1	64982093	CACHD1	0.514332	0.238834	-0.275498	0.129033	0.100407	0.00610187	0.391135	0.46963	0.32709	0.51624	0.66858	0.59012	0.11864	0.17393	0.2766	0.24399	0.38101	0.89	0.88	0.89	0.88	0.73	0.75	0.75	0.71	matched (3)	1	5	1
cg12049550	1	65035261	CACHD1	0.925056	0.772952	-0.152104	0.0246768	0.108052	0.0327593	0.516141	0.93135	0.92847	0.88574	0.92571	0.95401	0.78967	0.84135	0.71544	0.62121	0.89709	0.43	0.42	0.29	0.36	0.59	0.67	0.6	0.49	matched (3)	1	5	1
cg11746396	1	65157749	CACHD1	0.810366	0.403942	-0.406424	0.0562828	0.185405	0.00619253	0.392659	0.76822	0.75601	0.82933	0.80131	0.89696	0.2038	0.23333	0.43989	0.4972	0.64549	0.88	0.85	0.88	0.88	0.15	0.11	0.14	0.12	matched (3)	1	5	1
cg26224018	1	64942153	CACHD1	0.336292	0.111174	-0.225118	0.0951936	0.0663368	0.00324366	0.331402	0.47395	0.25249	0.34519	0.36905	0.24078	0.08305	0.12961	0.21865	0.05394	0.07062	0.37	0.35	0.32	0.33	0.2	0.22	0.17	0.15	matched (3)	1	5	1
cg04961448	9	140814587	CACNA1B	0.654394	0.427292	-0.227102	0.0856192	0.122501	0.0111026	0.444204	0.55229	0.60146	0.73674	0.63298	0.7485	0.43429	0.41639	0.27376	0.39671	0.61531	0.77	0.73	0.78	0.73	0.42	0.56	0.5	0.45	matched (3)	1	2	1
cg21248989	9	140813541	CACNA1B	0.115356	0.268582	0.153226	0.0193138	0.0579445	0.00269338	0.312162	0.13266	0.13497	0.11492	0.10555	0.08868	0.29479	0.23635	0.27205	0.34631	0.19341	0.79	0.74	0.79	0.79	0.44	0.44	0.39	0.48	matched (3)	1	2	1
cg13647052	12	2800382	CACNA1C	0.454346	0.185776	-0.26857	0.0430421	0.181576	0.0277807	0.506724	0.52416	0.44839	0.41773	0.46059	0.42086	0.11584	0.09961	0.0774	0.12717	0.50886	0.08	0.07	0.08	0.09	0.35	0.48	0.49	0.47	matched (3)	1	17	1
cg15279308	12	2800500	CACNA1C	0.582746	0.248758	-0.333988	0.0671918	0.264786	0.0458365	0.540819	0.64799	0.61812	0.49195	0.62398	0.53169	0.14399	0.16146	0.09104	0.12717	0.72013	0.07	0.08	0.09	0.08	0.46	0.55	0.51	0.51	matched (3)	1	17	1
cg12350325	12	2800909	CACNA1C	0.476334	0.170406	-0.305928	0.025059	0.20786	0.029597	0.509855	0.5093	0.49258	0.46146	0.4724	0.44593	0.16898	0.03145	0.00534	0.12361	0.52265	0	0.01	0	0	0.27	0.25	0.32	0.33	matched (3)	1	17	1
cg00848945	12	2800919	CACNA1C	0.513546	0.165484	-0.348062	0.0715158	0.260449	0.0380725	0.524365	0.63183	0.4889	0.46498	0.52626	0.45576	0.09111	0.03285	0.0159	0.05895	0.62861	0.02	0.02	0.02	0.03	0.15	0.2	0.24	0.23	matched (3)	1	17	1
cg08166587	12	2696048	CACNA1C	0.096328	0.391192	0.294864	0.0299427	0.143147	0.00884879	0.427442	0.10086	0.12071	0.1277	0.05697	0.0754	0.48764	0.26935	0.59437	0.32142	0.28318	0.38	0.32	0.37	0.28	0.41	0.5	0.47	0.43	matched (3)	1	17	1
cg19542445	12	2596220	CACNA1C	0.868386	0.70539	-0.162996	0.0471962	0.129797	0.0456774	0.540819	0.88289	0.78642	0.89803	0.87338	0.90121	0.64541	0.76468	0.65822	0.56064	0.898	0.59	0.54	0.54	0.52	0.56	0.67	0.6	0.62	matched (3)	1	17	1
cg17902551	12	2801061	CACNA1C	0.474504	0.208382	-0.266122	0.0390853	0.197462	0.0379814	0.524245	0.5329	0.46799	0.44275	0.49134	0.43754	0.16578	0.13995	0.065	0.11588	0.5553	0.06	0.05	0.05	0.06	0.3	0.29	0.31	0.31	matched (3)	1	17	1
cg16728539	12	2451169	CACNA1C	0.067212	0.335364	0.268152	0.0135962	0.194144	0.0364216	0.521783	0.06782	0.06819	0.08075	0.07449	0.04481	0.38445	0.22841	0.5651	0.43567	0.06319	0.37	0.34	0.3	0.32	0.45	0.4	0.43	0.37	matched (3)	1	17	1
cg15442907	12	2800463	CACNA1C	0.588612	0.219226	-0.369386	0.0479431	0.250449	0.0286236	0.507979	0.64717	0.57166	0.52866	0.62707	0.5685	0.11775	0.1152	0.08309	0.11356	0.66653	0.04	0.05	0.04	0.06	0.47	0.5	0.52	0.54	matched (3)	1	17	1
cg02794451	12	2800446	CACNA1C	0.55871	0.217222	-0.341488	0.0489061	0.27362	0.0481451	0.544478	0.61883	0.55068	0.49896	0.59637	0.52871	0.1252	0.10392	0.03989	0.11401	0.70309	0.04	0.04	0.04	0.05	0.44	0.48	0.48	0.48	matched (3)	1	17	1
cg23390118	12	2339513	CACNA1C	0.938088	0.785346	-0.152742	0.0300539	0.113299	0.0371309	0.523272	0.9039	0.94737	0.91635	0.94144	0.98138	0.77654	0.82446	0.72996	0.64564	0.95013	0.61	0.54	0.53	0.62	0.74	0.75	0.7	0.67	matched (3)	1	17	1
cg14395444	12	2800182	CACNA1C	0.665124	0.334494	-0.33063	0.0205586	0.238091	0.035728	0.520149	0.66685	0.66357	0.65405	0.69799	0.64316	0.28896	0.37599	0.12348	0.16336	0.72068	0.03	0.06	0.02	0.04	0.53	0.54	0.54	0.54	matched (3)	1	17	1
cg12496211	12	2193060	CACNA1C	0.15433	0.306876	0.152546	0.0844118	0.115313	0.0468221	0.542389	0.11692	0.2846	0.19071	0.0746	0.10482	0.18805	0.41786	0.18125	0.3415	0.40572	0.84	0.77	0.84	0.85	0.34	0.38	0.39	0.34	matched (3)	1	17	1
cg13896105	12	2304473	CACNA1C	0.771636	0.541754	-0.229882	0.0387775	0.0849837	0.00189447	0.279724	0.78554	0.71553	0.80293	0.7485	0.80568	0.50745	0.54777	0.49256	0.47501	0.68598	0.85	0.81	0.84	0.84	0.39	0.43	0.4	0.32	matched (3)	1	17	1
cg05166022	12	2800471	CACNA1C	0.449372	0.1607	-0.288672	0.0478257	0.183362	0.0222293	0.495506	0.51894	0.41934	0.40256	0.4774	0.42862	0.09687	0.08507	0.04558	0.0892	0.48678	0.05	0.04	0.04	0.05	0.42	0.42	0.47	0.46	matched (3)	1	17	1
cg19200285	12	2800755	CACNA1C	0.47745	0.220462	-0.256988	0.0390389	0.191199	0.038224	0.524687	0.53222	0.47374	0.43905	0.49876	0.44348	0.16025	0.17736	0.0826	0.12581	0.55629	0.09	0.08	0.09	0.08	0.27	0.3	0.31	0.32	matched (3)	1	17	1
cg20375320	12	2420738	CACNA1C	0.018822	0.562126	0.543304	0.00907288	0.349222	0.0253521	0.503464	0.0166	0.03148	0.0237	0.01456	0.00777	0.78997	0.27814	0.90757	0.72899	0.10596	0.88	0.92	0.88	0.9	0.86	0.81	0.8	0.83	matched (3)	1	17	1
cg15473186	3	53530075	CACNA1D	0.085446	0.282284	0.196838	0.0378353	0.158324	0.0480428	0.544208	0.10685	0.11685	0.1069	0.07138	0.02525	0.48132	0.24825	0.40867	0.15967	0.11351	0.2	0.22	0.22	0.21	0.71	0.66	0.59	0.5	matched (3)	1	4	1
cg19033906	3	53532972	CACNA1D	0.13267	0.56414	0.43147	0.0376511	0.0913063	0.00013445	0.116801	0.13656	0.17995	0.13205	0.14012	0.07467	0.65868	0.46975	0.61421	0.61562	0.46244	0.74	0.68	0.74	0.73	0.69	0.69	0.69	0.66	matched (3)	1	4	1
cg10998242	3	53530847	CACNA1D	0.500714	0.874296	0.373582	0.115406	0.027863	0.00141082	0.255678	0.53237	0.38912	0.57907	0.37174	0.63127	0.91965	0.84999	0.87414	0.85291	0.87479	0.91	0.92	0.92	0.9	0.91	0.9	0.89	0.87	matched (3)	1	4	1
cg14843888	3	53530247	CACNA1D	0.298234	0.665042	0.366808	0.0705704	0.141557	0.00218015	0.293628	0.37769	0.31081	0.34196	0.19628	0.26443	0.80723	0.5899	0.82973	0.53657	0.56178	0.67	0.71	0.72	0.73	0.77	0.78	0.74	0.72	matched (3)	1	4	1
cg18318818	17	48640257	CACNA1G	0.42669	0.794482	0.367792	0.114876	0.110849	0.00087594	0.22141	0.60377	0.453	0.39575	0.29092	0.39001	0.85389	0.81493	0.88153	0.81988	0.60218	0.47	0.51	0.53	0.5	0.42	0.42	0.4	0.36	matched (3)	1	3	1
cg20239912	17	48689192	CACNA1G	0.259226	0.457756	0.19853	0.0178398	0.15922	0.0489183	0.54565	0.27512	0.23681	0.27278	0.26815	0.24327	0.57725	0.28514	0.53026	0.60913	0.287	0.72	0.66	0.75	0.74	0.77	0.75	0.73	0.68	matched (3)	1	3	1
cg11071401	17	48637194	CACNA1G	0.208116	0.374332	0.166216	0.05815	0.0716298	0.00413529	0.353266	0.28205	0.22641	0.20796	0.20383	0.12033	0.37363	0.44785	0.34879	0.43239	0.269	0.28	0.33	0.26	0.28		0.23	0.23	0.16	matched (3)	1	3	1
cg08101977	16	1231407	CACNA1H	0.091674	0.294816	0.203142	0.0445427	0.065377	0.00068459	0.204296	0.14579	0.11877	0.08004	0.08619	0.02758	0.38256	0.20948	0.31849	0.30642	0.25713	0.6	0.58	0.63	0.65	0.27	0.32	0.25	0.4	matched (3)	1	6	1
cg05479416	16	1244984	CACNA1H	0.258754	0.44708	0.188326	0.0400845	0.127146	0.0266819	0.504772	0.24123	0.32156	0.25534	0.21245	0.26319	0.47132	0.25392	0.57995	0.53015	0.40006	0.39	0.34	0.41	0.42	0.3	0.31	0.27	0.29	matched (3)	1	6	1
cg10083464	16	1230997	CACNA1H	0.093536	0.455282	0.361746	0.0514548	0.11763	0.001057	0.2349	0.13781	0.13295	0.09524	0.09224	0.00944	0.6232	0.51177	0.32477	0.44382	0.37285	0.59	0.49	0.56	0.52	0.16	0.1	0.14	0.18	matched (3)	1	6	1
cg01055633	16	1240831	CACNA1H	0.5737	0.742294	0.168594	0.0238018	0.0666012	0.00310407	0.326569	0.60238	0.5796	0.55335	0.54545	0.58772	0.69179	0.71438	0.78834	0.83519	0.68177	0.77	0.68	0.79	0.76	0.34	0.31	0.32	0.29	matched (3)	1	6	1
cg27616039	16	1207075	CACNA1H	0.785378	0.50017	-0.285208	0.0877219	0.198819	0.0289498	0.50878	0.86311	0.7927	0.64942	0.86035	0.76131	0.54504	0.46072	0.3432	0.33261	0.81928	0.99	0.97	0.99	0.98	0.54	0.63	0.48	0.59	matched (3)	1	6	1
cg16650212	16	1230935	CACNA1H	0.435762	0.789518	0.353756	0.0864529	0.0763485	0.00013947	0.116801	0.50621	0.52515	0.41145	0.42787	0.30813	0.79258	0.88748	0.68251	0.82599	0.75903	0.95	0.93	0.95	0.95	0.43	0.63	0.47	0.5	matched (3)	1	6	1
cg12536527	7	81637024	CACNA2D1	0.422576	0.67629	0.253714	0.0540171	0.0942354	0.00163743	0.267841	0.45296	0.37515	0.45882	0.35381	0.47214	0.68363	0.64912	0.82132	0.55957	0.66781	0.9	0.88	0.92	0.89	0.81	0.75	0.8	0.77	matched (3)	1	2	1
cg17294136	7	81949245	CACNA2D1	0.118282	0.293518	0.175236	0.0350516	0.100714	0.014609	0.467636	0.09838	0.17827	0.12092	0.09722	0.09662	0.3384	0.22902	0.44258	0.27239	0.1852	0.87	0.84	0.85	0.87	0.7	0.58	0.69	0.54	matched (3)	1	2	1
cg10791541	3	55040617	CACNA2D3	0.060118	0.363796	0.303678	0.0209394	0.197676	0.0259585	0.504096	0.08859	0.06333	0.06458	0.05344	0.03065	0.51216	0.20883	0.51581	0.48679	0.09539	0.18	0.22	0.24	0.22	0.67	0.64	0.62	0.64	matched (3)	1	8	1
cg05603680	3	55033444	CACNA2D3	0.059054	0.374916	0.315862	0.0243756	0.232962	0.0382626	0.524808	0.04107	0.06194	0.09563	0.06375	0.03288	0.56083	0.37662	0.63553	0.23489	0.06671	0.48	0.54	0.56	0.61	0.19	0.2	0.15	0.19	matched (3)	1	8	1
cg19991383	3	55034387	CACNA2D3	0.859916	0.702402	-0.157514	0.0217507	0.0816871	0.0106573	0.441327	0.84095	0.84575	0.88799	0.84615	0.87874	0.60947	0.66566	0.8139	0.66617	0.75681	0.85	0.84	0.83	0.87	0.6	0.57	0.53	0.6	matched (3)	1	8	1
cg24924505	3	54926024	CACNA2D3	0.056362	0.284218	0.227856	0.0122413	0.141816	0.0226107	0.496618	0.06297	0.06784	0.06423	0.04694	0.03983	0.28984	0.21336	0.35847	0.46658	0.09284	0.7	0.66	0.71	0.7	0.2	0.17	0.18	0.19	matched (3)	1	8	1
cg01368219	3	54999791	CACNA2D3	0.12342	0.391084	0.267664	0.0557666	0.185748	0.0294827	0.509706	0.06392	0.17706	0.15792	0.15612	0.06208	0.54423	0.29306	0.53024	0.47658	0.11131	0.67	0.64	0.68	0.64	0.73	0.79	0.72	0.76	matched (3)	1	8	1
cg08362628	3	54861701	CACNA2D3	0.236968	0.681862	0.444894	0.0856239	0.232877	0.00997398	0.435978	0.23858	0.3146	0.3191	0.11427	0.19829	0.87187	0.65549	0.82652	0.76402	0.29141	0.85	0.86	0.85	0.9	0.78	0.79	0.76	0.73	matched (3)	1	8	1
cg14858504	3	54790638	CACNA2D3	0.095834	0.381584	0.28575	0.0482583	0.206039	0.0342833	0.517954	0.06726	0.12129	0.07238	0.16806	0.05018	0.41033	0.25003	0.62492	0.51453	0.10811	0.8	0.75	0.78	0.77	0.71	0.72	0.69	0.72	matched (3)	1	8	1
cg22211564	3	54988324	CACNA2D3	0.034734	0.499452	0.464718	0.0116664	0.297127	0.0248936	0.502514	0.03165	0.05286	0.03799	0.02935	0.02182	0.68771	0.29756	0.74797	0.68827	0.07575	0.92	0.89	0.9	0.9	0.24	0.17	0.18	0.23	matched (3)	1	8	1
cg12289251	10	18689471	CACNB2	0.065004	0.233286	0.168282	0.0337787	0.124042	0.0363089	0.5217	0.0773	0.07039	0.10915	0.05027	0.01791	0.28054	0.23448	0.40948	0.15992	0.08201	0.16	0.34	0.23	0.31	0.05	0.07	0.06	0.06	matched (3)	1	7	1
cg07262635	10	18689378	CACNB2	0.0916	0.311984	0.220384	0.0253993	0.165475	0.0399035	0.528583	0.12501	0.08313	0.09298	0.10129	0.05559	0.45029	0.21527	0.51323	0.26493	0.1162	0.25	0.35	0.36	0.35	0.09	0.09	0.07	0.06	matched (3)	1	7	1
cg02635932	10	18549778	CACNB2	0.218154	0.440186	0.222032	0.0568114	0.137366	0.018662	0.486549	0.28237	0.27521	0.19127	0.18426	0.15766	0.35776	0.67808	0.44015	0.36016	0.36478	0.39	0.49	0.39	0.38	0.33	0.48	0.29	0.41	matched (3)	1	7	1
cg04764839	10	18708076	CACNB2	0.65699	0.83724	0.18025	0.0454752	0.0462878	0.00025656	0.145859	0.68422	0.67366	0.6352	0.70309	0.58878	0.84925	0.87623	0.82894	0.87032	0.76146	0.78	0.75	0.78	0.81	0.31	0.41	0.34	0.28	matched (3)	1	7	1
cg25334928	10	18689430	CACNB2	0.18018	0.403802	0.223622	0.0448562	0.139377	0.0200642	0.49016	0.21944	0.20895	0.18398	0.18354	0.10499	0.36192	0.3556	0.5895	0.48747	0.22452	0.34	0.37	0.35	0.37	0.13	0.15	0.14	0.16	matched (3)	1	7	1
cg18959207	10	18549686	CACNB2	0.237796	0.487582	0.249786	0.0163989	0.127925	0.0114966	0.448158	0.21712	0.2604	0.24592	0.22955	0.23599	0.32495	0.64771	0.48263	0.57291	0.40971	0.39	0.51	0.42	0.42	0.4	0.46	0.41	0.37	matched (3)	1	7	1
cg26803268	10	18549536	CACNB2	0.110292	0.265294	0.155002	0.0314073	0.0534394	0.00107955	0.236438	0.15038	0.11336	0.12752	0.09033	0.06987	0.23418	0.29509	0.32291	0.28543	0.18886	0.59	0.53	0.64	0.57	0.13	0.11	0.12	0.1	matched (3)	1	7	1
cg02300652	2	152804107	CACNB4	0.316428	0.468324	0.151896	0.0583291	0.0581034	0.00331931	0.334532	0.34395	0.39991	0.28982	0.30263	0.24583	0.54847	0.49342	0.45721	0.45206	0.39046	0.25	0.24	0.26	0.21	0.51	0.37	0.27	0.44	matched (3)	1	2	1
cg06950952	2	152830189	CACNB4	0.448174	0.21076	-0.237414	0.0487024	0.123812	0.00959741	0.432689	0.51802	0.39123	0.47117	0.44006	0.42039	0.28784	0.0615	0.24148	0.1064	0.35658	0.89	0.89	0.89	0.89	0.55	0.53	0.54	0.5	matched (3)	1	2	1
cg11634297	19	54479736	CACNG8	0.36553	0.537534	0.172004	0.0315445	0.117029	0.0279512	0.507126	0.37236	0.3774	0.39997	0.31452	0.3634	0.72755	0.53642	0.52324	0.41006	0.4904	0.81	0.81	0.84	0.83	0.44	0.41	0.34	0.41	matched (3)	1	2	1
cg09422614	19	54484823	CACNG8	0.694874	0.525598	-0.169276	0.0349884	0.110652	0.0238374	0.50009	0.70496	0.64087	0.68194	0.7164	0.7302	0.62475	0.36829	0.6035	0.45195	0.5795	0.75	0.75	0.71	0.74	0.58	0.67	0.46	0.54	matched (3)	1	2	1
cg03505501	11	115371789	CADM1	0.78279	0.595978	-0.186812	0.0623505	0.144195	0.0412879	0.532135	0.80771	0.84725	0.75843	0.68677	0.81379	0.73978	0.47575	0.48886	0.50916	0.76634	0.12	0.15	0.1	0.12	0.56	0.56	0.54	0.5	matched (3)	1	5	1
cg14030346	11	115372975	CADM1	0.446592	0.293678	-0.152914	0.071371	0.073217	0.0101785	0.43737	0.56539	0.40421	0.38592	0.4569	0.42054	0.23433	0.35807	0.30757	0.20235	0.36607	0.1	0.1	0.12	0.09	0.46	0.43	0.4	0.39	matched (3)	1	5	1
cg11594811	11	115088660	CADM1	0.797128	0.562276	-0.234852	0.0720331	0.179049	0.039563	0.52776	0.81459	0.88676	0.70584	0.74474	0.83371	0.51769	0.71062	0.51926	0.30769	0.75612	0.77	0.68	0.82	0.76	0.66	0.71	0.67	0.67	matched (3)	1	5	1
cg10553088	11	115372912	CADM1	0.50998	0.2881	-0.22188	0.125312	0.0610564	0.0126459	0.4562	0.69643	0.55652	0.39584	0.50437	0.39674	0.25744	0.21875	0.3072	0.276	0.38111	0.09	0.03	0.05	0.08	0.55	0.54	0.46	0.44	matched (3)	1	5	1
cg16061656	11	115088907	CADM1	0.866742	0.496686	-0.370056	0.0267867	0.265398	0.0351786	0.519042	0.87957	0.89482	0.83529	0.841	0.88303	0.23199	0.72787	0.50738	0.22715	0.78904	0.79	0.71	0.87	0.78	0.81	0.79	0.74	0.7	matched (3)	1	5	1
cg10996224	3	85017543	CADM2	0.61993	0.455454	-0.164476	0.0735301	0.114615	0.0313908	0.513925	0.58828	0.61426	0.67119	0.51844	0.70748	0.41084	0.5116	0.31493	0.42162	0.61828	0.82	0.79	0.82	0.81	0.16	0.24	0.13	0.1	matched (3)	1	2	1
cg25948255	3	85512134	CADM2	0.660454	0.428632	-0.231822	0.105877	0.0884959	0.00589396	0.388504	0.55817	0.58666	0.75739	0.60946	0.79059	0.42703	0.49954	0.35948	0.32484	0.53227	0.78	0.71	0.79	0.69	0.52	0.24	0.25	0.46	matched (3)	1	2	1
cg24954210	3	62856521	CADPS	0.827272	0.626958	-0.200314	0.0193437	0.0990841	0.00961406	0.432783	0.85125	0.83223	0.82154	0.79842	0.83292	0.71154	0.6712	0.4981	0.54465	0.7093	0.87	0.84	0.85	0.85	0.39	0.5	0.4	0.49	matched (3)	1	2	1
cg26054548	3	62802561	CADPS	0.815332	0.629948	-0.185384	0.0615555	0.0471339	0.00085569	0.219821	0.85069	0.83281	0.71853	0.79692	0.87771	0.57142	0.62517	0.60094	0.66315	0.68906	0.84	0.84	0.88	0.89	0.37	0.35	0.39	0.35	matched (3)	1	2	1
cg05640207	7	122339531	CADPS2	0.59006	0.804592	0.214532	0.11729	0.10933	0.0173844	0.481876	0.6338	0.45259	0.67165	0.4789	0.71336	0.86858	0.70065	0.90308	0.87901	0.67164	0.86	0.86	0.85	0.86	0.9	0.9	0.88	0.86	matched (3)	1	3	1
cg15012662	7	122443513	CADPS2	0.111434	0.474508	0.363074	0.0482331	0.232921	0.0236907	0.499329	0.11484	0.15749	0.09708	0.03753	0.15023	0.52418	0.3579	0.61726	0.73467	0.13853	0.29	0.3	0.26	0.36	0.5	0.52	0.43	0.38	matched (3)	1	3	1
cg14371343	7	122097744	CADPS2	0.33349	0.709428	0.375938	0.0964872	0.213694	0.0131483	0.459712	0.4342	0.41247	0.34813	0.20664	0.26601	0.82599	0.46938	0.90441	0.86193	0.48543	0.88	0.83	0.88	0.82	0.56	0.5	0.49	0.5	matched (3)	1	3	1
cg02583620	11	15098608	CALCB	0.544732	0.381874	-0.162858	0.0695772	0.0923366	0.0149406	0.469448	0.48292	0.56081	0.63148	0.46541	0.58304	0.42615	0.38194	0.25357	0.34589	0.50182	0.21	0.16	0.21	0.15	0.19	0.24	0.14	0.15	matched (3)	1	2	1
cg14664316	11	15098931	CALCB	0.602368	0.433688	-0.16868	0.05415	0.0780466	0.00519607	0.377697	0.52	0.59662	0.65087	0.59239	0.65196	0.54435	0.43302	0.38887	0.33791	0.46429	0.81	0.77	0.84	0.84	0.2	0.26	0.17	0.18	matched (3)	1	2	1
cg01043759	7	134564171	CALD1	0.376962	0.660288	0.283326	0.136686	0.129646	0.00992967	0.435671	0.55375	0.27276	0.37485	0.46447	0.21898	0.78543	0.54178	0.70334	0.76667	0.50422	0.87	0.9	0.89	0.91	0.89	0.89	0.89	0.9	matched (3)	1	2	1
cg19086309	7	134513289	CALD1	0.611278	0.303324	-0.307954	0.0874876	0.214405	0.0289038	0.508748	0.52688	0.71749	0.62509	0.66892	0.51801	0.29976	0.57933	0.07684	0.11401	0.44668	0.79	0.88	0.92	0.89	0.84	0.85	0.82	0.86	matched (3)	1	2	1
cg24180219	10	105239190	CALHM3	0.156308	0.36458	0.208272	0.057638	0.14896	0.0318727	0.514545	0.25716	0.13535	0.14138	0.13696	0.11069	0.45787	0.28693	0.52373	0.40645	0.14792	0.71	0.71	0.75	0.73	0.21	0.16	0.18	0.17	matched (3)	1	2	1
cg20017132	10	105233022	CALHM3	0.737002	0.544832	-0.19217	0.0386286	0.147061	0.0410052	0.531304	0.68059	0.73964	0.75327	0.72566	0.78585	0.54065	0.34134	0.50703	0.58534	0.7498	0.99	0.99	0.99	0.99	0.77	0.65	0.72	0.61	matched (3)	1	2	1
cg19501502	10	12401458	CAMK1D	0.171916	0.500964	0.329048	0.0517524	0.241461	0.0364957	0.521906	0.22271	0.22159	0.16532	0.14964	0.10032	0.73529	0.23781	0.56871	0.70922	0.25379	0.72	0.72	0.76	0.78	0.61	0.61	0.64	0.58	matched (3)	1	2	1
cg20683445	10	12853879	CAMK1D	0.111658	0.507008	0.39535	0.0398922	0.264042	0.0277278	0.506724	0.1572	0.10568	0.12472	0.12209	0.0486	0.61844	0.26158	0.76057	0.70682	0.18763	0.94	0.94	0.96	0.96	0.77	0.77	0.77	0.76	matched (3)	1	2	1
cg03873049	5	149625194	CAMK2A	0.100068	0.365088	0.26502	0.0286758	0.145286	0.0138848	0.463979	0.11762	0.1263	0.11106	0.09101	0.05435	0.56729	0.26858	0.42568	0.37342	0.19047	0.88	0.84	0.89	0.89	0.13	0.1	0.09	0.13	matched (3)	1	3	1
cg19513232	5	149623972	CAMK2A	0.326884	0.57615	0.249266	0.0678743	0.138665	0.0118574	0.450986	0.41353	0.3803	0.26155	0.31195	0.26709	0.73381	0.40704	0.66611	0.61526	0.45853	0.71	0.65	0.76	0.74	0.78	0.79	0.78	0.74	matched (3)	1	3	1
cg02724909	5	149625104	CAMK2A	0.107086	0.43244	0.325354	0.036819	0.176727	0.0133207	0.460506	0.10957	0.14775	0.1329	0.09156	0.05365	0.64449	0.33067	0.43351	0.55482	0.19871	0.76	0.74	0.82	0.79	0.18	0.16	0.16	0.16	matched (3)	1	3	1
cg12590521	12	121678474	CAMKK2	0.119918	0.287244	0.167326	0.0681793	0.0711087	0.00526888	0.37837	0.20154	0.18152	0.09246	0.0805	0.04357	0.34389	0.26582	0.27238	0.36687	0.18726	0.19	0.19	0.18	0.16	0.72	0.67	0.7	0.62	matched (3)	1	2	1
cg17541002	12	121714889	CAMKK2	0.8546	0.527592	-0.327008	0.0321038	0.258741	0.0469384	0.542613	0.87572	0.80999	0.84196	0.89357	0.85176	0.50482	0.31774	0.80252	0.77732	0.23556	0.44	0.41	0.33	0.36	0.69	0.67	0.64	0.65	matched (3)	1	2	1
cg02802916	9	138708887	CAMSAP1	0.893382	0.59649	-0.296893	0.0228219	0.19998	0.028737	0.508094		0.88725	0.86585	0.90021	0.92022	0.59273	0.78335	0.42998	0.36777	0.80862	0.92	0.92	0.91	0.91	0.88	0.88	0.86	0.88	matched (3)	1	2	1
cg14160433	9	138749560	CAMSAP1	0.48051	0.137742	-0.342768	0.225727	0.0762098	0.0242269	0.501132	0.19206	0.28027	0.64519	0.6213	0.66373	0.11201	0.11383	0.12768	0.06731	0.26788	0.94	0.92	0.93	0.93	0.83	0.81	0.78	0.8	matched (3)	1	2	1
cg10176514	1	7688803	CAMTA1	0.650626	0.43237	-0.218256	0.0273893	0.117042	0.0124402	0.454696	0.60256	0.67042	0.65597	0.66398	0.6602	0.44928	0.27529	0.40961	0.42427	0.6034	0.79	0.74	0.8	0.78	0.35	0.33	0.35	0.35	matched (3)	1	16	1
cg12097989	1	7311176	CAMTA1	0.134106	0.55489	0.420784	0.0363446	0.248474	0.0185479	0.48624	0.16058	0.16621	0.12946	0.13936	0.07492	0.70009	0.32944	0.80582	0.69036	0.24874	0.47	0.49	0.43	0.5	0.58	0.7	0.66	0.57	matched (3)	1	16	1
cg18795022	1	7587410	CAMTA1	0.060926	0.421962	0.361036	0.0195394	0.290581	0.0497272	0.546907	0.05288	0.05834	0.09237	0.06171	0.03933	0.60099	0.13224	0.72206	0.56576	0.08876	0.83	0.85	0.89	0.88	0.43	0.59	0.48	0.44	matched (3)	1	16	1
cg02152417	1	7326345	CAMTA1	0.16103	0.367678	0.206648	0.0394951	0.100177	0.00707886	0.406076	0.19043	0.15686	0.15791	0.20049	0.09946	0.36048	0.35192	0.42053	0.48801	0.21745	0.84	0.85	0.86	0.86	0.48	0.43	0.61	0.6	matched (3)	1	16	1
cg10557683	1	7023625	CAMTA1	0.773464	0.510366	-0.263098	0.0982839	0.0988798	0.00291698	0.320327	0.82565	0.80318	0.79861	0.60021	0.83967	0.45699	0.54921	0.55619	0.36791	0.62153	0.08	0.08	0.08	0.06	0.3	0.17	0.14	0.26	matched (3)	1	16	1
cg02275084	1	7531719	CAMTA1	0.133798	0.545312	0.411514	0.0351131	0.267904	0.0257428	0.503963	0.10925	0.18567	0.13276	0.14607	0.09524	0.71893	0.35395	0.77307	0.71086	0.16975	0.8	0.78	0.82	0.81	0.3	0.25	0.31	0.28	matched (3)	1	16	1
cg06800235	1	7692367	CAMTA1	0.783966	0.544178	-0.239788	0.0607608	0.104784	0.00377523	0.344051	0.8376	0.80869	0.68614	0.82127	0.76613	0.40465	0.66805	0.48958	0.53654	0.62207	0.02	0.02	0.02	0	0.4	0.56	0.47	0.46	matched (3)	1	16	1
cg11517468	1	7023784	CAMTA1	0.620418	0.245818	-0.3746	0.11116	0.101836	0.0005516	0.188347	0.70943	0.62503	0.59458	0.44775	0.7253	0.19906	0.19269	0.26231	0.1596	0.41543	0.01	0.01	0.01	0.01	0.01	0.02	0.01	0.03	matched (3)	1	16	1
cg07173049	1	7289937	CAMTA1	0.144086	0.502212	0.358126	0.0433204	0.210246	0.0175335	0.482141	0.09732	0.12865	0.20243	0.17491	0.11712	0.68585	0.36225	0.50462	0.72659	0.23175	0.84	0.86	0.84	0.88	0.58	0.7	0.53	0.54	matched (3)	1	16	1
cg00808305	1	7434171	CAMTA1	0.724958	0.526768	-0.19819	0.0793827	0.0245883	0.00359845	0.340819	0.68079	0.80202	0.76544	0.60769	0.76885	0.56736	0.50727	0.51569	0.53219	0.51133	0.07	0.06	0.07	0.06	0.22	0.29	0.26	0.22	matched (3)	1	16	1
cg23972860	1	7395024	CAMTA1	0.170754	0.461404	0.29065	0.0347722	0.175283	0.0193266	0.487421	0.179	0.13818	0.22559	0.14466	0.16634	0.62739	0.33848	0.5842	0.53879	0.21816	0.64	0.59	0.6	0.68	0.21	0.15	0.15	0.16	matched (3)	1	16	1
cg16380632	1	7637516	CAMTA1	0.509346	0.287042	-0.222304	0.0273067	0.148546	0.0273963	0.5061	0.53614	0.54058	0.49795	0.48003	0.49203	0.46563	0.13562	0.26488	0.15621	0.41287	0.42	0.41	0.39	0.39	0.23	0.23	0.16	0.2	matched (3)	1	16	1
cg25625600	1	6919841	CAMTA1	0.699808	0.468246	-0.231562	0.0456579	0.148594	0.02244	0.496242	0.75665	0.66825	0.71352	0.72008	0.64054	0.67499	0.53314	0.29759	0.35799	0.47752	0.9	0.92	0.88	0.91	0.81	0.84	0.83	0.83	matched (3)	1	16	1
cg05966431	1	7023864	CAMTA1	0.82033	0.585594	-0.234736	0.0371827	0.140973	0.0182415	0.485506	0.85712	0.79689	0.81285	0.77524	0.85955	0.50949	0.43858	0.62467	0.54795	0.80728	0.29	0.33	0.29	0.22	0.28	0.29	0.22	0.32	matched (3)	1	16	1
cg24999973	1	7311132	CAMTA1	0.110976	0.659878	0.548902	0.0442537	0.300762	0.0143655	0.466288	0.15648	0.14471	0.1055	0.10471	0.04348	0.86212	0.45242	0.9252	0.8245	0.23515	0.56	0.56	0.47	0.61	0.65	0.79	0.7	0.65	matched (3)	1	16	1
cg24634746	1	7538723	CAMTA1	0.762704	0.380014	-0.38269	0.0254088	0.170991	0.00693583	0.403909	0.7362	0.77739	0.73429	0.7877	0.77794	0.48125	0.32409	0.18411	0.29121	0.61941	0.88	0.87	0.87	0.87	0.28	0.46	0.48	0.26	matched (3)	1	16	1
cg25416270	6	17505703	CAP2	0.226472	0.542074	0.315602	0.0583358	0.252194	0.0471875	0.542787	0.31802	0.18496	0.23478	0.22677	0.16783	0.74421	0.39269	0.63911	0.75924	0.17512	0.88	0.88	0.88	0.88	0.87	0.83	0.83	0.82	matched (3)	1	2	1
cg06573088	6	17492721	CAP2	0.17371	0.528396	0.354686	0.049037	0.216031	0.019637	0.488844	0.23503	0.20951	0.15992	0.15343	0.11066	0.82597	0.44269	0.59721	0.54079	0.23532	0.81	0.77	0.81	0.81	0.72	0.74	0.72	0.72	matched (3)	1	2	1
cg01832549	1	19774989	CAPZB	0.076312	0.257768	0.181456	0.0193464	0.135648	0.0394897	0.527618	0.07679	0.06889	0.08909	0.09851	0.04828	0.24691	0.17818	0.41236	0.36921	0.08218	0.48	0.46	0.48	0.47	0.77	0.81	0.8	0.79	matched (3)	1	10	1
cg12763668	1	19687257	CAPZB	0.463282	0.69426	0.230978	0.0966027	0.0993638	0.00582192	0.386746	0.5688	0.56455	0.42413	0.3928	0.36613	0.80623	0.65308	0.66458	0.78218	0.56523	0.86	0.83	0.83	0.83	0.82	0.78	0.75	0.77	matched (3)	1	10	1
cg06788764	1	19756350	CAPZB	0.512494	0.71752	0.205026	0.0643465	0.0990433	0.00627208	0.393703	0.51702	0.5561	0.47924	0.58698	0.42313	0.66913	0.67511	0.84312	0.79686	0.60338	0.88	0.86	0.87	0.89	0.85	0.86	0.82	0.85	matched (3)	1	10	1
cg16694480	1	19732786	CAPZB	0.132192	0.398596	0.266404	0.0371575	0.178893	0.0275408	0.50612	0.13736	0.18281	0.13831	0.12338	0.0791	0.57763	0.24078	0.50777	0.49251	0.17429	0.57	0.6	0.62	0.63	0.75	0.74	0.75	0.73	matched (3)	1	10	1
cg05820435	1	19701756	CAPZB	0.416586	0.671424	0.254838	0.0912383	0.0751541	0.00146116	0.257591	0.34516	0.50071	0.46106	0.29444	0.48156	0.74496	0.61931	0.75949	0.63565	0.59771	0.8	0.81	0.82	0.81	0.76	0.73	0.74	0.74	matched (3)	1	10	1
cg25141181	1	19665757	CAPZB	0.587678	0.850126	0.262448	0.0850945	0.0502622	0.00076551	0.211569	0.65541	0.66984	0.46127	0.60212	0.54975	0.84823	0.78318	0.92497	0.84686	0.84739	0.97	0.93	0.95	0.95	0.86	0.86	0.85	0.81	matched (3)	1	10	1
cg12424867	1	19752812	CAPZB	0.148556	0.393286	0.24473	0.040741	0.176731	0.0344968	0.518463	0.18569	0.18724	0.15246	0.12559	0.0918	0.51967	0.21962	0.49677	0.54755	0.18282	0.86	0.84	0.89	0.89	0.78	0.73	0.75	0.73	matched (3)	1	10	1
cg23111655	1	19764821	CAPZB	0.2458	0.404312	0.158512	0.0985634	0.0927772	0.0308156	0.512729	0.34584	0.35625	0.19197	0.1947	0.14024	0.40682	0.47954	0.30583	0.51177	0.3176	0.82	0.78	0.72	0.76	0.68	0.65	0.63	0.66	matched (3)	1	10	1
cg03470939	1	19669159	CAPZB	0.529172	0.92845	0.399278	0.121654	0.051985	0.0007892	0.213171	0.65889	0.6233	0.47765	0.35354	0.53248	0.97789	0.92374	0.93321	0.96327	0.84414	0.99	0.99	0.99	1	0.99	0.99	0.99	0.99	matched (3)	1	10	1
cg24593138	1	19687988	CAPZB	0.554224	0.808592	0.254368	0.0849387	0.0447633	0.00099309	0.230944	0.56182	0.58493	0.60175	0.40663	0.61599	0.82118	0.87639	0.7716	0.80869	0.7651	0.7	0.63	0.6	0.61	0.44	0.36	0.4	0.4	matched (3)	1	10	1
cg07107756	17	78161227	CARD14	0.50985	0.31493	-0.19492	0.0403466	0.0753217	0.0020922	0.289726	0.44918	0.54277	0.52174	0.49058	0.54498	0.31645	0.20989	0.3463	0.41453	0.28748	0.81	0.8	0.83	0.82	0.27	0.29	0.27	0.26	matched (3)	1	3	1
cg24093028	17	78161110	CARD14	0.634694	0.417048	-0.217646	0.0693702	0.131952	0.0169299	0.479689	0.52243	0.67678	0.66692	0.6142	0.69314	0.41605	0.26468	0.4841	0.59842	0.32199	0.84	0.82	0.85	0.83	0.29	0.31	0.29	0.29	matched (3)	1	3	1
cg14890343	17	78161178	CARD14	0.31637	0.132298	-0.184072	0.0646599	0.0337428	0.00130608	0.250219	0.27275	0.34198	0.36473	0.37658	0.22581	0.14684	0.08128	0.16923	0.14578	0.11836	0.74	0.73	0.74	0.72	0.2	0.24	0.21	0.2	matched (3)	1	3	1
cg02516189	9	139268092	CARD9	0.104616	0.541088	0.436472	0.0245171	0.258314	0.0191235	0.487198	0.13354	0.1254	0.10237	0.08237	0.0794	0.69326	0.3311	0.7726	0.71014	0.19834	0.19	0.25	0.2	0.2	0.32	0.47	0.31	0.26	matched (3)	1	2	1
cg13652841	9	139261981	CARD9	0.718226	0.516092	-0.202134	0.0200646	0.160266	0.0472107	0.542787	0.71631	0.7304	0.6874	0.71633	0.74069	0.36413	0.57109	0.41536	0.46175	0.76813	0.8	0.75	0.81	0.81	0.69	0.66	0.59	0.68	matched (3)	1	2	1
cg24902339	10	119867927	CASC2	0.077612	0.361962	0.28435	0.0394591	0.177932	0.0216075	0.494781	0.04474	0.12875	0.10797	0.03866	0.06794	0.46534	0.12792	0.51464	0.48811	0.2138	0.95	0.94	0.95	0.92	0.43	0.42	0.46	0.39	matched (3)	1	3	1
cg08308801	10	119867973	CASC2	0.083076	0.393228	0.310152	0.0340787	0.166766	0.0128887	0.458244	0.05585	0.1175	0.1226	0.06544	0.05399	0.48511	0.19405	0.5353	0.52134	0.23034	0.95	0.94	0.94	0.95	0.52	0.5	0.51	0.46	matched (3)	1	3	1
cg17797815	10	119806972	CASC2	0.524752	0.246484	-0.278268	0.052567	0.144494	0.00969393	0.43304	0.48018	0.61327	0.50037	0.52989	0.50005	0.36045	0.10542	0.15544	0.17259	0.43852	0.72	0.67	0.66	0.71	0.18	0.16	0.15	0.15	matched (3)	1	3	1
cg05671385	11	104915759	CASP1	0.55043	0.22233	-0.3281	0.066125	0.0811177	0.00013497	0.116801	0.60587	0.44175	0.57186	0.59497	0.5377	0.32115	0.15017	0.21358	0.13884	0.28791	0.05	0.04	0.07	0.05	0.16	0.13	0.14	0.14	matched (3)	1	2	1
cg16459890	11	104916331	CASP1	0.670168	0.386132	-0.284036	0.0547357	0.202184	0.0324436	0.515961	0.72937	0.67999	0.6218	0.71383	0.60585	0.56559	0.42448	0.20438	0.14884	0.58737	0.76	0.77	0.72	0.69	0.56	0.56	0.56	0.54	matched (3)	1	2	1
cg26712809	20	54986888	CASS4	0.875342	0.657142	-0.2182	0.0310726	0.168316	0.0429309	0.535111	0.84088	0.91216	0.8481	0.87623	0.89934	0.65512	0.73278	0.55953	0.44803	0.89025	0.29	0.27	0.25	0.27	0.71	0.72	0.72	0.71	matched (3)	1	3	1
cg14303122	20	54987270	CASS4	0.60686	0.357766	-0.249094	0.1689	0.155254	0.0415455	0.532492	0.78345	0.70121	0.43845	0.69773	0.41346	0.44622	0.26335	0.19656	0.30043	0.58227	0.07	0.06	0.04	0.03	0.65	0.66	0.69	0.69	matched (3)	1	3	1
cg10463299	20	54987330	CASS4	0.825518	0.422598	-0.40292	0.0812355	0.225158	0.0129888	0.458602	0.87839	0.90777	0.74785	0.86444	0.72914	0.53789	0.26051	0.16423	0.41722	0.73314	0.06	0.06	0.05	0.07	0.61	0.63	0.63	0.58	matched (3)	1	3	1
cg02720091	1	10699958	CASZ1	0.733102	0.420222	-0.31288	0.0944935	0.155635	0.00711812	0.407074	0.85412	0.81347	0.65934	0.69195	0.64663	0.59151	0.26608	0.4157	0.26611	0.56171	0.92	0.94	0.94	0.94	0.57	0.59	0.61	0.32	matched (3)	1	10	1
cg19253831	1	10795020	CASZ1	0.349252	0.555942	0.20669	0.0597873	0.123841	0.0161501	0.475775	0.43627	0.3877	0.30799	0.30716	0.30714	0.71541	0.52237	0.63119	0.52207	0.38867	0.89	0.85	0.9	0.89	0.66	0.66	0.68	0.55	matched (3)	1	10	1
cg01824138	1	10699604	CASZ1	0.414876	0.26013	-0.154746	0.117263	0.0802437	0.044725	0.539127	0.51643	0.52932	0.31236	0.4437	0.27257	0.33446	0.14554	0.23941	0.24157	0.33967	0.69	0.76	0.84	0.85	0.56	0.56	0.57	0.46	matched (3)	1	10	1
cg10234511	1	10788801	CASZ1	0.176622	0.505664	0.329042	0.141474	0.228573	0.0304405	0.511498	0.3645	0.28995	0.08562	0.0993	0.04374	0.71291	0.33286	0.62971	0.65904	0.1938	0.87	0.85	0.87	0.85	0.79	0.79	0.78	0.72	matched (3)	1	10	1
cg20141509	1	10781431	CASZ1	0.34471	0.653082	0.308372	0.125986	0.249905	0.0494751	0.546589	0.45629	0.50595	0.24324	0.26472	0.25335	0.8531	0.57149	0.80453	0.78628	0.25001	0.88	0.88	0.91	0.91	0.87	0.88	0.86	0.79	matched (3)	1	10	1
cg02096887	1	10699831	CASZ1	0.849194	0.580282	-0.268912	0.0545024	0.158534	0.0161302	0.475773	0.91308	0.87342	0.76468	0.84171	0.85308	0.68672	0.54208	0.64283	0.32088	0.7089	0.97	0.99	0.99	0.97	0.74	0.76	0.78	0.43	matched (3)	1	10	1
cg01016030	1	10717077	CASZ1	0.388572	0.587064	0.198492	0.067945	0.117103	0.0152952	0.471478	0.48567	0.42066	0.32633	0.38587	0.32433	0.60353	0.53283	0.726	0.65314	0.41982	0.81	0.78	0.8	0.79	0.79	0.77	0.78	0.75	matched (3)	1	10	1
cg07177917	1	10724490	CASZ1	0.203006	0.356192	0.153186	0.0565737	0.0954488	0.0193643	0.487421	0.2848	0.22195	0.14582	0.20893	0.15353	0.48156	0.38627	0.37166	0.32061	0.22086	0.75	0.71	0.76	0.75	0.44	0.41	0.43	0.36	matched (3)	1	10	1
cg04899446	1	10739980	CASZ1	0.449042	0.638914	0.189872	0.077717	0.121657	0.022416	0.496186	0.52228	0.52756	0.36515	0.45567	0.37455	0.60806	0.76999	0.75101	0.58736	0.47815	0.73	0.71	0.71	0.75	0.69	0.68	0.67	0.67	matched (3)	1	10	1
cg12760995	1	10789713	CASZ1	0.471438	0.702656	0.231218	0.05107	0.148402	0.0220385	0.495506	0.52552	0.52756	0.42435	0.44851	0.43125	0.83003	0.56084	0.775	0.82345	0.52396	0.83	0.84	0.82	0.86	0.85	0.87	0.85	0.81	matched (3)	1	10	1
cg05002800	20	32231392	CBFA2T2	0.743358	0.551166	-0.192192	0.0454291	0.0861823	0.00440092	0.358168	0.76902	0.77351	0.73333	0.66784	0.77309	0.56359	0.64309	0.42959	0.50421	0.61535	0.9	0.87	0.89	0.89	0.9	0.86	0.85	0.84	matched (3)	1	2	1
cg09736934	20	32232543	CBFA2T2	0.41643	0.714114	0.297684	0.0590063	0.120746	0.00281888	0.316718	0.43583	0.50469	0.38903	0.40621	0.34639	0.82769	0.58919	0.79373	0.7828	0.57716	0.85	0.85	0.87	0.83	0.82	0.78	0.75	0.74	matched (3)	1	2	1
cg09141835	16	88988174	CBFA2T3	0.34059	0.678196	0.337606	0.0692576	0.25512	0.0393146	0.527428	0.38145	0.34632	0.40022	0.22311	0.35185	0.7946	0.47392	0.93077	0.84854	0.34315	0.42	0.38	0.29	0.31	0.6	0.64	0.62	0.61	matched (3)	1	4	1
cg03704006	16	88994295	CBFA2T3	0.72201	0.895514	0.173504	0.139286	0.044683	0.0470484	0.542787	0.69273	0.95573	0.66076	0.58671	0.71412	0.85487	0.9175	0.96129	0.85756	0.88635	0.98	0.99	0.99	0.99	0.68	0.68	0.63	0.73	matched (3)	1	4	1
cg05557991	16	89003641	CBFA2T3	0.28795	0.604536	0.316586	0.075291	0.205934	0.0229117	0.497198	0.29945	0.38796	0.31939	0.19064	0.24231	0.78409	0.29569	0.65275	0.77998	0.51017	0.32	0.31	0.26	0.23	0.57	0.66	0.58	0.59	matched (3)	1	4	1
cg03221025	16	88955224	CBFA2T3	0.2256	0.457786	0.232186	0.0781439	0.180339	0.0421642	0.533376	0.29288	0.19863	0.20749	0.31093	0.11807	0.60322	0.32358	0.48025	0.6529	0.22898	0.73	0.71	0.7	0.69	0.38	0.41	0.4	0.4	matched (3)	1	4	1
cg04002063	3	105510465	CBLB	0.459352	0.692586	0.233234	0.0647865	0.159659	0.0272171	0.505579	0.49451	0.533	0.48451	0.3762	0.40854	0.85666	0.51688	0.81896	0.73918	0.53125	0.89	0.92	0.93	0.9	0.75	0.79	0.81	0.77	matched (3)	1	2	1
cg07781701	3	105542204	CBLB	0.839562	0.499756	-0.339806	0.0483819	0.0661134	2.623e-05	0.0703882	0.79504	0.84467	0.8659	0.78876	0.90344	0.49845	0.43747	0.50441	0.45227	0.60618	0.88	0.91	0.9	0.89	0.8	0.83	0.78	0.79	matched (3)	1	2	1
cg01687680	16	49312238	CBLN1	0.902186	0.496502	-0.405684	0.0497675	0.261687	0.0243369	0.501285	0.85826	0.87567	0.9251	0.87294	0.97896	0.16089	0.59432	0.50657	0.35968	0.86105	0.05	0.1	0.07	0.05	0.34	0.5	0.35	0.15	matched (3)	1	2	1
cg02696327	16	49312543	CBLN1	0.877272	0.639282	-0.23799	0.0122311	0.182746	0.0434033	0.536217	0.85729	0.88941	0.87698	0.87829	0.88439	0.40441	0.74255	0.60297	0.56147	0.88501	0.18	0.16	0.15	0.17	0.68	0.69	0.64	0.6	matched (3)	1	2	1
cg27373591	18	70208064	CBLN2	0.783304	0.537322	-0.245982	0.0614917	0.200605	0.0494878	0.546635	0.7876	0.69709	0.76923	0.79343	0.86917	0.67088	0.69405	0.31508	0.32046	0.68614	0.71	0.68	0.77	0.71	0.14	0.1	0.14	0.12	matched (3)	1	2	1
cg21298444	18	70205221	CBLN2	0.66652	0.497762	-0.168758	0.0301626	0.130325	0.042536	0.534162	0.68585	0.64341	0.65541	0.63863	0.7093	0.63477	0.46166	0.35241	0.40652	0.63345	0.73	0.73	0.76	0.76	0.26	0.33	0.26	0.24	matched (3)	1	2	1
cg18045515	17	77751069	CBX2	0.679442	0.246104	-0.433338	0.0757255	0.12729	0.00043428	0.174291	0.75057	0.76732	0.5925	0.64369	0.64313	0.23991	0.09031	0.1601	0.33579	0.40441	0.12	0.14	0.11	0.07	0.74	0.76	0.62	0.67	matched (3)	1	2	1
cg22892904	17	77751089	CBX2	0.758744	0.46346	-0.295284	0.0437946	0.133561	0.0057787	0.385781	0.75746	0.81857	0.72279	0.71179	0.78311	0.50865	0.23562	0.54324	0.4613	0.56849	0.4	0.36	0.35	0.36	0.72	0.74	0.67	0.69	matched (3)	1	2	1
cg08269188	12	54655894	CBX5	0.277442	0.101654	-0.175788	0.111281	0.057043	0.0201335	0.490243	0.30394	0.40454	0.22493	0.33828	0.11552	0.10198	0.04724	0.04931	0.1836	0.12614	0.18	0.21	0.15	0.16	0.43	0.49	0.47	0.41	matched (3)	1	2	1
cg10151085	12	54654090	CBX5	0.536218	0.306394	-0.229824	0.110917	0.0964372	0.00836984	0.422879	0.418	0.53427	0.62875	0.43539	0.66468	0.18708	0.42142	0.23231	0.32135	0.36981	0.18	0.22	0.14	0.17	0.26	0.24	0.23	0.18	matched (3)	1	2	1
cg07524398	22	39261722	CBX6	0.434318	0.601214	0.166897	0.0488938	0.0855163	0.00901608	0.429111	0.50089		0.44106	0.3958	0.39952	0.53678	0.74452	0.53619	0.60524	0.58334	0.73	0.72	0.7	0.71	0.71	0.7	0.69	0.72	matched (3)	1	2	1
cg18647989	22	39260335	CBX6	0.563972	0.751196	0.187224	0.0774477	0.0560741	0.00294121	0.321211	0.64905	0.47091	0.53881	0.63933	0.52176	0.80591	0.67706	0.77922	0.7873	0.70649	0.86	0.86	0.88	0.86	0.85	0.85	0.83	0.83	matched (3)	1	2	1
cg08726667	16	28573379	CCDC101	0.24977	0.71185	0.46208	0.0354544	0.14594	0.00154095	0.262747	0.29512	0.21989	0.2811	0.22735	0.22539	0.83223	0.64415	0.80272	0.79428	0.48587	0.63	0.66	0.69	0.61	0.59	0.58	0.57	0.46	matched (3)	1	2	1
cg07866632	16	28584802	CCDC101	0.211262	0.379784	0.168522	0.0466236	0.0180765	0.000559	0.189113	0.29078	0.18637	0.186	0.21506	0.1781	0.39309	0.38385	0.39983	0.35867	0.36348	0.36	0.38	0.31	0.33	0.6	0.64	0.6	0.62	matched (3)	1	2	1
cg22799396	4	186393429	CCDC110	0.186748	0.357756	0.171008	0.0542783	0.11942	0.0291348	0.508963	0.2372	0.21055	0.20727	0.18272	0.096	0.40743	0.19577	0.4496	0.46722	0.26876	0.38	0.37	0.52	0.57	0.42	0.37	0.38	0.36	matched (3)	1	2	1
cg18456755	4	186385358	CCDC110	0.568892	0.722856	0.153964	0.0601796	0.0728119	0.00694775	0.404053	0.53447	0.51493	0.60217	0.53414	0.65875	0.8186	0.71617	0.75062	0.71135	0.61754	0.83	0.77	0.84	0.81	0.6	0.64	0.59	0.53	matched (3)	1	2	1
cg22201588	19	11533499	CCDC151	0.307898	0.14137	-0.166528	0.0494753	0.0751697	0.00447395	0.360117	0.28307	0.38555	0.29949	0.318	0.25338	0.14645	0.22022	0.0634	0.06676	0.21002	0.03	0.06	0.06	0.06	0.18	0.16	0.13	0.13	matched (3)	1	3	1
cg01626681	19	11531874	CCDC151	0.430396	0.274354	-0.156042	0.0630829	0.040128	0.00249645	0.306607	0.39981	0.49672	0.47473	0.33834	0.44238	0.31805	0.2506	0.23043	0.25676	0.31593	0.03	0.08	0.04	0.03	0.63	0.63	0.6	0.56	matched (3)	1	3	1
cg09980176	19	11532175	CCDC151	0.688094	0.438898	-0.249196	0.0912451	0.152594	0.0180582	0.484292	0.64483	0.78568	0.66134	0.5723	0.77632	0.49639	0.53236	0.33909	0.22647	0.60018	0.02	0.04	0.02	0.02	0.71	0.74	0.71	0.67	matched (3)	1	3	1
cg00202829	15	74609868	CCDC33	0.15695	0.351864	0.194914	0.0240913	0.118779	0.0199709	0.489605	0.16893	0.15172	0.19212	0.1318	0.14018	0.4238	0.25847	0.37372	0.49668	0.20665	0.21	0.22	0.24	0.23	0.28	0.32	0.31	0.28	matched (3)	1	6	1
cg04666027	15	74583589	CCDC33	0.325322	0.157948	-0.167374	0.0698726	0.13231	0.0459948	0.541168	0.41114	0.25871	0.28029	0.39003	0.28644	0.07501	0.30965	0.03544	0.07601	0.29363	0.12	0.13	0.1	0.09	0.41	0.53	0.4	0.4	matched (3)	1	6	1
cg26331243	15	74550946	CCDC33	0.215536	0.401328	0.185792	0.0336261	0.132338	0.0327179	0.516141	0.22864	0.15816	0.23773	0.23928	0.21387	0.47156	0.26843	0.59666	0.35087	0.31912	0.76	0.68	0.75	0.77	0.35	0.39	0.4	0.32	matched (3)	1	6	1
cg22494035	15	74537819	CCDC33	0.095362	0.24929	0.153928	0.0285495	0.103295	0.0265986	0.504772	0.10733	0.11708	0.12298	0.06338	0.06604	0.16715	0.18291	0.28528	0.41487	0.19624	0.2	0.17	0.21	0.19	0.18	0.16	0.15	0.13	matched (3)	1	6	1
cg02708758	15	74545009	CCDC33	0.14645	0.370754	0.224304	0.0619482	0.143132	0.0208777	0.493055	0.19764	0.21841	0.14318	0.09984	0.07318	0.49601	0.19954	0.48136	0.44478	0.23208	0.88	0.87	0.9	0.88	0.39	0.47	0.42	0.37	matched (3)	1	6	1
cg21241424	15	74610683	CCDC33	0.098508	0.40854	0.310032	0.0408577	0.163282	0.0114688	0.448115	0.14703	0.07708	0.13842	0.06861	0.0614	0.6591	0.40164	0.34382	0.42774	0.2104	0.83	0.81	0.83	0.8	0.7	0.71	0.72	0.65	matched (3)	1	6	1
cg06586046	17	78038103	CCDC40	0.40909	0.24851	-0.16058	0.0343764	0.0757511	0.00591189	0.388833	0.39668	0.38092	0.43249	0.45695	0.37841	0.32993	0.17739	0.27007	0.30432	0.16084	0.53	0.48	0.43	0.47	0.45	0.51	0.47	0.42	matched (3)	1	2	1
cg13389211	17	78027740	CCDC40	0.221542	0.60603	0.384488	0.0538952	0.185973	0.00794958	0.416863	0.29645	0.25113	0.2181	0.16834	0.17369	0.77921	0.43097	0.73573	0.70447	0.37977	0.89	0.86	0.87	0.85	0.65	0.72	0.67	0.63	matched (3)	1	2	1
cg19755928	3	128723491	CCDC48	0.898584	0.63778	-0.260804	0.0233646	0.18401	0.0332289	0.516822	0.88386	0.87964	0.91196	0.884	0.93346	0.55779	0.62193	0.72786	0.39504	0.88628	0.91	0.91	0.93	0.92	0.69	0.79	0.65	0.66	matched (3)	1	3	1
cg02484127	3	128723005	CCDC48	0.675132	0.455972	-0.21916	0.0735863	0.174741	0.0459197	0.540974	0.66273	0.59381	0.61714	0.75421	0.74777	0.31787	0.44385	0.54134	0.27215	0.70465	0.82	0.74	0.77	0.8	0.44	0.5	0.49	0.42	matched (3)	1	3	1
cg24533347	3	128725037	CCDC48	0.889584	0.589656	-0.299928	0.0264795	0.233179	0.0446746	0.539127	0.88933	0.87559	0.88561	0.86386	0.93353	0.59558	0.75449	0.45335	0.27993	0.86493	0.93	0.94	0.92	0.93	0.88	0.9	0.87	0.89	matched (3)	1	3	1
cg20780302	17	80062106	CCDC57	0.06944	0.224206	0.154766	0.0423361	0.112068	0.0333082	0.516822	0.05389	0.13349	0.08788	0.04703	0.02491	0.29362	0.14407	0.18764	0.38302	0.11268	0.88	0.86	0.81	0.84	0.17	0.15	0.12	0.1	matched (3)	1	4	1
cg02741985	17	80059408	CCDC57	0.457598	0.642608	0.18501	0.0588	0.0929729	0.00754007	0.411837	0.53069	0.50877	0.39762	0.43558	0.41533	0.71702	0.51608	0.73257	0.66962	0.57775	0.77	0.75	0.75	0.77	0.7	0.74	0.68	0.64	matched (3)	1	4	1
cg12879038	17	80062373	CCDC57	0.6256	0.780274	0.154674	0.0648736	0.0348106	0.00315496	0.328284	0.60199	0.6914	0.59313	0.5471	0.69438	0.79281	0.80318	0.7442	0.81843	0.74275	0.82	0.81	0.86	0.85	0.41	0.34	0.39	0.37	matched (3)	1	4	1
cg26928858	17	80064438	CCDC57	0.135226	0.352936	0.21771	0.0512068	0.170756	0.0439017	0.537619	0.12743	0.08786	0.2201	0.10395	0.13679	0.41646	0.27321	0.53077	0.44755	0.09669	0.07	0.07	0.06	0.05	0.05	0.05	0.06	0.04	matched (3)	1	4	1
cg27359355	2	56409774	CCDC85A	0.483998	0.692076	0.208078	0.0468431	0.0771014	0.00157418	0.265118	0.47093	0.42384	0.55044	0.47081	0.50397	0.74713	0.63494	0.66801	0.79615	0.61415	0.86	0.83	0.85	0.87	0.66	0.68	0.61	0.58	matched (3)	1	2	1
cg19516982	2	56413137	CCDC85A	0.609396	0.38527	-0.224126	0.0542474	0.128096	0.013622	0.462202	0.65158	0.6717	0.58782	0.53472	0.60116	0.42021	0.22253	0.28283	0.47882	0.52196	0.29	0.31		0.25	0.63	0.69	0.63	0.59	matched (3)	1	2	1
cg15955907	14	100040422	CCDC85C	0.248194	0.539274	0.29108	0.083305	0.189907	0.0226776	0.496693	0.37634	0.27407	0.21343	0.22283	0.1543	0.5797	0.48714	0.7166	0.67412	0.23881	0.88	0.88	0.87	0.89	0.62	0.63	0.59	0.62	matched (3)	1	3	1
cg07138962	14	100035588	CCDC85C	0.558608	0.799604	0.240996	0.116938	0.0858042	0.00689126	0.403078	0.75993	0.51705	0.46835	0.5545	0.49321	0.6938	0.8643	0.85049	0.87032	0.71911	0.42	0.41	0.37	0.38	0.7	0.74	0.72	0.69	matched (3)	1	3	1
cg18414021	14	100069535	CCDC85C	0.83555	0.484286	-0.351264	0.0994287	0.26816	0.0398126	0.528496	0.77499	0.71324	0.81598	0.94141	0.93213	0.38803	0.62227	0.21618	0.31302	0.88193	0.4	0.48	0.47	0.38	0.6	0.57	0.54	0.5	matched (3)	1	3	1
cg09262217	14	91819321	CCDC88C	0.71014	0.554018	-0.156122	0.0162751	0.122995	0.0462723	0.541519	0.69863	0.70002	0.69636	0.72982	0.72587	0.56817	0.48988	0.42354	0.53727	0.75123	0.9	0.87	0.9	0.91	0.86	0.84	0.82	0.83	matched (3)	1	8	1
cg26290716	14	91862813	CCDC88C	0.269576	0.60177	0.332194	0.0417237	0.219132	0.0261916	0.504148	0.22731	0.32615	0.29028	0.23045	0.27369	0.75145	0.34682	0.78358	0.74882	0.37818	0.41	0.42	0.35	0.37	0.63	0.66	0.61	0.55	matched (3)	1	8	1
cg12937580	14	91862907	CCDC88C	0.185698	0.501452	0.315754	0.0238381	0.199772	0.0235787	0.498768	0.20282	0.18229	0.20652	0.19009	0.14677	0.55106	0.41275	0.59148	0.74047	0.2115	0.58	0.55	0.56	0.53	0.39	0.41	0.35	0.31	matched (3)	1	8	1
cg19465605	14	91770229	CCDC88C	0.294578	0.567386	0.272808	0.0781653	0.212643	0.0426263	0.534236	0.32284	0.39617	0.21419	0.32292	0.21677	0.64197	0.74062	0.77087	0.37377	0.3097	0.9	0.89	0.86	0.88	0.63	0.62	0.69	0.55	matched (3)	1	8	1
cg26120073	14	91841955	CCDC88C	0.809302	0.64785	-0.161452	0.0476291	0.108357	0.0251993	0.503033	0.8374	0.8366	0.73052	0.79798	0.84401	0.59182	0.49589	0.67943	0.69036	0.78175	0.55	0.57	0.6	0.61	0.81	0.83	0.81	0.8	matched (3)	1	8	1
cg17002328	14	91751773	CCDC88C	0.177088	0.575662	0.398574	0.0274121	0.289019	0.0364258	0.521783	0.18201	0.15749	0.22296	0.1633	0.15968	0.72991	0.3641	0.83891	0.76856	0.17683	0.71	0.73	0.75	0.79	0.68	0.69	0.66	0.69	matched (3)	1	8	1
cg18607961	14	91750825	CCDC88C	0.165986	0.557748	0.391762	0.0371013	0.246006	0.0227042	0.496824	0.16598	0.17098	0.14788	0.22288	0.12221	0.7339	0.33398	0.72725	0.74662	0.24699	0.91	0.9	0.9	0.91	0.83	0.85	0.82	0.8	matched (3)	1	8	1
cg00787180	14	91751731	CCDC88C	0.12127	0.455434	0.334164	0.0369586	0.234343	0.0322888	0.515641	0.12754	0.15257	0.15006	0.11468	0.0615	0.63951	0.27729	0.65553	0.56781	0.13703	0.53	0.61	0.59	0.65	0.72	0.72	0.72	0.68	matched (3)	1	8	1
cg23298782	7	75398974	CCL26	0.33755	0.623734	0.286184	0.0882815	0.204544	0.031663	0.514168	0.38246	0.43366	0.36491	0.20338	0.30334	0.87192	0.35482	0.77768	0.57798	0.53627	0.93	0.91	0.93	0.92	0.88	0.92	0.92	0.9	matched (3)	1	4	1
cg12943082	7	75419311	CCL26	0.553624	0.354838	-0.198786	0.0639864	0.133834	0.0254756	0.503594	0.56702	0.4494	0.55846	0.62503	0.56821	0.37404	0.44125	0.18128	0.26355	0.51407	0.56	0.52	0.42	0.47	0.46	0.49	0.43	0.35	matched (3)	1	4	1
cg05556717	7	75419304	CCL26	0.5549	0.400508	-0.154392	0.016066	0.0977116	0.0231467	0.49775	0.54059	0.56562	0.55285	0.57633	0.53911	0.44165	0.45244	0.24895	0.36222	0.49728	0.47	0.45	0.35	0.35	0.49	0.52	0.45	0.38	matched (3)	1	4	1
cg10598030	7	75419119	CCL26	0.54082	0.312814	-0.228006	0.0278358	0.153833	0.0282994	0.507815	0.56745	0.50154	0.54953	0.52325	0.56233	0.33154	0.34365	0.12339	0.22832	0.53717	0.82	0.81	0.81	0.82	0.64	0.6	0.52	0.51	matched (3)	1	4	1
cg19100169	5	159688203	CCNJL	0.553548	0.237806	-0.315742	0.121627	0.204551	0.0227343	0.496859	0.43018	0.57438	0.66549	0.42446	0.67323	0.13568	0.39211	0.06933	0.07462	0.51729	0.16	0.17	0.13	0.14	0.06	0.05	0.06	0.04	matched (3)	1	2	1
cg17668731	5	159696341	CCNJL	0.09522	0.387012	0.291792	0.0195679	0.207122	0.0341371	0.517624	0.11215	0.11344	0.08917	0.09572	0.06562	0.58193	0.20289	0.58442	0.42266	0.14316	0.24	0.27	0.2	0.23	0.17	0.16	0.13	0.17	matched (3)	1	2	1
cg15109966	10	35715523	CCNY	0.577148	0.773484	0.196336	0.0296158	0.104567	0.0115801	0.448833	0.6281	0.57536	0.55305	0.56195	0.56728	0.85906	0.65727	0.80581	0.87719	0.66809	0.86	0.82	0.85	0.85	0.85	0.86	0.84	0.86	matched (3)	1	6	1
cg02950701	10	35656925	CCNY	0.463018	0.720126	0.257108	0.0935383	0.0577706	0.00141575	0.255999	0.57138	0.3395	0.48953	0.51747	0.39721	0.79829	0.66427	0.68482	0.68928	0.76397	0.77	0.75	0.76	0.77	0.78	0.77	0.75	0.76	matched (3)	1	6	1
cg11958675	10	35618813	CCNY	0.501326	0.718016	0.21669	0.0475368	0.077838	0.0013257	0.251741	0.5738	0.48811	0.46763	0.52133	0.45576	0.7601	0.75427	0.80434	0.62729	0.64408	0.89	0.85	0.89	0.9	0.89	0.87	0.84	0.87	matched (3)	1	6	1
cg07740894	10	35698554	CCNY	0.787636	0.610788	-0.176848	0.0322476	0.103847	0.0162698	0.476228	0.78785	0.82132	0.77865	0.73889	0.81147	0.77537	0.58979	0.58279	0.61681	0.48918	0.91	0.87	0.91	0.91	0.75	0.77	0.76	0.76	matched (3)	1	6	1
cg00201133	10	35740216	CCNY	0.6439	0.331326	-0.312574	0.0777888	0.0997834	0.00068152	0.203794	0.74996	0.67838	0.55875	0.65482	0.57759	0.38743	0.26979	0.22213	0.30379	0.47349	0.37	0.37	0.29	0.31	0.64	0.63	0.62	0.6	matched (3)	1	6	1
cg16997314	10	35835030	CCNY	0.52386	0.276718	-0.247142	0.101888	0.0789366	0.00305925	0.325104	0.4076	0.62148	0.4558	0.63823	0.49619	0.33265	0.18905	0.26103	0.22062	0.38024	0.94	0.9	0.91	0.92	0.87	0.86	0.83	0.84	matched (3)	1	6	1
cg07388018	17	38721888	CCR7	0.842634	0.642258	-0.200376	0.0234146	0.0952531	0.0078458	0.415663	0.81955	0.82778	0.83821	0.84765	0.87998	0.52423	0.55413	0.70698	0.7272	0.69875	0.05	0.05	0.05	0.06	0.74	0.74	0.75	0.66	matched (3)	1	2	1
cg23663547	17	38710320	CCR7	0.17493	0.373152	0.198222	0.0451448	0.102401	0.00887657	0.427723	0.24764	0.17817	0.16762	0.15554	0.12568	0.46228	0.33634	0.49952	0.30268	0.26494	0.21	0.23	0.18	0.21	0.66	0.68	0.62	0.63	matched (3)	1	2	1
cg18599081	3	46448084	CCRL2	0.236312	0.505064	0.268752	0.0429722	0.187816	0.0310701	0.513546	0.22167	0.31173	0.21268	0.2286	0.20688	0.53533	0.34166	0.67371	0.69275	0.28187	0.56	0.52	0.54	0.48	0.7	0.76	0.74	0.7	matched (3)	1	3	1
cg14754581	3	46448753	CCRL2	0.054028	0.313652	0.259624	0.0129739	0.185541	0.0350159	0.518961	0.05046	0.06405	0.06699	0.05441	0.03423	0.26127	0.22566	0.55435	0.44272	0.08426	0.05	0.08	0.18	0.07	0.56	0.63	0.56	0.5	matched (3)	1	3	1
cg23350385	3	46448134	CCRL2	0.087932	0.283886	0.195954	0.0154715	0.154418	0.0465845	0.542245	0.08766	0.10267	0.09449	0.09285	0.06199	0.24089	0.20888	0.51001	0.35418	0.10547	0.54	0.5	0.45	0.46	0.67	0.73	0.75	0.67	matched (3)	1	3	1
cg06419846	11	66083697	CD248	0.03236	0.295072	0.262712	0.0108946	0.20593	0.0461567	0.541283	0.03982	0.02956	0.04484	0.03116	0.01642	0.54299	0.07334	0.4357	0.32416	0.09917	0.87	0.84	0.84	0.82	0.54	0.64	0.55	0.5	matched (3)	1	9	1
cg17351376	11	66082046	CD248	0.099796	0.437324	0.337528	0.0141725	0.208782	0.0222738	0.495669	0.09268	0.11244	0.11759	0.08666	0.08961	0.66074	0.23537	0.5692	0.52575	0.19556	0.78	0.7	0.71	0.69	0.58	0.66	0.59	0.59	matched (3)	1	9	1
cg11067179	11	66083541	CD248	0.048462	0.308578	0.260116	0.0102058	0.206865	0.0481349	0.544455	0.05345	0.05866	0.05231	0.04572	0.03217	0.54432	0.14483	0.51337	0.23553	0.10484	0.8	0.75	0.79	0.79	0.43	0.58	0.48	0.49	matched (3)	1	9	1
cg05478809	11	66082889	CD248	0.10181	0.573566	0.471756	0.0201924	0.308339	0.0265738	0.504772	0.12539	0.11706	0.09934	0.09299	0.07427	0.80017	0.34235	0.80615	0.77215	0.14701	0.86	0.89	0.89	0.87	0.61	0.59	0.64	0.44	matched (3)	1	9	1
cg14027234	11	66084163	CD248	0.06443	0.217856	0.153426	0.0170169	0.117475	0.0424132	0.534033	0.05257	0.09222	0.06833	0.05861	0.05042	0.35694	0.08756	0.25095	0.28886	0.10497	0.65	0.63	0.64	0.64	0.42	0.52	0.48	0.43	matched (3)	1	9	1
cg12782654	11	66085299	CD248	0.086652	0.243096	0.156444	0.0227734	0.117416	0.0393928	0.52757	0.10212	0.10764	0.0925	0.08076	0.05024	0.3107	0.12029	0.35582	0.31713	0.11154	0.19	0.19	0.15	0.18	0.47	0.53	0.48	0.45	matched (3)	1	9	1
cg19090861	11	66085958	CD248	0.164856	0.362128	0.197272	0.025159	0.121096	0.0204118	0.491437	0.18213	0.17778	0.17783	0.16525	0.12129	0.40531	0.32554	0.40612	0.49845	0.17522	0.25	0.25	0.19	0.21	0.21	0.25	0.25	0.2	matched (3)	1	9	1
cg22213242	11	66083573	CD248	0.16465	0.512962	0.348312	0.0228586	0.182378	0.0124422	0.454696	0.15837	0.18201	0.17119	0.18369	0.12799	0.60748	0.40325	0.73534	0.55283	0.26591	0.81	0.79	0.79	0.77	0.6	0.64	0.58	0.59	matched (3)	1	9	1
cg20367218	11	66083224	CD248	0.056888	0.455292	0.398404	0.00991958	0.240404	0.0206651	0.492716	0.06206	0.06305	0.06064	0.05937	0.03932	0.60207	0.25471	0.71961	0.54673	0.15334	0.89	0.85	0.87	0.85	0.53	0.55	0.49	0.38	matched (3)	1	9	1
cg27583853	17	41924405	CD300LG	0.148902	0.330586	0.181684	0.0469864	0.147179	0.0483994	0.544973	0.2262	0.13979	0.13099	0.14814	0.09939	0.29516	0.25173	0.52194	0.43274	0.15136	0.25	0.25	0.21	0.23	0.66	0.65	0.63	0.56	matched (3)	1	2	1
cg23583920	17	41923945	CD300LG	0.318614	0.145834	-0.17278	0.0919764	0.045365	0.00980589	0.434446	0.23298	0.23955	0.41136	0.28727	0.42191	0.13237	0.11951	0.17139	0.09549	0.21041	0.2	0.19	0.19	0.19	0.08	0.06	0.05	0.06	matched (3)	1	2	1
cg18433146	7	80231599	CD36	0.34159	0.625776	0.284186	0.0874962	0.206701	0.0336762	0.517103	0.35345	0.41772	0.42766	0.22193	0.28719	0.85432	0.38799	0.82565	0.57522	0.4857	0.88	0.87	0.91	0.9	0.58	0.57	0.48	0.57	matched (3)	1	3	1
cg06601993	7	80244500	CD36	0.131452	0.542146	0.410694	0.0653928	0.288061	0.0314616	0.514122	0.09007	0.23583	0.15053	0.07085	0.10998	0.67688	0.34312	0.83145	0.71699	0.14229	0.8	0.83	0.83	0.85	0.77	0.79	0.76	0.72	matched (3)	1	3	1
cg19096849	7	80230544	CD36	0.435052	0.767034	0.331982	0.0916821	0.118949	0.00135931	0.253153	0.47925	0.52098	0.43958	0.28055	0.4549	0.83097	0.6507	0.84659	0.88049	0.62642	0.86	0.77	0.87	0.84	0.74	0.69	0.69	0.65	matched (3)	1	3	1
cg18072687	11	2406272	CD81	0.504556	0.759014	0.254458	0.0739221	0.12354	0.0063256	0.394274	0.59649	0.51802	0.4432	0.54769	0.41738	0.85661	0.87554	0.79281	0.57996	0.69015	0.79	0.8	0.82	0.85	0.68	0.74	0.72	0.72	matched (3)	1	11	1
cg10504000	11	2402391	CD81	0.048058	0.287324	0.239266	0.0141076	0.184651	0.0439908	0.537965	0.06744	0.04952	0.05145	0.04346	0.02842	0.58277	0.16918	0.27125	0.31131	0.10211	0.23	0.23	0.21	0.23	0.48	0.53	0.48	0.49	matched (3)	1	11	1
cg02525637	11	2407699	CD81	0.631412	0.782776	0.151364	0.0250306	0.0671615	0.00499719	0.373185	0.64689	0.64407	0.59055	0.62444	0.65111	0.81566	0.68198	0.86118	0.79484	0.76022	0.77	0.76	0.83	0.83	0.75	0.82	0.68	0.76	matched (3)	1	11	1
cg15936385	11	2405835	CD81	0.213982	0.48435	0.270368	0.0285852	0.136564	0.0102365	0.438024	0.24054	0.17125	0.21445	0.20432	0.23935	0.66719	0.53112	0.52725	0.35034	0.34585	0.81	0.78	0.85	0.84	0.46	0.49	0.41	0.41	matched (3)	1	11	1
cg26382697	11	2406712	CD81	0.564562	0.82761	0.263048	0.0827495	0.0429904	0.00074502	0.210709	0.69243	0.56718	0.47147	0.57474	0.51699		0.85787	0.85024	0.83803	0.7643	0.63	0.63	0.71	0.69	0.85	0.85	0.82	0.85	matched (3)	1	11	1
cg08145373	11	2407008	CD81	0.509456	0.690958	0.181502	0.0732954	0.146921	0.0491852	0.545891	0.59667	0.57849	0.45834	0.479	0.43478	0.84675	0.50676	0.83032	0.6713	0.59966	0.64	0.63	0.77	0.78	0.82	0.82	0.79	0.81	matched (3)	1	11	1
cg20321801	11	2404384	CD81	0.152083	0.337126	0.185043	0.011882	0.129019	0.0322445	0.515587	0.16381	0.1576	0.13615	0.15077		0.47839	0.23523	0.45332	0.3323	0.18639	0.41	0.43	0.38	0.4	0.46	0.49	0.44	0.44	matched (3)	1	11	1
cg02211519	11	2407267	CD81	0.583628	0.799324	0.215696	0.113287	0.0550271	0.00927835	0.431019	0.73907	0.6572	0.49766	0.46661	0.5576	0.75402	0.76626	0.80173	0.89242	0.78219	0.55	0.5	0.52	0.66	0.85	0.83	0.82	0.85	matched (3)	1	11	1
cg16075139	11	2406923	CD81	0.477288	0.769492	0.292204	0.172432	0.139776	0.0194881	0.487708	0.6869	0.48848	0.33141	0.59917	0.28048	0.87802	0.61698	0.8723	0.8642	0.61596	0.66	0.68	0.73	0.74	0.9	0.88	0.9	0.92	matched (3)	1	11	1
cg16885861	11	2401346	CD81	0.187434	0.465254	0.27782	0.0534238	0.121608	0.00429274	0.356077	0.21753	0.26735	0.15173	0.14363	0.15693	0.54719	0.48263	0.45747	0.57423	0.26475	0.84	0.84	0.87	0.88	0.61	0.66	0.59	0.66	matched (3)	1	11	1
cg26438284	11	2406307	CD81	0.589418	0.778796	0.189378	0.0641181	0.0738442	0.00262962	0.309534	0.69827	0.5606	0.53815	0.59405	0.55602	0.76542	0.67272	0.85026	0.84819	0.75739	0.75	0.74	0.81	0.82	0.77	0.78	0.73	0.77	matched (3)	1	11	1
cg21108085	11	44591098	CD82	0.362196	0.15984	-0.202356	0.064113	0.127596	0.0198037	0.489332	0.3573	0.27453	0.37431	0.45414	0.3507	0.08789	0.11405	0.38711	0.11506	0.09509	0.24	0.22	0.21	0.21	0.64	0.61	0.62	0.6	matched (3)	1	2	1
cg25456144	11	44629374	CD82	0.806486	0.46217	-0.344316	0.0287246	0.177325	0.0114436	0.448045	0.82374	0.76135	0.80647	0.83741	0.80346	0.28404	0.49038	0.30738	0.5076	0.72145	0.86	0.85	0.86	0.86	0.65	0.67	0.69	0.64	matched (3)	1	2	1
cg18830527	2	87018966	CD8A	0.669784	0.421612	-0.248172	0.0608715	0.130023	0.0092624	0.431019	0.71641	0.56795	0.6786	0.66928	0.71668	0.39255	0.54922	0.32543	0.27683	0.56403	0.49	0.43	0.5	0.47	0.24	0.21	0.21	0.23	matched (3)	1	4	1
cg08506127	2	87018958	CD8A	0.794776	0.607448	-0.187328	0.0367019	0.107047	0.0143481	0.466193	0.79945	0.74504	0.78441	0.7975	0.84748	0.60386	0.71174	0.55875	0.4565	0.70639	0.65	0.58	0.66	0.61	0.33	0.28	0.25	0.29	matched (3)	1	4	1
cg09318840	2	87018944	CD8A	0.728656	0.557054	-0.171602	0.0281668	0.116582	0.028171	0.507815	0.72664	0.71399	0.69976	0.7282	0.77469	0.47718	0.68537	0.41102	0.55373	0.65797	0.57	0.51	0.61	0.59	0.34	0.29	0.26	0.3	matched (3)	1	4	1
cg27502457	2	87018585	CD8A	0.46528	0.225988	-0.239292	0.0633949	0.0733295	0.00060217	0.195637	0.52739	0.54151	0.42238	0.42003	0.41509	0.30187	0.13393	0.28649	0.16754	0.24011	0.19	0.11	0.23	0.08	0.18	0.31	0.21	0.24	matched (3)	1	4	1
cg13962372	1	22415149	CDC42	0.481018	0.695344	0.214326	0.0468573	0.0796631	0.00162248	0.266557	0.5309	0.51964	0.48961	0.4352	0.42974	0.77515	0.61073	0.61224	0.716	0.7626	0.58	0.56	0.5	0.53	0.67	0.67	0.65	0.66	matched (3)	1	2	1
cg11572548	1	22401641	CDC42	0.409386	0.189638	-0.219748	0.0343591	0.0730461	0.0010896	0.236867	0.46944	0.38403	0.40471	0.39473	0.39402	0.16473	0.18432	0.16225	0.12283	0.31406	0.33	0.34	0.38	0.31	0.56	0.58	0.56	0.52	matched (3)	1	2	1
cg04569190	14	103422560	CDC42BPB	0.325326	0.75685	0.431524	0.0734781	0.103234	0.00010606	0.108242	0.3901	0.40235	0.31245	0.29954	0.22219	0.86371	0.69765	0.8059	0.81004	0.60695	0.93	0.92	0.94	0.92	0.93	0.9	0.92	0.91	matched (3)	1	3	1
cg04189326	14	103481271	CDC42BPB	0.126786	0.436704	0.309918	0.0368815	0.196259	0.0229196	0.497198	0.14115	0.17383	0.12965	0.11642	0.07288	0.61743	0.31103	0.62266	0.4611	0.1713	0.39	0.42	0.36	0.36	0.78	0.79	0.76	0.76	matched (3)	1	3	1
cg09940677	14	103415458	CDC42BPB	0.516716	0.69279	0.176074	0.0454909	0.117723	0.025119	0.50288	0.45369	0.48332	0.55661	0.54564	0.54432	0.78404	0.54451	0.80292	0.74234	0.59014	0.4	0.41	0.41	0.43	0.67	0.66	0.66	0.63	matched (3)	1	3	1
cg21854895	17	71305638	CDC42EP4	0.103002	0.37116	0.268158	0.0346837	0.201058	0.0395204	0.527623	0.15695	0.10536	0.08547	0.10407	0.06316	0.32366	0.20037	0.61957	0.54064	0.17156	0.91	0.91	0.9	0.92	0.86	0.76	0.85	0.78	matched (3)	1	2	1
cg15703377	17	71282593	CDC42EP4	0.67672	0.837114	0.160394	0.0895533	0.0450103	0.0120045	0.451908	0.79694	0.70115	0.57821	0.7096	0.5977	0.84723	0.85478	0.87263	0.8525	0.75843	0.86	0.85	0.88	0.87	0.88	0.87	0.85	0.87	matched (3)	1	2	1
cg25624887	3	45127073	CDCP1	0.699606	0.509262	-0.190344	0.0592766	0.11584	0.0171794	0.481117	0.60622	0.75563	0.67946	0.7366	0.72012	0.40208	0.43025	0.69785	0.52179	0.49434	0.79	0.77	0.84	0.83	0.8	0.76	0.76	0.73	matched (3)	1	3	1
cg13722619	3	45188139	CDCP1	0.531492	0.327682	-0.20381	0.0381946	0.123386	0.0181992	0.48527	0.59769	0.51732	0.50562	0.52939	0.50744	0.24348	0.41373	0.2513	0.22749	0.50241	0.09	0.12	0.07	0.09	0.08	0.1	0.12	0.1	matched (3)	1	3	1
cg15107641	3	45188186	CDCP1	0.694646	0.438872	-0.255774	0.0565784	0.131148	0.00866158	0.425378	0.64405	0.77114	0.6552	0.73847	0.66437	0.43868	0.43934	0.38924	0.28311	0.64399	0.14	0.18	0.12	0.15	0.17	0.22	0.23	0.2	matched (3)	1	3	1
cg15442583	3	119065177	CDGAP	0.318916	0.490956	0.17204	0.0423582	0.124402	0.0334153	0.516822	0.33615	0.37765	0.30479	0.26232	0.31367	0.62971	0.29263	0.48282	0.50291	0.54671	0.82	0.83	0.82	0.82	0.58	0.58	0.57	0.53	matched (3)	1	2	1
cg25664938	3	119030023	CDGAP	0.53114	0.74195	0.21081	0.0470811	0.108744	0.00887387	0.427681	0.49161	0.5206	0.51794	0.61286	0.51269	0.74286	0.81717	0.84611	0.73707	0.56654	0.46	0.52	0.45	0.43	0.72	0.73	0.72	0.71	matched (3)	1	2	1
cg04977618	16	65149083	CDH11	0.3296	0.571246	0.241646	0.0822954	0.0458768	0.00104939	0.234849	0.44888	0.37593	0.28515	0.29548	0.24256	0.52778	0.57531	0.6433	0.53507	0.57477	0.77	0.73	0.76	0.83	0.28	0.26	0.28	0.27	matched (3)	1	3	1
cg01021552	16	65046268	CDH11	0.05318	0.490468	0.437288	0.0273621	0.286009	0.0264371	0.504772	0.07945	0.04857	0.0827	0.03474	0.02044	0.70707	0.24252	0.78919	0.57338	0.14018	0.68	0.6	0.69	0.63	0.23	0.24	0.2	0.23	matched (3)	1	3	1
cg02966475	16	65105516	CDH11	0.100798	0.47157	0.370772	0.0236783	0.270785	0.0372756	0.523365	0.12461	0.11447	0.11281	0.08378	0.06832	0.71035	0.31423	0.71461	0.53273	0.08593	0.88	0.91	0.9	0.92	0.51	0.51	0.34	0.38	matched (3)	1	3	1
cg02168291	16	82671520	CDH13	0.782996	0.58437	-0.198626	0.041841	0.0381609	5.274e-05	0.0858432	0.80685	0.84193	0.75799	0.73586	0.77235	0.60589	0.62571	0.55791	0.53233	0.60001	0.75	0.71		0.73	0.38	0.37	0.31	0.34	matched (3)	1	6	1
cg07092029	16	83682278	CDH13	0.621798	0.350512	-0.271286	0.0679427	0.0891367	0.00079986	0.214088	0.51635	0.59123	0.65438	0.67314	0.67389	0.34881	0.44964	0.33536	0.21362	0.40513	0.49	0.48	0.48	0.45	0.16	0.19	0.21	0.18	matched (3)	1	6	1
cg01090433	16	82673506	CDH13	0.655432	0.337182	-0.31825	0.0854378	0.162324	0.00802355	0.417951	0.51089	0.67636	0.689	0.6638	0.73711	0.29845	0.26579	0.27603	0.22233	0.62331	0.19	0.25	0.15	0.22	0.12	0.15	0.13	0.16	matched (3)	1	6	1
cg09765297	16	83029415	CDH13	0.09747	0.51676	0.41929	0.0541036	0.305448	0.0361213	0.521252	0.0856	0.11113	0.18264	0.04083	0.06715	0.83685	0.3102	0.71262	0.62838	0.09575	0.83	0.85	0.87	0.88	0.22	0.12	0.13	0.14	matched (3)	1	6	1
cg16512311	16	83148892	CDH13	0.842742	0.67941	-0.163332	0.0542657	0.124572	0.0396657	0.528074	0.7665	0.83204	0.8322	0.86925	0.91372	0.78556	0.66175	0.54496	0.57717	0.82761	0.81	0.66	0.79	0.77	0.23	0.18	0.24	0.22	matched (3)	1	6	1
cg07132650	16	83659882	CDH13	0.790544	0.609236	-0.181308	0.0711693	0.11761	0.0230012	0.497267	0.67623	0.78153	0.80098	0.82924	0.86474	0.49624	0.67527	0.54807	0.54369	0.78291	0.79	0.72	0.79	0.81	0.42	0.51	0.47	0.42	matched (3)	1	6	1
cg07681799	8	95159720	CDH17	0.141998	0.365662	0.223664	0.0818085	0.135672	0.0174002	0.481882	0.27932	0.09278	0.08545	0.15618	0.09626	0.52764	0.26676	0.40977	0.43438	0.18976	0.85	0.83	0.86	0.81	0.78	0.77	0.78	0.76	matched (3)	1	2	1
cg05323683	8	95168291	CDH17	0.242872	0.593216	0.350344	0.0770827	0.21147	0.0173973	0.481882	0.26279	0.36738	0.21902	0.17871	0.18646	0.78418	0.34905	0.66987	0.77725	0.38573	0.9	0.86	0.88	0.88	0.76	0.76	0.73	0.76	matched (3)	1	2	1
cg04607251	5	19886482	CDH18	0.37609	0.594248	0.218158	0.100762	0.132396	0.0204231	0.49152	0.21131	0.39694	0.48232	0.41763	0.37225	0.7108	0.68915	0.66546	0.41754	0.48829	0.86	0.88	0.94	0.88	0.87	0.9	0.87	0.9	matched (3)	1	4	1
cg03845852	5	19886414	CDH18	0.16504	0.49081	0.32577	0.0331963	0.128386	0.0036918	0.342511	0.18637	0.15548	0.1717	0.19853	0.11312	0.54015	0.62556	0.52019	0.48822	0.27993	0.82	0.8	0.8	0.81	0.79	0.77	0.8	0.79	matched (3)	1	4	1
cg03857617	5	19854080	CDH18	0.161634	0.43146	0.269826	0.0650847	0.0850893	0.00062263	0.197524	0.17542	0.2443	0.12134	0.19152	0.07559	0.45643	0.35719	0.32681	0.50533	0.51154	0.91	0.83	0.84	0.92	0.19	0.14	0.15	0.21	matched (3)	1	4	1
cg08954776	5	19928399	CDH18	0.0746	0.379154	0.304554	0.0322102	0.23742	0.0448312	0.539363	0.12519	0.07524	0.07747	0.05525	0.03985	0.63457	0.26583	0.61198	0.29871	0.08468	0.8	0.8	0.81	0.77	0.74	0.73	0.74	0.76	matched (3)	1	4	1
cg03319695	18	59156627	CDH20	0.70717	0.473604	-0.233566	0.0492072	0.0851384	0.00147479	0.258022	0.68546	0.66103	0.73171	0.67617	0.78148	0.47566	0.51423	0.40816	0.37822	0.59175	0.71	0.67	0.78	0.77	0.3	0.3	0.33	0.24	matched (3)	1	2	1
cg02986451	18	59159403	CDH20	0.512532	0.348484	-0.164048	0.0208048	0.0941943	0.0160571	0.475564	0.52187	0.53914	0.51569	0.48399	0.50197	0.3715	0.41261	0.22826	0.27601	0.45404	0.62	0.57	0.65	0.63	0.44	0.47	0.46	0.42	matched (3)	1	2	1
cg14916175	10	73529624	CDH23	0.653238	0.851106	0.197868	0.0353728	0.118057	0.0173794	0.481797	0.61848	0.68605	0.6874	0.61439	0.65987	0.91586	0.91825	0.91413	0.86337	0.64392	0.63	0.6	0.67	0.56	0.38	0.44	0.39	0.43	matched (3)	1	2	1
cg17485681	10	73565625	CDH23	0.53176	0.693852	0.162092	0.0425096	0.127678	0.0442518	0.538309	0.51848	0.4799	0.50915	0.57641	0.57486	0.59469	0.57473	0.85852	0.80013	0.64119	0.6	0.6	0.52	0.5	0.1	0.08	0.2	0.08	matched (3)	1	2	1
cg12786015	20	60441789	CDH4	0.518716	0.315902	-0.202814	0.0757111	0.0966354	0.00672039	0.39963	0.4115	0.61604	0.48631	0.53697	0.54276	0.38121	0.35906	0.22687	0.19869	0.41368	0.9	0.9	0.9	0.89	0.42	0.68	0.61	0.66	matched (3)	1	3	1
cg18519834	20	60303394	CDH4	0.665098	0.504718	-0.16038	0.0326603	0.123483	0.0417721	0.532817	0.66538	0.69555	0.62788	0.63725	0.69943	0.63564	0.45844	0.4221	0.37164	0.63577	0.68	0.66	0.7	0.69	0.2	0.24	0.26	0.27	matched (3)	1	3	1
cg00966763	20	60472065	CDH4	0.619672	0.383218	-0.236454	0.0341584	0.191021	0.0493173	0.546029	0.66218	0.5781	0.62215	0.5943	0.64163	0.57819	0.45011	0.19422	0.16638	0.52719	0.78	0.74	0.73	0.68	0.24	0.29	0.24	0.27	matched (3)	1	3	1
cg26362078	5	27036352	CDH9	0.84037	0.453866	-0.386504	0.0535047	0.269785	0.0313361	0.513925	0.77939	0.88067	0.83595	0.79919	0.90665	0.65157	0.59193	0.10518	0.2244	0.69625	0.84	0.8	0.86	0.84	0.36	0.43	0.42	0.42	matched (3)	1	3	1
cg21150053	5	27040099	CDH9	0.884322	0.715708	-0.168614	0.048774	0.0618617	0.00159913	0.265566	0.83176	0.90177	0.83478	0.91232	0.94098	0.74378	0.71522	0.62875	0.69443	0.79636	0.48	0.49	0.4	0.4	0.33	0.83	0.71	0.66	matched (3)	1	3	1
cg06697455	5	27039965	CDH9	0.440584	0.231462	-0.209122	0.0930606	0.0540301	0.00413328	0.353266	0.32474	0.47579	0.54007	0.36078	0.50154	0.32545	0.21698	0.19271	0.22336	0.19881	0.1	0.06	0.1	0.09	0.06	0.04	0.05	0.07	matched (3)	1	3	1
cg20411384	7	90670577	CDK14	0.233324	0.547764	0.31444	0.102307	0.158465	0.00769481	0.414	0.30788	0.37295	0.18184	0.1735	0.13045	0.59216	0.65806	0.31045	0.4738	0.70435	0.82	0.77	0.83	0.74	0.52	0.58	0.52	0.52	matched (3)	1	5	1
cg15798153	7	90338861	CDK14	0.700868	0.398196	-0.302672	0.0393976	0.224887	0.0384101	0.525241	0.7322	0.75171	0.65738	0.68266	0.68039	0.34012	0.70581	0.20561	0.18863	0.55081	0.75	0.73	0.76	0.79	0.42	0.36	0.34	0.32	matched (3)	1	5	1
cg25150238	7	90390136	CDK14	0.685858	0.86087	0.175012	0.0461847	0.0367409	0.00020442	0.134272	0.64814	0.72924	0.68881	0.63065	0.73245	0.83663	0.81019	0.88101	0.90125	0.87527	0.88	0.88	0.89	0.91	0.89	0.86	0.88	0.87	matched (3)	1	5	1
cg19617217	7	90581938	CDK14	0.216828	0.463568	0.24674	0.0458741	0.0970866	0.00249062	0.306381	0.21108	0.22816	0.26581	0.23628	0.14281	0.52902	0.36205	0.56439	0.50485	0.35753	0.63	0.54	0.6	0.63	0.4	0.44	0.37	0.37	matched (3)	1	5	1
cg21743182	7	90339132	CDK14	0.77625	0.47644	-0.29981	0.0220107	0.212939	0.0341284	0.517624	0.77416	0.78221	0.74087	0.78335	0.80066	0.43767	0.75947	0.30023	0.26021	0.62462	0.82	0.82	0.86	0.89	0.67	0.7	0.65	0.64	matched (3)	1	5	1
cg10502957	12	123757070	CDK2AP1	0.164552	0.328024	0.163472	0.0261992	0.0990196	0.0187917	0.486632	0.17983	0.19064	0.17289	0.12347	0.15593	0.31708	0.40159	0.2968	0.43925	0.1854	0.79	0.77	0.75	0.81	0.78	0.75	0.77	0.71	matched (3)	1	2	1
cg08696931	12	123754071	CDK2AP1	0.058948	0.307096	0.248148	0.0202017	0.139574	0.0157408	0.473826	0.07637	0.07426	0.06722	0.04807	0.02882	0.37708	0.26336	0.41876	0.39488	0.0814	0.23	0.24	0.13	0.16	0.68	0.66	0.61	0.63	matched (3)	1	2	1
cg15646123	6	20954499	CDKAL1	0.632338	0.867442	0.235104	0.0538591	0.0146792	0.0003572	0.161868	0.70689	0.58229	0.59873	0.67131	0.60247	0.86847	0.87563	0.87387	0.87737	0.84187	0.9	0.94	0.93	0.89	0.93	0.91	0.91	0.92	matched (3)	1	5	1
cg13405222	6	20811065	CDKAL1	0.181036	0.44605	0.265014	0.087446	0.117208	0.00432298	0.356732	0.32266	0.17487	0.1872	0.12481	0.09564	0.5601	0.36772	0.51963	0.5019	0.2809	0.91	0.89	0.92	0.92	0.76	0.79	0.78	0.78	matched (3)	1	5	1
cg23373966	6	20668719	CDKAL1	0.34368	0.712252	0.368572	0.110598	0.136884	0.00176903	0.274639	0.51573	0.36322	0.31368	0.31283	0.21294	0.75726	0.52914	0.79196	0.86662	0.61628	0.87	0.92	0.96	0.9	0.84	0.83	0.84	0.82	matched (3)	1	5	1
cg25475839	6	20697104	CDKAL1	0.10343	0.60232	0.49889	0.0372934	0.245367	0.00978999	0.434039	0.05946	0.15745	0.07963	0.10527	0.11534	0.69764	0.41396	0.79065	0.83418	0.27517	0.83	0.82	0.88	0.9	0.78	0.68	0.81	0.77	matched (3)	1	5	1
cg02642117	6	21033836	CDKAL1	0.305608	0.138282	-0.167326	0.0902054	0.0528665	0.0103	0.438262	0.26347	0.46568	0.27909	0.24833	0.27147	0.15945	0.1622	0.10275	0.06698	0.20003	0.69	0.66	0.64	0.66	0.28	0.3	0.32	0.28	matched (3)	1	5	1
cg13289884	12	12872686	CDKN1B	0.071654	0.397928	0.326274	0.0153699	0.21019	0.0253413	0.503464	0.06623	0.07593	0.09136	0.07535	0.0494	0.3698	0.31571	0.70398	0.46793	0.13222	0.04	0.03		0.06	0.58	0.5	0.51	0.49	matched (3)	1	2	1
cg12751042	12	12874288	CDKN1B	0.203306	0.586458	0.383152	0.0457118	0.0535807	2.379e-06	0.0333972	0.1459	0.18548	0.27081	0.21607	0.19827	0.59327	0.50816	0.63318	0.63637	0.56131	0.12	0.11	0.1	0.1	0.43	0.49	0.48	0.43	matched (3)	1	2	1
cg10793669	11	125847237	CDON	0.077762	0.377048	0.299286	0.0355423	0.103012	0.00173698	0.272844	0.05962	0.0544	0.13288	0.04807	0.09384	0.47133	0.30446	0.39503	0.24064	0.47378	0.78	0.81	0.8	0.83	0.82	0.73	0.75	0.77	matched (3)	1	2	1
cg03142039	11	125931532	CDON	0.810644	0.247098	-0.563546	0.0698078	0.239602	0.00474745	0.366967	0.83346	0.72688	0.81038	0.77025	0.91225	0.11349	0.17647	0.10713	0.16625	0.67215	0.85	0.86	0.87	0.77	0.31	0.32	0.22	0.28	matched (3)	1	2	1
cg06698470	16	80654751	CDYL2	0.897242	0.746368	-0.150874	0.0283033	0.101492	0.0267873	0.504957	0.87558	0.89182	0.87328	0.90241	0.94312	0.72662	0.7805	0.66353	0.65722	0.90397	0.87	0.89	0.91	0.9	0.37	0.34	0.35	0.39	matched (3)	1	2	1
cg16713168	16	80716710	CDYL2	0.885312	0.69291	-0.192402	0.0401846	0.134167	0.0299749	0.51057	0.87941	0.90154	0.85582	0.84436	0.94543	0.66193	0.75455	0.56516	0.58945	0.89346	0.91	0.85	0.9	0.88	0.76	0.74	0.75	0.69	matched (3)	1	2	1
cg07197230	22	17956641	CECR2	0.757518	0.220164	-0.537354	0.0425801	0.156493	0.0010155	0.232382	0.76468	0.82666	0.71987	0.72688	0.7495	0.27909	0.13725	0.0946	0.12078	0.4691	0.3	0.31	0.2	0.23	0.58	0.58	0.57	0.53	matched (3)	1	5	1
cg03408904	22	17956462	CECR2	0.674796	0.321794	-0.353002	0.0371796	0.169727	0.00844692	0.42431	0.67141	0.7394	0.64649	0.65753	0.65915	0.34116	0.44935	0.14741	0.15141	0.51964	0.38	0.44	0.32	0.38	0.62	0.63	0.62	0.6	matched (3)	1	5	1
cg13762691	22	17956560	CECR2	0.5769	0.227956	-0.348944	0.0534778	0.16735	0.00740741	0.410234	0.49061	0.61702	0.5785	0.57284	0.62553	0.2833	0.12842	0.08287	0.14926	0.49593	0.26	0.27	0.23	0.26	0.57	0.62	0.6	0.57	matched (3)	1	5	1
cg24074477	22	17956455	CECR2	0.698948	0.354648	-0.3443	0.0390462	0.162067	0.00760211	0.412601	0.71311	0.75327	0.68714	0.6461	0.69512	0.44246	0.46838	0.16124	0.19732	0.50384	0.43	0.47	0.39	0.46	0.61	0.63	0.58	0.58	matched (3)	1	5	1
cg01010211	22	17956453	CECR2	0.689566	0.260764	-0.428802	0.0340835	0.179314	0.00517001	0.377041	0.68331	0.74101	0.65467	0.66584	0.703	0.26534	0.38354	0.07611	0.09221	0.48662	0.25	0.27	0.18	0.22	0.59	0.6	0.56	0.57	matched (3)	1	5	1
cg16167050	1	243326617	CEP170	0.301176	0.534426	0.23325	0.0648789	0.120693	0.00854009	0.424696	0.37741	0.35181	0.30085	0.22282	0.25299	0.61534	0.40829	0.6646	0.57929	0.40461	0.88	0.87	0.87	0.9	0.69	0.69	0.7	0.64	matched (3)	1	3	1
cg26337566	1	243391613	CEP170	0.505162	0.849232	0.34407	0.0738343	0.0358161	0.00010348	0.107385	0.55063	0.56684	0.5553	0.40359	0.44945	0.80954	0.84897	0.88723	0.88269	0.81773	0.88	0.88	0.9	0.94	0.83	0.81	0.8	0.86	matched (3)	1	3	1
cg13116071	1	243368706	CEP170	0.082738	0.327182	0.244444	0.0147104	0.158013	0.025486	0.503594	0.07561	0.09447	0.1014	0.0765	0.06571	0.28487	0.36539	0.45845	0.45242	0.07478	0.82	0.8	0.82	0.82	0.47	0.55	0.55	0.38	matched (3)	1	3	1
cg19506628	5	653442	CEP72	0.443148	0.605936	0.162788	0.0702221	0.0748473	0.00759517	0.412422	0.52647	0.34949	0.493	0.4041	0.44268	0.63679	0.71099	0.60399	0.56582	0.51209	0.91	0.9	0.92	0.91	0.86	0.85	0.84	0.82	matched (3)	1	2	1
cg14510567	5	646835	CEP72	0.76608	0.562324	-0.203756	0.0483822	0.11546	0.0131935	0.459743	0.80783	0.70888	0.75797	0.73311	0.82261	0.57283	0.67272	0.41456	0.47872	0.67279	0.82	0.8	0.83	0.83	0.74	0.7	0.72	0.73	matched (3)	1	2	1
cg09232225	16	67022472	CES8	0.475574	0.282066	-0.193508	0.0375677	0.0726237	0.00184619	0.277479	0.41092	0.49793	0.47993	0.4839	0.50519	0.23919	0.21884	0.24264	0.31535	0.39431	0.76	0.74	0.74	0.74	0.56	0.54	0.48	0.49	matched (3)	1	2	1
cg26762050	16	67022599	CES8	0.689434	0.47789	-0.211544	0.0584397	0.165559	0.0432444	0.535927	0.6499	0.61833	0.74538	0.68202	0.75154	0.22703	0.4574	0.44826	0.636	0.62076	0.87	0.87	0.86	0.87	0.68	0.68	0.65	0.65	matched (3)	1	2	1
cg03232842	16	56995201	CETP	0.42806	0.12357	-0.30449	0.075526	0.0381731	0.00021127	0.135471	0.52753	0.38761	0.42057	0.47266	0.33193	0.10454	0.1204	0.13067	0.07968	0.18256	0.77	0.71	0.8	0.8	0.17	0.16	0.13	0.19	matched (3)	1	2	1
cg01706698	16	56995306	CETP	0.820396	0.545708	-0.274688	0.0346365	0.184497	0.0278098	0.506759	0.82714	0.84736	0.7703	0.8023	0.85488	0.51916	0.71493	0.49319	0.27703	0.72423	0.85	0.85	0.9	0.88	0.67	0.64	0.61	0.6	matched (3)	1	2	1
cg22670819	6	31913759	CFB	0.520338	0.263428	-0.25691	0.0194664	0.14826	0.0173022	0.481206	0.53036	0.48756	0.53504	0.51757	0.53116	0.14303	0.37061	0.15883	0.17391	0.47076	0.49	0.51	0.52	0.47	0.35	0.34	0.28	0.35	matched (3)	1	2	1
cg07421596	6	31913770	CFB	0.48591	0.226814	-0.259096	0.0427495	0.144871	0.0137405	0.462826	0.48048	0.41848	0.53314	0.48938	0.50807	0.13619	0.1907	0.11465	0.2172	0.47533	0.53	0.54	0.54	0.49	0.31	0.32	0.27	0.34	matched (3)	1	2	1
cg02512559	16	75414554	CFDP1	0.657294	0.863264	0.20597	0.160165	0.0405448	0.0432029	0.535833	0.60677	0.73802	0.75477	0.39866	0.78825	0.83255	0.87214	0.91478	0.88349	0.81336	0.26	0.22	0.16	0.17	0.83	0.86	0.84	0.88	matched (3)	1	3	1
cg16589807	16	75328793	CFDP1	0.491386	0.804068	0.312682	0.0717462	0.108933	0.00109229	0.237219	0.50614	0.54465	0.492	0.36995	0.54419	0.86992	0.79285	0.88613	0.85175	0.61969	0.89	0.9	0.9	0.9	0.78	0.78	0.77	0.75	matched (3)	1	3	1
cg02883503	16	75423900	CFDP1	0.317262	0.670022	0.35276	0.0649923	0.12858	0.00162096	0.266557	0.37215	0.3801	0.33679	0.24045	0.25682	0.70344	0.64864	0.85047	0.65585	0.49171	0.95	0.93	0.93	0.94	0.73	0.73	0.75	0.7	matched (3)	1	3	1
cg21475781	1	196945845	CFHR5	0.526292	0.732078	0.205786	0.0883013	0.135421	0.0252774	0.503305	0.51179	0.39211	0.60835	0.51477	0.60444	0.84263	0.53708	0.8523	0.7775	0.65088	0.76	0.73	0.77	0.77	0.5	0.48	0.4	0.41	matched (3)	1	2	1
cg25840094	1	196945530	CFHR5	0.362568	0.631384	0.268816	0.0869643	0.152407	0.0128396	0.457681	0.35229	0.23442	0.39106	0.35893	0.47614	0.74645	0.3984	0.72396	0.73488	0.55323	0.72	0.66	0.74	0.7	0.16	0.17	0.14	0.16	matched (3)	1	2	1
cg13368983	2	201995729	CFLAR	0.76055	0.450044	-0.310506	0.0619271	0.199913	0.0226733	0.496682	0.76098	0.66033	0.75755	0.81331	0.81058	0.22952	0.65051	0.50982	0.24759	0.61278	0.33	0.3	0.27	0.29	0.76	0.72	0.68	0.68	matched (3)	1	3	1
cg26627956	2	202004766	CFLAR	0.450042	0.69076	0.240718	0.0420834	0.180933	0.0391072	0.526899	0.49216	0.49035	0.44339	0.39253	0.43178	0.66229	0.63592	0.90986	0.80982	0.43591	0.99	0.98	0.97	0.97	0.77	0.79	0.74	0.72	matched (3)	1	3	1
cg17777683	2	201986522	CFLAR	0.637118	0.79802	0.160902	0.0905174	0.102213	0.030311	0.511396	0.66515	0.48416	0.68364	0.63537	0.71727	0.7308	0.86042	0.83755	0.90559	0.65574	0.47	0.49	0.56	0.44	0.79	0.79	0.76	0.76	matched (3)	1	3	1
cg07596668	1	151509825	CGN	0.42442	0.20243	-0.22199	0.0774897	0.0858594	0.00270903	0.312695	0.41325	0.48961	0.36499	0.51684	0.33741	0.17628	0.18975	0.31559	0.24612	0.08441	0.69	0.65	0.65	0.66	0.5	0.53	0.46	0.54	matched (3)	1	2	1
cg25198049	1	151509723	CGN	0.27471	0.090058	-0.184652	0.0793044	0.0491144	0.00343234	0.336464	0.27842	0.34403	0.22578	0.35661	0.16871	0.07115	0.08526	0.15976	0.108	0.02612	0.31	0.33	0.25	0.23	0.34	0.34	0.28	0.36	matched (3)	1	2	1
cg16767221	15	57769667	CGNL1	0.707882	0.90903	0.201148	0.0786556	0.00686943	0.00448082	0.360117	0.79876	0.74455	0.63215	0.74548	0.61847	0.91333	0.91464	0.9023	0.90079	0.91409	0.89	0.88	0.89	0.89	0.86	0.87	0.83	0.85	matched (3)	1	3	1
cg20041710	15	57729383	CGNL1	0.265302	0.474792	0.20949	0.0792706	0.164604	0.0442623	0.538315	0.22664	0.30262	0.37651	0.25422	0.16652	0.56542	0.58922	0.37167	0.23509	0.61256	0.87	0.89	0.92	0.91	0.79	0.71	0.72	0.74	matched (3)	1	3	1
cg26222731	15	57695943	CGNL1	0.16438	0.35435	0.18997	0.0272759	0.0916949	0.00781091	0.41561	0.2082	0.16495	0.16501	0.14643	0.13731	0.45583	0.3775	0.33256	0.39522	0.21064	0.76	0.69	0.77	0.75	0.5	0.48	0.46	0.43	matched (3)	1	3	1
cg11629955	3	126679199	CHCHD6	0.14039	0.428976	0.288586	0.043058	0.20073	0.0307823	0.512579	0.14783	0.13077	0.17374	0.17805	0.07156	0.4877	0.28833	0.64208	0.56823	0.15854	0.89	0.87	0.89	0.88	0.67	0.61	0.58	0.58	matched (3)	1	3	1
cg10459100	3	126570587	CHCHD6	0.693828	0.497938	-0.19589	0.0514251	0.14632	0.0371462	0.523272	0.61	0.71294	0.73372	0.68088	0.7316	0.46105	0.65606	0.34709	0.37843	0.64706	0.81	0.79	0.81	0.81	0.62	0.56	0.59	0.58	matched (3)	1	3	1
cg22572820	3	126554736	CHCHD6	0.099386	0.56179	0.462404	0.0427178	0.257727	0.0150545	0.469771	0.16016	0.10685	0.07697	0.10808	0.04487	0.64863	0.34331	0.76151	0.81776	0.23774	0.9	0.87	0.87	0.9	0.73	0.73	0.77	0.69	matched (3)	1	3	1
cg12353788	17	7792061	CHD3	0.533746	0.741968	0.208222	0.0473496	0.0996474	0.00618775	0.392572	0.5826	0.57949	0.50469	0.47362	0.52833	0.81953	0.84587	0.73559	0.71582	0.59303	0.6	0.57	0.65	0.62	0.27	0.26	0.25	0.26	matched (3)	1	2	1
cg15227911	17	7792059	CHD3	0.27696	0.591032	0.314072	0.0728237	0.107187	0.00096727	0.230036	0.34918	0.33791	0.28758	0.23533	0.1748	0.66787	0.66358	0.66112	0.53511	0.42748	0.24	0.19	0.27	0.22	0.1	0.09	0.09	0.08	matched (3)	1	2	1
cg03994820	3	350682	CHL1	0.263114	0.524632	0.261518	0.0666391	0.112869	0.0035348	0.338886	0.32569	0.32487	0.21823	0.2727	0.17408	0.5742	0.41704	0.68824	0.51971	0.42397	0.32	0.49	0.41	0.46	0.56	0.44	0.57	0.42	matched (3)	1	5	1
cg25188006	3	350503	CHL1	0.415114	0.63118	0.216066	0.117858	0.026587	0.0133284	0.460506	0.57021	0.48951	0.38513	0.36621	0.26451	0.62948	0.59885	0.64108	0.66961	0.61688	0.41	0.61	0.47	0.51	0.45	0.46	0.62	0.35	matched (3)	1	5	1
cg02057681	3	285234	CHL1	0.643624	0.364774	-0.27885	0.111465	0.191375	0.0283419	0.507815	0.55729	0.51772	0.76307	0.62749	0.75255	0.2096	0.48869	0.24906	0.2347	0.64182	0.88	0.83	0.87	0.85	0.51	0.28	0.43	0.47	matched (3)	1	5	1
cg11165881	3	238048	CHL1	0.405148	0.194642	-0.210506	0.0755861	0.088477	0.00390082	0.347291	0.40957	0.51405	0.4225	0.30714	0.37248	0.20814	0.1662	0.14848	0.11047	0.33992	0.33	0.29	0.4	0.34	0.4	0.45	0.39	0.18	matched (3)	1	5	1
cg13925692	3	350789	CHL1	0.119756	0.29773	0.177974	0.0333243	0.114261	0.022669	0.496671	0.15191	0.13258	0.10242	0.14172	0.07015	0.33506	0.15847	0.45222	0.32707	0.21583	0.19	0.32	0.28	0.28	0.17	0.16	0.1	0.12	matched (3)	1	5	1
cg01592108	2	175830522	CHN1	0.205982	0.817132	0.61115	0.0556577	0.120855	7.457e-05	0.0972857	0.16523	0.17685	0.29097	0.16276	0.2341	0.92162	0.7077	0.89044	0.90089	0.66501	0.88	0.91	0.92	0.94	0.77	0.82	0.83	0.75	matched (3)	1	2	1
cg10508185	2	175796500	CHN1	0.611604	0.367298	-0.244306	0.0698166	0.146691	0.0163073	0.476422	0.49605	0.65469	0.61748	0.67681	0.61299	0.31733	0.45824	0.28217	0.20623	0.57252	0.82	0.81	0.81	0.82	0.8	0.82	0.82	0.79	matched (3)	1	2	1
cg16539741	7	29359435	CHN2	0.398622	0.66183	0.263208	0.0765094	0.131071	0.00713134	0.407144	0.50223	0.34255	0.38883	0.44581	0.31369	0.785	0.57149	0.7437	0.73118	0.47778	0.44	0.4	0.39	0.38	0.23	0.19	0.23	0.23	matched (3)	1	5	1
cg04142661	7	29496926	CHN2	0.07711	0.46429	0.38718	0.0367237	0.258711	0.0278676	0.506997	0.04813	0.13563	0.0846	0.04466	0.07253	0.67975	0.25971	0.67291	0.59101	0.11807	0.77	0.73	0.76	0.77	0.47	0.4	0.37	0.45	matched (3)	1	5	1
cg19307584	7	29244379	CHN2	0.481214	0.704752	0.223538	0.0914851	0.116697	0.010601	0.440974	0.5552	0.37036	0.41595	0.58814	0.47642	0.83983	0.66033	0.78496	0.70063	0.53801	0.88	0.89	0.93	0.85	0.32	0.22	0.26	0.26	matched (3)	1	5	1
cg17701991	7	29305699	CHN2	0.490882	0.723404	0.232522	0.0468948	0.107365	0.00547068	0.380447	0.47965	0.41464	0.50579	0.52609	0.52824	0.84471	0.59695	0.73168	0.80939	0.63429	0.79	0.79	0.79	0.81	0.82	0.83	0.81	0.83	matched (3)	1	5	1
cg20304988	7	29237766	CHN2	0.547068	0.752614	0.205546	0.0554333	0.101694	0.00694332	0.404053	0.50518	0.47286	0.57796	0.57474	0.6046	0.80239	0.64413	0.83825	0.8377	0.6406	0.87	0.83	0.85	0.88	0.8	0.79	0.78	0.8	matched (3)	1	5	1
cg01796225	11	89954258	CHORDC1	0.564092	0.24681	-0.317282	0.0352206	0.130537	0.00430634	0.356255	0.61615	0.52659	0.54649	0.58191	0.54932	0.32164	0.18831	0.15028	0.13426	0.43956	0.73	0.71	0.76	0.76	0.46	0.42	0.45	0.39	matched (3)	1	2	1
cg01186595	11	89954679	CHORDC1	0.817508	0.471502	-0.346006	0.0312163	0.223934	0.0251766	0.502895	0.82832	0.8017	0.78889	0.80155	0.86708	0.59293	0.41169	0.34512	0.21736	0.79041	0.83	0.75	0.88	0.83	0.69	0.65	0.67	0.63	matched (3)	1	2	1
cg14047271	3	184097168	CHRD	0.201488	0.571376	0.369888	0.0436742	0.264596	0.0342698	0.517954	0.25584	0.23342	0.17754	0.19419	0.14645	0.64216	0.34893	0.84944	0.77298	0.24337	0.89	0.85	0.85	0.83	0.64	0.64	0.57	0.56	matched (3)	1	2	1
cg25182621	3	184097440	CHRD	0.131398	0.327912	0.196514	0.0349313	0.152424	0.0431352	0.53566	0.14214	0.17063	0.14428	0.12326	0.07668	0.4146	0.18946	0.35707	0.51969	0.15874	0.83	0.8	0.82	0.81	0.19	0.15	0.14	0.17	matched (3)	1	2	1
cg10276834	7	136575360	CHRM2	0.748308	0.590026	-0.158282	0.0535196	0.0870944	0.0114185	0.447859	0.68614	0.80397	0.69936	0.75929	0.79278	0.57381	0.54864	0.55848	0.52644	0.74276	0.24	0.24	0.19	0.23	0.36	0.43	0.39	0.28	matched (3)	1	2	1
cg14944166	7	136686832	CHRM2	0.652774	0.807094	0.15432	0.0638274	0.0602416	0.0043751	0.357578	0.72566	0.67047	0.5909	0.69512	0.58172	0.83877	0.71942	0.86038	0.84707	0.76983	0.9	0.89	0.88	0.9	0.86	0.82	0.83	0.84	matched (3)	1	2	1
cg07911905	12	105096644	CHST11	0.23384	0.571004	0.337164	0.159892	0.186837	0.01589	0.474481	0.38	0.43032	0.15777	0.12267	0.07844	0.78407	0.37168	0.62253	0.69604	0.3807	0.99	0.99	0.99	0.99	0.99	0.98	0.99	0.99	matched (3)	1	6	1
cg02908942	12	104849615	CHST11	0.817674	0.516932	-0.300742	0.0569028	0.229562	0.0408469	0.530864	0.83319	0.79258	0.80214	0.75432	0.90614	0.31256	0.77278	0.42298	0.32156	0.75478	0.49	0.49	0.47	0.46	0.81	0.85	0.84	0.82	matched (3)	1	6	1
cg09038971	12	104868173	CHST11	0.408026	0.692694	0.284668	0.0746669	0.126771	0.00414013	0.353322	0.36824	0.47168	0.4706	0.29767	0.43194	0.72536	0.65838	0.85061	0.72612	0.503	0.89	0.88	0.89	0.88	0.69	0.7	0.67	0.68	matched (3)	1	6	1
cg01179256	12	105141965	CHST11	0.11718	0.32715	0.20997	0.0235783	0.138364	0.026342	0.504546	0.119	0.152	0.1083	0.11979	0.08681	0.32539	0.20255	0.45143	0.47919	0.17719	0.52	0.53	0.55	0.53	0.28	0.28	0.29	0.27	matched (3)	1	6	1
cg05957190	12	105096609	CHST11	0.256362	0.58818	0.331818	0.105263	0.188184	0.0128269	0.457679	0.30588	0.4191	0.19802	0.18769	0.17112	0.79826	0.31247	0.6207	0.70448	0.50499	0.87	0.88	0.87	0.88	0.91	0.9	0.91	0.89	matched (3)	1	6	1
cg19047077	12	105044897	CHST11	0.319474	0.748618	0.429144	0.0658016	0.173253	0.00327694	0.333367	0.32685	0.42093	0.28402	0.32166	0.24391	0.86549	0.66373	0.8995	0.82998	0.48439	0.92	0.9	0.91	0.91	0.87	0.87	0.87	0.87	matched (3)	1	6	1
cg04268405	10	73723221	CHST3	0.458302	0.703698	0.245396	0.100728	0.18851	0.041795	0.532817	0.62658	0.4521	0.44137	0.41227	0.35919	0.81718	0.54857	0.8633	0.83547	0.45397	0.94	0.92	0.92	0.91	0.77	0.77	0.74	0.77	matched (3)	1	4	1
cg20048045	10	73770523	CHST3	0.25656	0.486594	0.230034	0.0542284	0.151226	0.0238685	0.500247	0.30006	0.32096	0.24941	0.22346	0.18891	0.68029	0.3427	0.49128	0.58534	0.33336	0.89	0.9	0.91	0.92	0.76	0.82	0.76	0.79	matched (3)	1	4	1
cg06370069	10	73728417	CHST3	0.097904	0.295794	0.19789	0.0296339	0.153082	0.0431968	0.535833	0.12919	0.10039	0.10042	0.11028	0.04924	0.43057	0.18687	0.40094	0.37874	0.08185	0.55	0.44	0.58	0.48	0.62	0.61	0.6	0.56	matched (3)	1	4	1
cg18738190	10	73740291	CHST3	0.311668	0.107666	-0.204002	0.0744138	0.0445153	0.00145471	0.25744	0.43885	0.25438	0.30211	0.30126	0.26174	0.10492	0.14176	0.0823	0.04947	0.15988	0.63	0.57	0.62	0.55	0.72	0.74	0.73	0.69	matched (3)	1	4	1
cg14923652	18	12277384	CIDEA	0.218382	0.583722	0.36534	0.0341313	0.135084	0.00288298	0.319404	0.2707	0.21026	0.22485	0.20935	0.17675	0.74967	0.70829	0.52099	0.46449	0.47517	0.86	0.85	0.87	0.88	0.71	0.72	0.68	0.71	matched (3)	1	2	1
cg07824824	18	12254976	CIDEA	0.673082	0.355652	-0.31743	0.118505	0.25691	0.048571	0.545173	0.53362	0.72619	0.69422	0.58053	0.83085	0.26156	0.63111	0.11955	0.136	0.63004	0.52	0.45	0.5	0.55	0.47	0.59	0.59	0.46	matched (3)	1	2	1
cg08719289	1	41328378	CITED4	0.818494	0.559836	-0.258658	0.032644	0.154438	0.0185214	0.486232	0.78696	0.80853	0.8337	0.79564	0.86764	0.37904	0.61593	0.42828	0.6193	0.75663	0.09	0.07	0.06	0.07	0.4	0.35	0.38	0.36	matched (3)	1	2	1
cg10705800	1	41328420	CITED4	0.76758	0.507594	-0.259986	0.0402056	0.164003	0.0219066	0.495506	0.74286	0.72554	0.77414	0.76427	0.83109	0.37369	0.48145	0.39032	0.51067	0.78184	0.12	0.08	0.09	0.09	0.42	0.37	0.41	0.39	matched (3)	1	2	1
cg07603794	2	122354626	CLASP1	0.794654	0.590756	-0.203898	0.0304451	0.0788176	0.00266792	0.310533	0.82009	0.81052	0.77808	0.74891	0.81567	0.62632	0.51002	0.62428	0.50749	0.68567	0.72	0.71	0.68	0.68	0.77	0.75	0.71	0.74	matched (3)	1	4	1
cg10560561	2	122187299	CLASP1	0.869938	0.45118	-0.418758	0.0281912	0.282404	0.0290867	0.508876	0.85134	0.90892	0.83803	0.865	0.8864	0.28089	0.63382	0.2636	0.21777	0.85982	0.89	0.85	0.91	0.87	0.74	0.8	0.72	0.71	matched (3)	1	4	1
cg00542975	2	122392291	CLASP1	0.141706	0.353196	0.21149	0.071222	0.170424	0.0475151	0.543179	0.0869	0.06743	0.2483	0.14416	0.16174	0.35327	0.27943	0.57279	0.44129	0.1192	0.45	0.44	0.45	0.47	0.75	0.73	0.71	0.74	matched (3)	1	4	1
cg18544888	2	122259959	CLASP1	0.035698	0.195704	0.160006	0.0132716	0.127174	0.0477231	0.543519	0.04136	0.03897	0.03468	0.04948	0.014	0.26532	0.06933	0.30574	0.29225	0.04588	0.91	0.91	0.9	0.93	0.43	0.42	0.45	0.4	matched (3)	1	4	1
cg07697465	16	1516049	CLCN7	0.341766	0.632374	0.290608	0.0322011	0.0718715	0.00025678	0.145859	0.31876	0.38256	0.34855	0.30114	0.35782	0.61428	0.72083	0.57516	0.69344	0.55816	0.74	0.71	0.72	0.71	0.64	0.56	0.56	0.61	matched (3)	1	4	1
cg05255168	16	1518657	CLCN7	0.353976	0.661078	0.307102	0.119896	0.215719	0.0305287	0.511704	0.41453	0.5342	0.30836	0.24573	0.26706	0.76661	0.4423	0.84394	0.8399	0.41264	0.88	0.89	0.85	0.89	0.75	0.69	0.68	0.68	matched (3)	1	4	1
cg03509039	16	1510890	CLCN7	0.279428	0.587214	0.307786	0.0872624	0.193161	0.0195076	0.487812	0.3796	0.36259	0.24813	0.22545	0.18137	0.67443	0.41415	0.79443	0.70172	0.35134	0.96	0.94	0.94	0.93	0.91	0.9	0.9	0.9	matched (3)	1	4	1
cg06328338	16	1511419	CLCN7	0.411154	0.690484	0.27933	0.0874943	0.168419	0.0165428	0.477628	0.50526	0.49027	0.39921	0.36485	0.29618	0.80406	0.52684	0.81486	0.81999	0.48667	0.97	0.96	0.96	0.98	0.94	0.94	0.92	0.92	matched (3)	1	4	1
cg13452162	13	96204518	CLDN10	0.885236	0.70365	-0.181586	0.0267878	0.130343	0.034153	0.517694	0.87636	0.86634	0.89626	0.86065	0.92657	0.59943	0.79249	0.65845	0.5834	0.88448	0.38	0.38	0.32	0.4	0.65	0.64	0.66	0.61	matched (3)	1	3	1
cg24426691	13	96204669	CLDN10	0.618916	0.391904	-0.227012	0.028347	0.139179	0.0203757	0.491158	0.58594	0.63028	0.63244	0.59311	0.65281	0.31182	0.45653	0.21175	0.40223	0.57719	0.19	0.2	0.16	0.22	0.44	0.39	0.34	0.32	matched (3)	1	3	1
cg13662530	13	96202378	CLDN10	0.862226	0.703686	-0.15854	0.0275745	0.1186	0.0385325	0.525448	0.82296	0.85899	0.88413	0.85256	0.89249	0.88196	0.6175	0.76714	0.60434	0.64749	0.89	0.89	0.88	0.88	0.73	0.8	0.76	0.74	matched (3)	1	3	1
cg20794824	3	170138205	CLDN11	0.895972	0.350566	-0.545406	0.0202902	0.350671	0.0252647	0.503305	0.88098	0.89279	0.90161	0.87673	0.92775	0.11573	0.5943	0.06327	0.13197	0.84756	0.5	0.48	0.52	0.48	0.32	0.39	0.33	0.29	matched (3)	1	6	1
cg12741994	3	170137321	CLDN11	0.507774	0.214418	-0.293356	0.0923082	0.20267	0.0280151	0.507294	0.41961	0.58203	0.55274	0.39661	0.58788	0.11205	0.29766	0.0506	0.0786	0.53318	0.05	0.04	0.03	0.05	0.05	0.04	0.04	0.05	matched (3)	1	6	1
cg00894757	3	170137240	CLDN11	0.334428	0.132294	-0.202134	0.110173	0.125499	0.0272112	0.505579	0.22745	0.49428	0.36859	0.23346	0.34836	0.07662	0.09715	0.04375	0.09018	0.35377	0.09	0.08	0.06	0.07	0.06	0.05	0.05	0.06	matched (3)	1	6	1
cg09389280	3	170141005	CLDN11	0.902958	0.50069	-0.402268	0.0241364	0.265542	0.027257	0.505579	0.90821	0.90351	0.87389	0.89023	0.93895	0.53668	0.57643	0.28615	0.21765	0.88654	0.94	0.94	0.92	0.93	0.77	0.77	0.74	0.73	matched (3)	1	6	1
cg06086012	3	170143582	CLDN11	0.847534	0.657884	-0.18965	0.0414693	0.149432	0.0447399	0.539154	0.79173	0.87385	0.84069	0.83131	0.90009	0.63298	0.75143	0.54353	0.49932	0.86216	0.79	0.8	0.81	0.79	0.66	0.66	0.64	0.6	matched (3)	1	6	1
cg17078427	3	170137552	CLDN11	0.344456	0.151114	-0.193342	0.0797862	0.144123	0.03794	0.524245	0.23211	0.44292	0.37944	0.30475	0.36306	0.06744	0.18153	0.02815	0.09004	0.38841	0.06	0.09	0.06	0.08	0.03	0.03	0.03	0.03	matched (3)	1	6	1
cg10364862	16	11220376	CLEC16A	0.460022	0.730372	0.27035	0.0830116	0.175133	0.0219976	0.495506	0.60327	0.46058	0.41986	0.40275	0.41365	0.82019	0.52708	0.89308	0.85676	0.55475	0.86	0.84	0.87	0.87	0.53	0.57	0.47	0.47	matched (3)	1	6	1
cg08194933	16	11271052	CLEC16A	0.245604	0.536322	0.290718	0.0681206	0.105681	0.00139412	0.255308	0.31048	0.3263	0.21578	0.19897	0.17649	0.53742	0.39876	0.60915	0.47217	0.66411	0.87	0.88	0.85	0.88	0.85	0.87	0.83	0.85	matched (3)	1	6	1
cg16712468	16	11179440	CLEC16A	0.313376	0.62529	0.311914	0.049271	0.161733	0.0102358	0.438024	0.37195	0.3624	0.27605	0.28088	0.2756	0.70616	0.46423	0.77488	0.74448	0.4367	0.81	0.79	0.83	0.81	0.82	0.79	0.82	0.81	matched (3)	1	6	1
cg01512138	16	11045067	CLEC16A	0.183612	0.493914	0.310302	0.0777913	0.152498	0.00682207	0.40161	0.16495	0.29506	0.16597	0.21047	0.08161	0.51961	0.55516	0.70362	0.36341	0.32777	0.86	0.89	0.87	0.87	0.68	0.65	0.63	0.63	matched (3)	1	6	1
cg03746015	16	11141000	CLEC16A	0.093278	0.305666	0.212388	0.0393098	0.159866	0.0391224	0.526899	0.06779	0.11126	0.15057	0.08691	0.04986	0.50447	0.20836	0.32418	0.39681	0.09451	0.73	0.76	0.68	0.75	0.74	0.73	0.77	0.79	matched (3)	1	6	1
cg27227804	16	11085972	CLEC16A	0.063982	0.352932	0.28895	0.0179158	0.180141	0.022639	0.496625	0.08303	0.06059	0.07454	0.06595	0.0358	0.42154	0.28704	0.48766	0.50003	0.06839	0.88	0.84	0.89	0.89	0.26	0.2	0.26	0.28	matched (3)	1	6	1
cg26248586	14	95693981	CLMN	0.7557	0.469826	-0.285874	0.0462832	0.182284	0.0226146	0.496618	0.70608	0.71696	0.76629	0.76748	0.82169	0.30978	0.49803	0.35706	0.41343	0.77083	0.9	0.82	0.88	0.88	0.82	0.8	0.8	0.79	matched (3)	1	4	1
cg05348776	14	95693784	CLMN	0.868152	0.541322	-0.32683	0.0277665	0.235367	0.0354779	0.519747	0.82954	0.86314	0.8644	0.87715	0.90653	0.42613	0.6829	0.3047	0.41172	0.88116	0.92	0.91	0.92	0.92	0.86	0.86	0.87	0.86	matched (3)	1	4	1
cg04847275	14	95693828	CLMN	0.87857	0.44972	-0.42885	0.0419382	0.314119	0.0372106	0.523272	0.82865	0.85571	0.87522	0.89306	0.94021	0.28999	0.68147	0.16142	0.23463	0.88109	0.97	0.93	0.97	0.95	0.89	0.87	0.89	0.89	matched (3)	1	4	1
cg01529552	14	95687948	CLMN	0.07925	0.633352	0.554102	0.0284737	0.338599	0.0213177	0.493865	0.10111	0.10453	0.05981	0.09152	0.03928	0.86211	0.37219	0.91997	0.84061	0.17188	0.94	0.91	0.92	0.93	0.87	0.86	0.89	0.89	matched (3)	1	4	1
cg17677988	4	10687769	CLNK	0.455936	0.691286	0.23535	0.0576404	0.170748	0.033815	0.517363	0.4005	0.39965	0.53291	0.45719	0.48943	0.77565	0.4671	0.86147	0.79821	0.554	0.84	0.81	0.87	0.83	0.8	0.8	0.81	0.7	matched (3)	1	5	1
cg03485217	4	10686300	CLNK	0.600848	0.778644	0.177796	0.0769848	0.0969716	0.0132616	0.46009	0.52017	0.54071	0.64152	0.59213	0.70971	0.8205	0.71175	0.88896	0.82427	0.64774	0.66	0.63	0.66	0.65	0.77	0.83	0.81	0.69	matched (3)	1	5	1
cg10841253	4	10531768	CLNK	0.179984	0.586666	0.406682	0.0808987	0.228071	0.0132316	0.459979	0.24191	0.27718	0.14873	0.15932	0.07278	0.82765	0.32128	0.6736	0.74255	0.36825	0.87	0.81	0.86	0.89	0.8	0.8	0.78	0.78	matched (3)	1	5	1
cg00026290	4	10686554	CLNK	0.651564	0.820278	0.168714	0.0910729	0.0677481	0.011745	0.450505	0.54868	0.57909	0.74813	0.64141	0.74051	0.89025	0.81271	0.83876	0.84981	0.70986	0.18	0.2	0.13	0.17	0.58	0.62	0.61	0.49	matched (3)	1	5	1
cg15489693	4	10498037	CLNK	0.747262	0.446036	-0.301226	0.0757449	0.210903	0.029789	0.510064	0.64427	0.69998	0.81802	0.75589	0.81815	0.30847	0.64997	0.31965	0.25285	0.69924	0.7	0.69	0.64	0.63	0.62	0.66	0.61	0.62	matched (3)	1	5	1
cg03129774	16	3587183	CLUAP1	0.261658	0.623138	0.36148	0.0814155	0.255281	0.0310596	0.513546	0.27981	0.25139	0.25932	0.37303	0.14474	0.84123	0.46824	0.75537	0.80159	0.24926	0.85	0.88	0.87	0.86	0.92	0.93	0.91	0.91	matched (3)	1	2	1
cg04351828	16	3552898	CLUAP1	0.33567	0.630484	0.294814	0.109069	0.201251	0.0272279	0.505579	0.52089	0.32254	0.26663	0.32306	0.24523	0.83697	0.54607	0.68472	0.75885	0.32581	0.86	0.85	0.87	0.87	0.77	0.75	0.75	0.76	matched (3)	1	2	1
cg18888814	13	100300543	CLYBL	0.279084	0.555922	0.276838	0.0707522	0.124352	0.00434437	0.356859	0.28073	0.2663	0.39564	0.24529	0.20746	0.66863	0.70075	0.45609	0.5308	0.42334	0.9	0.91	0.94	0.93	0.8	0.85	0.83	0.79	matched (3)	1	7	1
cg13917662	13	100548513	CLYBL	0.496302	0.216366	-0.279936	0.069336	0.0937791	0.00088334	0.221953	0.5737	0.48092	0.45	0.56171	0.41518	0.22359	0.18687	0.13027	0.16815	0.37295	0.12	0.13	0.1	0.1	0.67	0.66	0.61	0.57	matched (3)	1	7	1
cg03041920	13	100310311	CLYBL	0.03978	0.331002	0.291222	0.0113535	0.185448	0.0244861	0.501993	0.04871	0.0422	0.046	0.04188	0.02011	0.50271	0.09487	0.46755	0.41959	0.17029	0.1	0.15	0.07	0.09	0.55	0.58	0.57	0.53	matched (3)	1	7	1
cg00988050	13	100506757	CLYBL	0.734874	0.515614	-0.21926	0.0693371	0.163897	0.037011	0.523071	0.6921	0.65781	0.7933	0.71007	0.82109	0.32644	0.60689	0.44912	0.44715	0.74847	0.82	0.82	0.83	0.86	0.46	0.59	0.45	0.29	matched (3)	1	7	1
cg02509730	13	100310205	CLYBL	0.087618	0.298204	0.210586	0.011807	0.15669	0.0394997	0.527618	0.0846	0.09368	0.10311	0.08542	0.07128	0.46568	0.12306	0.46126	0.2408	0.20022	0.16	0.21	0.13	0.11	0.62	0.65	0.6	0.56	matched (3)	1	7	1
cg12790874	13	100310405	CLYBL	0.015332	0.268718	0.253386	0.010115	0.144999	0.0172494	0.481206	0.01296	0.01277	0.03189	0.00426	0.01478	0.40238	0.12641	0.44261	0.21842	0.15377	0.07	0.1	0.04	0.04	0.56	0.58	0.57	0.53	matched (3)	1	7	1
cg09676794	13	100310162	CLYBL	0.06859	0.42387	0.35528	0.0204827	0.255934	0.0358102	0.520615	0.06217	0.08391	0.09353	0.06186	0.04148	0.77942	0.21207	0.54894	0.42903	0.14989	0.16	0.22	0.14	0.14	0.72	0.73	0.71	0.7	matched (3)	1	7	1
cg09963814	16	81685124	CMIP	0.39445	0.5902	0.19575	0.0327795	0.115153	0.01669	0.478284	0.41717	0.4224	0.40026	0.34002	0.3924	0.62433	0.66521	0.42014	0.5327	0.70862	0.89	0.9	0.89	0.9	0.86	0.84	0.85	0.85	matched (3)	1	11	1
cg09742346	16	81527501	CMIP	0.111724	0.438838	0.327114	0.0303456	0.25645	0.045741	0.540819	0.11464	0.11096	0.1104	0.15416	0.06846	0.49941	0.24351	0.707	0.63712	0.10715	0.73	0.73	0.71	0.73	0.38	0.41	0.38	0.39	matched (3)	1	11	1
cg06896529	16	81678968	CMIP	0.184512	0.616236	0.431724	0.0332725	0.259015	0.0197318	0.489069	0.18716	0.16861	0.20899	0.22077	0.13703	0.62786	0.47541	0.87058	0.8502	0.25713	0.94	0.93	0.94	0.95	0.93	0.91	0.88	0.87	matched (3)	1	11	1
cg01425762	16	81666633	CMIP	0.071614	0.421406	0.349792	0.0106304	0.230201	0.0272452	0.505579	0.06876	0.06428	0.0837	0.08167	0.05966	0.54114	0.23104	0.60671	0.60951	0.11863	0.19	0.18	0.16	0.19	0.69	0.71	0.7	0.7	matched (3)	1	11	1
cg06473941	16	81678907	CMIP	0.104296	0.527584	0.423288	0.0328384	0.26106	0.0216396	0.494963	0.11069	0.06825	0.14894	0.11763	0.07597	0.52913	0.40509	0.77532	0.77094	0.15744	0.85	0.83	0.88	0.86	0.84	0.85	0.85	0.79	matched (3)	1	11	1
cg03122201	16	81678804	CMIP	0.381828	0.744236	0.362408	0.0921279	0.14934	0.00276779	0.315249	0.34583	0.29654	0.38426	0.53694	0.34557	0.80372	0.6004	0.88426	0.86443	0.56837	0.93	0.93	0.94	0.93	0.93	0.93	0.94	0.9	matched (3)	1	11	1
cg00823110	16	81743972	CMIP	0.411836	0.798234	0.386398	0.0154851	0.0624317	8.516e-05	0.1011	0.4342	0.39948	0.42185	0.40015	0.4035	0.72765	0.82769	0.847	0.85497	0.73386	0.91	0.94	0.9	0.89	0.83	0.85	0.86	0.85	matched (3)	1	11	1
cg03766174	16	81547907	CMIP	0.25162	0.58392	0.3323	0.0308668	0.182224	0.0141921	0.465388	0.27245	0.22122	0.29451	0.22956	0.24036	0.67298	0.36807	0.75583	0.71584	0.40688	0.26	0.27	0.24	0.25	0.46	0.41	0.42	0.41	matched (3)	1	11	1
cg01494399	16	81709890	CMIP	0.407052	0.66448	0.257428	0.101914	0.0834007	0.00260546	0.308888	0.53788	0.49023	0.35119	0.35869	0.29727	0.63173	0.76958	0.54781	0.7102	0.66308	0.82	0.82	0.81	0.81	0.87	0.86	0.85	0.87	matched (3)	1	11	1
cg08766256	16	81527504	CMIP	0.120632	0.324112	0.20348	0.0218135	0.157356	0.0437497	0.537224	0.13379	0.12797	0.12941	0.13019	0.0818	0.39428	0.22173	0.48907	0.41204	0.10344	0.36	0.38	0.3	0.3	0.26	0.21	0.26	0.26	matched (3)	1	11	1
cg16780771	16	81643766	CMIP	0.288284	0.474056	0.185772	0.0424615	0.099886	0.0106142	0.441177	0.32076	0.31168	0.32485	0.24251	0.24162	0.57622	0.35275	0.56443	0.48345	0.39343	0.85	0.83	0.84	0.85	0.76	0.77	0.78	0.74	matched (3)	1	11	1
cg15708127	1	224914799	CNIH3	0.083272	0.35804	0.274768	0.0207294	0.18485	0.0287635	0.508094	0.0816	0.09878	0.09627	0.09161	0.0481	0.33133	0.23912	0.55263	0.53698	0.13014	0.87	0.84	0.81	0.83	0.78	0.85	0.8	0.81	matched (3)	1	2	1
cg01065938	1	224925516	CNIH3	0.504158	0.787186	0.283028	0.0536899	0.170144	0.017669	0.482694	0.58382	0.49495	0.52512	0.44293	0.47397	0.8802	0.88477	0.89136	0.78698	0.49262	0.9	0.9	0.9	0.89	0.87	0.85	0.84	0.84	matched (3)	1	2	1
cg17600918	6	154809230	CNKSR3	0.38932	0.72001	0.33069	0.121685	0.195517	0.0157704	0.473962	0.50926	0.31525	0.30285	0.53423	0.28501	0.83267	0.40549	0.87246	0.83645	0.65298	0.85	0.88	0.87	0.86	0.37	0.32	0.38	0.38	matched (3)	1	3	1
cg08927844	6	154732195	CNKSR3	0.634606	0.13886	-0.495746	0.071174	0.092863	1.962e-05	0.0640253	0.61362	0.54785	0.68034	0.72996	0.60126	0.26102	0.08158	0.05284	0.0836	0.21526	0.91	0.88	0.91	0.92	0.41	0.6	0.73	0.47	matched (3)	1	3	1
cg13777287	6	154830168	CNKSR3	0.711436	0.463382	-0.248054	0.095197	0.128851	0.00971069	0.43304	0.71533	0.57252	0.70365	0.84063	0.72505	0.39755	0.56846	0.44085	0.2963	0.61375	0.89	0.84	0.88	0.88	0.5	0.43	0.43	0.39	matched (3)	1	3	1
cg14737131	10	104680354	CNNM2	0.421796	0.207028	-0.214768	0.0810273	0.167913	0.0435354	0.536621	0.50158	0.51269	0.39569	0.36536	0.33366	0.42159	0.1227	0.0546	0.08368	0.35257	0.49	0.5	0.54	0.57	0.11	0.08	0.09	0.09	matched (3)	1	2	1
cg06694589	10	104832357	CNNM2	0.15475	0.538142	0.383392	0.0525334	0.210618	0.0133963	0.460597	0.23263	0.169	0.11004	0.15974	0.10234	0.74567	0.48107	0.76229	0.42401	0.27767	0.92	0.89	0.9	0.91	0.82	0.79	0.76	0.78	matched (3)	1	2	1
cg21316236	17	40125781	CNP	0.815846	0.617196	-0.19865	0.0366127	0.142619	0.0335333	0.516822	0.77838	0.82384	0.80246	0.79988	0.87467	0.57911	0.73723	0.47184	0.50336	0.79444	0.85	0.83	0.84	0.88	0.75	0.79	0.75	0.76	matched (3)	1	2	1
cg13917614	17	40125660	CNP	0.77544	0.516462	-0.258978	0.0741428	0.187971	0.0334988	0.516822	0.87029	0.79951	0.69347	0.70691	0.80702	0.58943	0.67623	0.23206	0.42342	0.66117	0.68	0.81	0.81	0.88	0.66	0.66	0.59	0.63	matched (3)	1	2	1
cg02825887	9	34591041	CNTFR	0.857894	0.608368	-0.249526	0.0276702	0.124093	0.00953556	0.432183	0.8247	0.84495	0.86156	0.85818	0.90008	0.49392	0.77979	0.60813	0.48645	0.67355	0.09	0.07	0.06	0.07	0.1	0.16	0.11	0.1	matched (3)	1	4	1
cg17711717	9	34590391	CNTFR	0.250106	0.094354	-0.155752	0.0429492	0.0490713	0.00073475	0.210131	0.32154	0.23471	0.25365	0.23152	0.20911	0.05767	0.07776	0.08091	0.07478	0.18065	0.06	0.07	0.04	0.06	0.21	0.38	0.2	0.22	matched (3)	1	4	1
cg13668471	9	34577064	CNTFR	0.44533	0.186946	-0.258384	0.0682843	0.107503	0.00290842	0.320195	0.56148	0.40076	0.39079	0.442	0.43162	0.31813	0.12978	0.09745	0.10082	0.28855	0.29	0.27	0.3	0.28	0.21	0.22	0.19	0.2	matched (3)	1	4	1
cg12188560	9	34591192	CNTFR	0.5219	0.276082	-0.245818	0.0390685	0.107182	0.0046947	0.365506	0.52314	0.46534	0.54937	0.50614	0.56551	0.19607	0.22813	0.30247	0.20158	0.45216	0.08	0.09	0.11	0.1	0.21	0.32	0.19	0.2	matched (3)	1	4	1
cg13336112	3	74451852	CNTN3	0.902706	0.656458	-0.246248	0.0318827	0.160696	0.0251837	0.502932	0.88598	0.89118	0.91087	0.87161	0.95389	0.80047	0.79285	0.45067	0.52215	0.71615	0.74	0.71	0.75	0.73	0.12	0.14	0.11	0.17	matched (3)	1	4	1
cg09614932	3	74337905	CNTN3	0.736166	0.378834	-0.357332	0.0498702	0.241826	0.0282676	0.507815	0.71002	0.69007	0.75614	0.71046	0.81414	0.40389	0.63582	0.11331	0.15079	0.59036	0.73	0.73	0.75	0.77	0.14	0.13	0.14	0.17	matched (3)	1	4	1
cg07674386	3	74471520	CNTN3	0.91094	0.727622	-0.183318	0.0142768	0.107522	0.0182592	0.485602	0.91083	0.89833	0.9102	0.90086	0.93448	0.83586	0.67853	0.6142	0.66047	0.84905	0.86	0.83	0.88	0.87	0.28	0.48	0.34	0.41	matched (3)	1	4	1
cg08105471	3	74439236	CNTN3	0.61472	0.235228	-0.379492	0.0993455	0.0669009	0.00019506	0.13239	0.63724	0.69433	0.49537	0.71883	0.52783	0.30666	0.23234	0.12944	0.23255	0.27515	0.81	0.77	0.76	0.8	0.36	0.5	0.39	0.33	matched (3)	1	4	1
cg08066500	3	2406280	CNTN4	0.307638	0.70402	0.396382	0.120144	0.113586	0.00068414	0.204296	0.43953	0.42533	0.28594	0.1989	0.18849	0.8309	0.62962	0.77017	0.74104	0.54837	0.89	0.88	0.91	0.9	0.84	0.82	0.86	0.84	matched (3)	1	7	1
cg02115416	3	2940073	CNTN4	0.611984	0.433438	-0.178546	0.0465876	0.105737	0.0155797	0.473261	0.58793	0.5579	0.60133	0.68007	0.63269	0.56312	0.48852	0.29283	0.36595	0.45677	0.83	0.79	0.83	0.82	0.34	0.42	0.34	0.35	matched (3)	1	7	1
cg10503138	3	2142391	CNTN4	0.772098	0.589862	-0.182236	0.041896	0.128873	0.0311401	0.51356	0.74405	0.79209	0.77299	0.72179	0.82957	0.78071	0.48263	0.48723	0.53693	0.66181	0.74	0.72	0.76	0.73	0.34	0.34	0.18	0.41	matched (3)	1	7	1
cg21928760	3	2462534	CNTN4	0.753142	0.44677	-0.306372	0.0387357	0.156027	0.0101445	0.437208	0.68982	0.78472	0.74277	0.7747	0.7737	0.60893	0.19577	0.43826	0.45501	0.53588	0.88	0.81	0.88	0.85	0.18	0.23	0.29	0.23	matched (3)	1	7	1
cg08499832	3	2553187	CNTN4	0.336026	0.179168	-0.156858	0.0313402	0.0768203	0.00728374	0.410002	0.3277	0.28949	0.36383	0.3329	0.36621	0.19132	0.15101	0.09205	0.16088	0.30058	0.77	0.75	0.75	0.7	0.46	0.69	0.66	0.51	matched (3)	1	7	1
[truncated: 7,950 more rows]
