# Supplementary material for: Epigenetic Alterations Affecting Transcription Factors and Signaling Pathways in Stromal Cells of Endometriosis
Source: PLoS One. 2017 Jan 26;12(1):e0170859. doi: 10.1371/journal.pone.0170859 (PMC5268815; doi:10.1371/journal.pone.0170859)
Supplement: S3 Table — This is a complete list of DM on gene-regulatory elements (See Materials and Methods for definition) identified using stringent (A) and lenient (B) criteria for DM between cases and controls. The stringent criteria are set as a cut-off of FDR<0.05 and absolute difference in averaged fractional methylation >0.10 (or >0.15 when the segment contained a single CpG). The more lenient criteria, are defined at nominal p-value<0.05 and at least 2 segments in a given gene with p-value<0.05 and fractional methylation >0.10 (or >0.15 for single CpG segment). The P-values for the case/control comparison were calculated using Student’s T-tests and false discovery rates were calculated using the Benjamini-Hochberg method. (XLSX) [file pone.0170859.s011.xlsx]

## Sheet: S3A Table
id_tile	chr	start_tile	end_tile	all_targetid	reg_element	all_gene	mean_norm	mean_endometriosis	diff	ttest	fdr	tb7575_norm	tb7576_norm	tb7577_norm	tb9110_norm	tb9112_norm	tb7578_endom	tb7579_endom	tb7580_endom	tb9107_endom	tbtb9109_endom	pblcontrol6070	pblcontrol6361	pblcontrol6362	pblcontrol6364	pla128bm40bw2960	pla129bm25bw3110	pla131bm25bw3035	pla132bm28bw2685
chr1:240192939-240192939_1	1	240192689	240193189	cg15471868	enhancer		0.167992	0.761798	0.593806	3.827e-06	0.0252531	0.23995	0.20732	0.14683	0.17557	0.07029	0.769	0.63691	0.87578	0.79613	0.73117	0.87	0.88	0.9	0.89	0.82	0.82	0.75	0.84
chr2:230350632-230350632_1	2	230350382	230350882	cg19708432	enhancer	DNER	0.199964	0.791756	0.591792	1.648e-05	0.037504	0.16738	0.29286	0.25707	0.1128	0.16971	0.84324	0.84295	0.86957	0.79528	0.60774	0.76	0.75	0.8	0.73	0.45	0.69	0.75	0.64
chr17:750241-751709_4	17	751341	751841	cg01976810	enhancer	NXN	0.207466	0.768142	0.560676	2.846e-06	0.0241954	0.31226	0.19368	0.20371	0.20869	0.11899	0.8394	0.86906	0.69963	0.73114	0.70148	0.9	0.89	0.9	0.9	0.63	0.6	0.53	0.61
chr10:127812674-127812674_1	10	127812424	127812924	cg20040041	enhancer	ADAM12	0.275864	0.82794	0.552076	5.133e-06	0.0290293	0.30408	0.38643	0.29607	0.16568	0.22706	0.90045	0.85261	0.8968	0.76268	0.72716	0.91	0.89	0.91	0.91	0.74	0.72	0.71	0.69
chr6:15319176-15319176_1	6	15318926	15319426	cg21641008	enhancer	JARID2	0.283452	0.82539	0.541938	3.625e-05	0.0488724	0.44359	0.31473	0.28265	0.23196	0.14433	0.90231	0.76406	0.89133	0.87773	0.69152	0.89	0.93	0.87	0.91	0.84	0.79	0.77	0.8
chr4:140762680-140762680_1	4	140762430	140762930	cg12912920	enhancer	MAML3	0.263554	0.801804	0.53825	9.286e-06	0.0314145	0.30655	0.33769	0.25895	0.2462	0.16838	0.79192	0.85965	0.882	0.82183	0.65362	0.8	0.82	0.81	0.81	0.79	0.76	0.77	0.74
chr15:96538912-96538912_1	15	96538662	96539162	cg12769510	enhancer		0.257148	0.78865	0.531502	3.972e-07	0.0103523	0.28349	0.30441	0.24412	0.20578	0.24794	0.82291	0.76433	0.86461	0.76864	0.72276	0.9	0.91	0.88	0.86	0.86	0.93	0.87	0.9
chr2:62390918-62390918_1	2	62390668	62391168	cg18521362	enhancer		0.27681	0.799318	0.522508	3.139e-05	0.0469647	0.43664	0.2084	0.25687	0.3134	0.16874	0.82296	0.88132	0.84631	0.68726	0.75874	0.91	0.92	0.91	0.91	0.87	0.91	0.85	0.89
chr12:45697809-45697809_1	12	45697559	45698059	cg02045493	enhancer	ANO6	0.319168	0.814768	0.4956	5.97e-06	0.0292563	0.43217	0.36173	0.29215	0.25413	0.25566	0.81938	0.83687	0.87726	0.84891	0.69142	0.91	0.89	0.91	0.91	0.74	0.72	0.76	0.71
chr7:27946471-27946471_1	7	27946221	27946721	cg12988813	enhancer	JAZF1	0.379466	0.871372	0.491906	2.826e-05	0.0455175	0.36938	0.39555	0.42923	0.23068	0.47249	0.86717	0.9502	0.86461	0.87853	0.79635	0.9	0.88	0.89	0.9	0.81	0.81	0.81	0.79
chr6:31373113-31373613_2	6	31373413	31373913	cg02726263	enh_prom	MICA	0.252694	0.73653	0.483836	9.522e-06	0.0314145	0.22318	0.29804	0.30329	0.24214	0.19682	0.75885	0.65045	0.7656	0.8378	0.66995	0.85	0.86	0.85	0.85	0.3	0.3	0.32	0.36
chr11:46033227-46033227_1	11	46032977	46033477	cg06058828	enhancer	PHF21A	0.24043	0.716486	0.476056	2.001e-06	0.0230777	0.26082	0.26695	0.29418	0.16971	0.21049	0.72568	0.69647	0.77278	0.77141	0.61609	0.87	0.92	0.93	0.89	0.92	0.9	0.88	0.89
chr11:44806970-44806970_1	11	44806720	44807220	cg07441608	enhancer	TSPAN18	0.305044	0.770676	0.465632	1.565e-05	0.0373167	0.30353	0.19214	0.41797	0.27811	0.33347	0.76477	0.7036	0.82565	0.69028	0.86908	0.91	0.93	0.94	0.93	0.59	0.66	0.67	0.65
chr9:78510119-78510119_1	9	78509869	78510369	cg21172497	enhancer	PCSK5	0.28996	0.750108	0.460148	9.08e-06	0.0314145	0.42557	0.25824	0.27104	0.26161	0.23334	0.79535	0.70221	0.77204	0.80545	0.67549	0.81	0.76	0.84	0.82	0.78	0.82	0.78	0.74
chr6:42264793-42264793_1	6	42264543	42265043	cg05917713	enhancer	TRERF1	0.429268	0.87824	0.448972	1.506e-07	0.0103523	0.44395	0.35639	0.44592	0.43913	0.46095	0.85628	0.84145	0.91361	0.88083	0.89903	0.9	0.94	0.94	0.92	0.81	0.78	0.77	0.77
chr4:122059692-122059692_1	4	122059442	122059942	cg18330688	enhancer	TNIP3	0.230626	0.675612	0.444986	1.125e-05	0.0344453	0.26627	0.3146	0.22411	0.16791	0.18024	0.73349	0.77984	0.63489	0.59819	0.63165	0.8	0.85	0.85	0.84	0.8	0.76	0.82	0.72
chr7:104897205-104897205_1	7	104896955	104897455	cg15044010	enhancer	SRPK2	0.412148	0.855324	0.443176	6.604e-06	0.0298153	0.49672	0.40433	0.41369	0.32745	0.41855	0.91983	0.74162	0.8932	0.89017	0.8318	0.89	0.87	0.86	0.86	0.91	0.85	0.88	0.86
chr7:28943581-28943581_1	7	28943331	28943831	cg14903331	enhancer		0.230176	0.649342	0.419166	2.287e-05	0.0443788	0.2296	0.36725	0.18016	0.1958	0.17807	0.73927	0.64232	0.64815	0.62954	0.58743	0.9	0.87	0.94	0.89	0.8	0.75	0.75	0.77
chr2:217722703-217722703_1	2	217722453	217722953	cg11840104	enhancer		0.40995	0.827684	0.417734	5.726e-06	0.0292563	0.40813	0.3672	0.42679	0.50485	0.34278	0.89951	0.85822	0.84116	0.73233	0.8072	0.93	0.9	0.89	0.88	0.47	0.58	0.5	0.45
chr2:128221129-128221129_1	2	128220879	128221379	cg14307223	enhancer		0.30521	0.711332	0.406122	3.211e-05	0.0474327	0.42351	0.34685	0.2803	0.26217	0.21322	0.81664	0.68934	0.69063	0.70697	0.65308	0.93	0.91	0.94	0.91	0.75	0.8	0.76	0.68
chr1:92171309-92171309_1	1	92171059	92171559	cg09790580	enhancer	TGFBR3	0.470884	0.872664	0.40178	3.614e-05	0.0488724	0.5488	0.5045	0.48152	0.39368	0.42592	0.84794	0.896	0.89123	0.85077	0.87738	0.91	0.92	0.89	0.92	0.85	0.86	0.85	0.85
chr9:23718318-23718318_1	9	23718068	23718568	cg14479463	enhancer	ELAVL2	0.310128	0.696006	0.385878	1.764e-05	0.039158	0.29494	0.26061	0.40634	0.24376	0.34499	0.79966	0.73145	0.64584	0.64183	0.66125	0.87	0.87	0.9	0.92	0.6	0.56	0.7	0.63
chr12:12874038-12874538_1	12	12873938	12874438	cg12751042	enh_prom	CDKN1B	0.203306	0.586458	0.383152	2.379e-06	0.0241954	0.1459	0.18548	0.27081	0.21607	0.19827	0.59327	0.50816	0.63318	0.63637	0.56131	0.12	0.11	0.1	0.1	0.43	0.49	0.48	0.43
chr12:115125284-115125875_1	12	115125184	115125684	cg11551216;cg15256492;cg20489228	enh_prom		0.325378	0.704664	0.379286	6.897e-06	0.0303401	0.37159	0.38406	0.32313	0.25063	0.29748	0.741833	0.685067	0.660997	0.790827	0.644597	0.336667	0.33	0.306667	0.32	0.766667	0.786667	0.79	0.766667
chr16:85324347-85324347_1	16	85324097	85324597	cg10151953	enhancer		0.366848	0.739472	0.372624	9.233e-06	0.0314145	0.45468	0.33443	0.37318	0.33012	0.34183	0.70627	0.78074	0.80661	0.75494	0.6488	0.76	0.74	0.81	0.77	0.76	0.79	0.82	0.79
chr2:144303521-144303521_1	2	144303271	144303771	cg11310863	enhancer	ARHGAP15	0.23879	0.608658	0.369868	8.651e-06	0.0314145	0.30321	0.28821	0.23879	0.17665	0.18709	0.6514	0.57612	0.68203	0.60236	0.53138	0.94	0.92	0.92	0.92	0.72	0.8	0.68	0.73
chr16:67073948-67073948_1	16	67073698	67074198	cg00487831	enhancer	CBFB	0.485918	0.854222	0.368304	1.204e-05	0.0355776	0.51943	0.4837	0.49596	0.38013	0.55037	0.86879	0.86675	0.91192	0.84731	0.77634	0.89	0.87	0.88	0.87	0.84	0.84	0.82	0.84
chr2:241908431-241909053_1	2	241908331	241908831	cg13537237	prom_ins		0.56975	0.93777	0.36802	3.976e-07	0.0103523	0.57212	0.5694	0.58367	0.55505	0.56851	0.93952	0.94032	0.96515	0.94717	0.89669	0.94	0.94	0.95	0.94	0.53	0.55	0.53	0.47
chr2:236413327-236413327_1	2	236413077	236413577	cg24431734	enhancer	AGAP1	0.458584	0.821972	0.363388	1.717e-05	0.0386284	0.51573	0.51081	0.35393	0.46275	0.4497	0.82093	0.72165	0.83796	0.84764	0.88168	0.6	0.62	0.61	0.59	0.81	0.77	0.64	0.73
chr19:1017066-1017566_1	19	1016966	1017466	cg00570088	enh_prom	C19orf6	0.435314	0.798098	0.362784	2.133e-05	0.0430834	0.48957	0.38011	0.41591	0.49218	0.3988	0.84791	0.69108	0.81777	0.8609	0.77283	0.89	0.84	0.91	0.89	0.89	0.91	0.89	0.86
chr10:71499714-71499714_1	10	71499464	71499964	cg22719902	enhancer		0.200338	0.558774	0.358436	1.788e-07	0.0103523	0.2302	0.22982	0.21152	0.18044	0.14971	0.58482	0.52709	0.58584	0.51768	0.57844	0.88	0.82	0.86	0.87	0.67	0.71	0.66	0.64
chr19:1016150-1016150_1	19	1015900	1016400	cg19489512	enhancer	C19orf6	0.431278	0.78935	0.358072	4.848e-06	0.0290293	0.39263	0.3666	0.47154	0.43269	0.49293	0.74686	0.83742	0.80677	0.78436	0.77134	0.79	0.72	0.78	0.8	0.82	0.72	0.76	0.71
chr16:2209590-2210090_1	16	2209490	2209990	cg02678414	enh_prom	TRAF7	0.195876	0.547748	0.351872	2.719e-05	0.0455175	0.24378	0.25632	0.1722	0.21073	0.09635	0.59585	0.57249	0.52159	0.54568	0.50313	0.95	0.93	0.94	0.95	0.83	0.85	0.82	0.82
chr5:57131851-57131851_1	5	57131601	57132101	cg04703009	enhancer		0.423008	0.7711	0.348092	3.41e-05	0.0488724	0.38478	0.45572	0.34656	0.45376	0.47422	0.83276	0.66837	0.73288	0.78846	0.83303	0.91	0.87	0.89	0.91	0.91	0.9	0.9	0.9
chr6:32047363-32047961_2	6	32047663	32048163	cg02996364	enh_ins	TNXB	0.387194	0.727744	0.34055	1.293e-06	0.0182766	0.43892	0.42492	0.36537	0.34556	0.3612	0.69282	0.7504	0.69742	0.79125	0.70683	0.79	0.81	0.83	0.8	0.77	0.74	0.78	0.76
chr19:18389238-18389738_1	19	18389138	18389638	cg05206276	enh_prom_ins		0.430998	0.76758	0.336582	2.545e-05	0.0455175	0.5045	0.38988	0.43305	0.38472	0.44284	0.73392	0.86673	0.74881	0.79242	0.69602	0.8	0.68	0.78	0.75	0.79	0.79	0.78	0.75
chr18:6885601-6885601_1	18	6885351	6885851	cg06165470	enhancer	ARHGAP28	0.306396	0.638028	0.331632	8.897e-06	0.0314145	0.33561	0.30997	0.29629	0.33996	0.25015	0.60864	0.61612	0.70135	0.68775	0.57628	0.89	0.86	0.91	0.86	0.84	0.82	0.84	0.85
chr9:14910252-14910752_2	9	14910552	14911052	cg00232500	enh_prom	FREM1	0.313424	0.635882	0.322458	2.887e-05	0.0457281	0.32136	0.39676	0.30546	0.27453	0.26901	0.71368	0.61762	0.6579	0.65035	0.53986	0.78	0.72	0.79	0.78	0.8	0.78	0.79	0.79
chr13:60726243-60726243_1	13	60725993	60726493	cg00008612	enhancer	DIAPH3	0.332728	0.65014	0.317412	2.046e-05	0.0417568	0.41295	0.26606	0.34508	0.3479	0.29165	0.69029	0.61514	0.72425	0.63426	0.58676	0.89	0.87	0.91	0.93	0.86	0.86	0.88	0.88
chr17:38182512-38182512_1	17	38182262	38182762	cg24704510	enhancer	MED24	0.165776	0.479914	0.314138	1.122e-05	0.0344453	0.16624	0.15397	0.18523	0.21695	0.10649	0.42033	0.49979	0.54611	0.50595	0.42739	0.52	0.5	0.51	0.47	0.62	0.61	0.57	0.57
chr1:201481230-201481730_1	1	201481130	201481630	cg02104952	enh_prom		0.503908	0.81476	0.310852	7.233e-06	0.0311247	0.47718	0.46861	0.52034	0.47169	0.58172	0.80521	0.7715	0.85803	0.82011	0.81895	0.62	0.59	0.61	0.59	0.42	0.47	0.41	0.46
chr1:64293886-64293886_1	1	64293636	64294136	cg06743782	enhancer	ROR1	0.57494	0.8795	0.30456	1.386e-06	0.0182875	0.60186	0.54301	0.58405	0.54295	0.60283	0.82032	0.87078	0.89041	0.92876	0.88723	0.88	0.87	0.88	0.89	0.91	0.91	0.91	0.86
chr17:38511592-38512762_2	17	38511892	38512392	cg05442717;cg08649068;cg14065153;cg02477677	enhancer	RARA	0.353388	0.657466	0.304078	3.697e-05	0.0491202	0.432153	0.390745	0.303038	0.3355	0.305508	0.714248	0.666868	0.59916	0.716345	0.59071	0.85	0.8475	0.86	0.85	0.69	0.695	0.65	0.675
chr1:23105148-23105600_2	1	23105448	23105948	cg02974898	enhancer	EPHB2	0.487686	0.785166	0.29748	9.026e-06	0.0314145	0.48376	0.54241	0.46418	0.47459	0.47349	0.78553	0.86133	0.73156	0.78561	0.7618	0.86	0.87	0.86	0.87	0.8	0.8	0.81	0.77
chr1:158041312-158041312_1	1	158041062	158041562	cg11525252	enhancer	KIRREL	0.504712	0.801438	0.296726	3.054e-05	0.0469647	0.49728	0.55017	0.50098	0.45575	0.51938	0.74441	0.87331	0.84875	0.77958	0.76114	0.75	0.78	0.81	0.76	0.72	0.69	0.71	0.65
chr8:56795536-56796036_1	8	56795436	56795936	cg03659680	enh_prom	LYN	0.527502	0.82274	0.295238	3.007e-05	0.0469647	0.53865	0.46556	0.58351	0.46892	0.58087	0.84666	0.75289	0.81581	0.89273	0.80561	0.83	0.81	0.9	0.85	0.83	0.82	0.72	0.84
chr14:76447129-76447629_1	14	76447029	76447529	cg08615333;cg18298494	enh_prom	TGFB3	0.268363	0.551845	0.283482	2.564e-05	0.0455175	0.26151	0.28579	0.328335	0.195165	0.271015	0.468615	0.600165	0.59951	0.556315	0.53462	0.845	0.83	0.845	0.85	0.67	0.66	0.635	0.615
chr15:90606494-90606494_1	15	90606244	90606744	cg18568872	enhancer	ZNF710	0.173148	0.452624	0.279476	1.219e-07	0.0103523	0.18679	0.20736	0.17125	0.15672	0.14362	0.42211	0.48086	0.43092	0.47367	0.45556	0.5	0.53	0.55	0.52	0.5	0.55	0.53	0.48
chr18:56529684-56530184_1	18	56529584	56530084	cg21867891;cg17675150;cg25401010;cg23309969;cg05800761	enh_prom	ZNF532	0.500369	0.777914	0.277545	9.308e-06	0.0314145	0.557918	0.52006	0.45594	0.511528	0.456398	0.813186	0.731392	0.830074	0.780722	0.734196	0.924	0.94	0.934	0.916	0.868	0.852	0.834	0.87
chr11:108906099-108906099_1	11	108905849	108906349	cg24527880	enhancer		0.539294	0.812434	0.27314	3.173e-06	0.0241954	0.52459	0.5928	0.51152	0.49955	0.56801	0.84428	0.83525	0.77962	0.8331	0.76992	0.93	0.9	0.92	0.91	0.89	0.87	0.87	0.86
chr12:46118227-46118727_1	12	46118127	46118627	cg24450400	enh_prom		0.587632	0.858192	0.27056	2.723e-05	0.0455175	0.63531	0.64662	0.57188	0.56195	0.5224	0.80094	0.86564	0.85164	0.8927	0.88004	0.85	0.84	0.85	0.82	0.91	0.92	0.87	0.89
chr14:95608514-95608514_1	14	95608264	95608764	cg04112704	enhancer	DICER1	0.374698	0.644468	0.26977	3.516e-05	0.0488724	0.38348	0.44722	0.35618	0.29751	0.3891	0.69618	0.61301	0.6696	0.60713	0.63642	0.84	0.84	0.85	0.86	0.76	0.71	0.72	0.74
chr19:1650088-1650588_2	19	1650388	1650888	cg08430680	enh_prom	TCF3	0.49597	0.762522	0.266552	3.064e-05	0.0469647	0.5681	0.45331	0.45618	0.52926	0.473	0.75673	0.78651	0.78789	0.76852	0.71296	0.81	0.79	0.82	0.83	0.57	0.56	0.56	0.57
chr10:664719-665510_1	10	664619	665119	cg26782150;cg08784934;cg02463970;cg18474072	enhancer	DIP2C	0.468212	0.720815	0.252603	1.799e-05	0.039158	0.457305	0.506365	0.482078	0.401538	0.493775	0.728433	0.723185	0.70275	0.697423	0.752285	0.87	0.8625	0.8825	0.89	0.515	0.4975	0.4625	0.4725
chr17:78779140-78779140_1	17	78778890	78779390	cg01516792	enhancer	RPTOR	0.666948	0.917492	0.250544	1.321e-05	0.0368272	0.6517	0.69201	0.64431	0.70695	0.63977	0.9136	0.93054	0.92113	0.90245	0.91974	0.85	0.78	0.74	0.8	0.93	0.92	0.91	0.89
chr4:1225729-1225729_1	4	1225479	1225979	cg09029193;cg00814909;cg12109141	enhancer	CTBP1	0.555277	0.796247	0.240971	1.466e-05	0.0373167	0.562993	0.61344	0.519403	0.548277	0.53227	0.80242	0.84031	0.723863	0.808823	0.80582	0.856667	0.873333	0.866667	0.87	0.606667	0.576667	0.596667	0.596667
chr8:93076082-93076177_1	8	93075880	93076380	cg00045118;cg07120544	enhancer	RUNX1T1	0.568768	0.803051	0.234283	1.419e-05	0.0373167	0.577045	0.575865	0.587545	0.497255	0.60613	0.74675	0.836795	0.822705	0.79118	0.817825	0.735	0.65	0.75	0.715	0.52	0.54	0.53	0.465
chr9:137329237-137329341_1	9	137329039	137329539	cg24164254;cg14344989	enhancer	RXRA	0.410843	0.64106	0.230217	1.239e-05	0.0360788	0.42968	0.45933	0.37643	0.39822	0.390555	0.645885	0.68024	0.608585	0.679185	0.591405	0.835	0.8	0.825	0.82	0.46	0.51	0.455	0.465
chr17:3562645-3562645_1	17	3562395	3562895	cg25133762	enhancer	CTNS	0.270032	0.491486	0.221454	3.153e-05	0.0469647	0.33192	0.29194	0.26035	0.23648	0.22947	0.5294	0.45665	0.51616	0.51742	0.4378	0.82	0.81	0.83	0.86	0.84	0.82	0.82	0.8
chr7:2599911-2600411_1	7	2599811	2600311	cg27189465	enh_prom	IQCE	0.643574	0.863178	0.219604	3.061e-05	0.0469647	0.68087	0.66065	0.60866	0.62859	0.6391	0.81856	0.86773	0.89114	0.91641	0.82205	0.72	0.72	0.71	0.71	0.9	0.87	0.91	0.86
chr1:170628856-170629555_1	1	170628756	170629256	cg11953609;cg12439157	promoter		0.66323	0.872499	0.209269	2.782e-05	0.0455175	0.61158	0.701215	0.700645	0.631095	0.671615	0.877235	0.91026	0.86697	0.876155	0.831875	0.565	0.575	0.595	0.505	0.605	0.61	0.615	0.575
chr3:11746183-11746765_1	3	11746083	11746583	cg07803814;cg24567421;cg25965498	promoter	VGLL4	0.662023	0.870867	0.208844	2.595e-06	0.0241954	0.64561	0.698647	0.67881	0.66449	0.622557	0.865187	0.908297	0.871173	0.860657	0.84902	0.82	0.833333	0.87	0.893333	0.843333	0.86	0.83	0.82
chr11:63712934-63712934_1	11	63712684	63713184	cg12145349	enhancer	NAA40	0.625714	0.833046	0.207332	1.967e-05	0.0409455	0.60041	0.6001	0.66047	0.59931	0.66828	0.85537	0.86452	0.86006	0.803	0.78228	0.88	0.88	0.9	0.9	0.76	0.75	0.73	0.76
chr2:242751796-242751949_1	2	242751622	242752122	cg00684178;cg25030832;cg10553596;cg20791593	enhancer	NEU4	0.477633	0.674123	0.19649	3.108e-05	0.0469647	0.503263	0.417243	0.476837	0.515717	0.475103	0.672	0.724687	0.6538	0.63008	0.690047	0.83	0.836667	0.836667	0.82	0.416667	0.44	0.41	0.403333
chr15:100049225-100049225_1	15	100048975	100049475	cg21631443	enhancer		0.624702	0.814068	0.189366	1.531e-05	0.0373167	0.59758	0.63961	0.60379	0.60707	0.67546	0.82964	0.78165	0.86234	0.79923	0.79748	0.76	0.72	0.74	0.75	0.38	0.35	0.4	0.39
chr1:235053806-235053896_1	1	235053601	235054101	cg01102193;cg23915701	enhancer		0.534664	0.723163	0.188499	2.434e-05	0.0455175	0.51485	0.539915	0.56171	0.495195	0.56165	0.69353	0.743765	0.75731	0.74612	0.67509	0.78	0.75	0.78	0.785	0.58	0.585	0.535	0.56
chr12:120779721-120779721_1	12	120779471	120779971	cg17050597	promoter	MSI1	0.632414	0.814624	0.18221	4.776e-06	0.0290293	0.61344	0.63811	0.61816	0.63693	0.65543	0.83924	0.82894	0.77493	0.82941	0.8006	0.82	0.77	0.82	0.8	0.83	0.86	0.83	0.84
chr14:69280381-69280381_1	14	69280131	69280631	cg20056212	enhancer		0.675946	0.858006	0.18206	1.481e-05	0.0373167	0.66479	0.66217	0.65311	0.66728	0.73238	0.8128	0.88909	0.84989	0.85895	0.8793	0.84	0.83	0.86	0.89	0.74	0.75	0.78	0.74
chr17:35656660-35657046_1	17	35656603	35657103	cg20778688;cg16822666;cg06026545;cg01760189	enhancer	ACACA	0.389738	0.569242	0.179505	8.631e-06	0.0314145	0.392635	0.43169	0.39284	0.348095	0.38343	0.600443	0.550465	0.584703	0.557468	0.553135	0.84	0.815	0.835	0.8075	0.6325	0.615	0.5625	0.6075
chr22:38029228-38029728_1	22	38029128	38029628	cg21268578	enh_prom	GGA1	0.19748	0.37122	0.17374	2.444e-05	0.0455175	0.20022	0.25081	0.19449	0.17585	0.16603	0.37099	0.35668	0.34386	0.39852	0.38605	0.13	0.15	0.12	0.13	0.62	0.66	0.68	0.54
chr19:41197903-41197903_1	19	41197653	41198153	cg21956507	enhancer	ADCK4	0.657634	0.82337	0.165736	2.252e-05	0.044146	0.69133	0.68077	0.61967	0.63575	0.66065	0.78412	0.83562	0.84651	0.79962	0.85098	0.8	0.77	0.78	0.77	0.86	0.86	0.83	0.86
chr17:60691727-60691727_1	17	60691477	60691977	cg07466783	enhancer	TLK2	0.078266	0.234482	0.156216	4.671e-07	0.0103523	0.07197	0.09152	0.09568	0.06665	0.06551	0.26205	0.23022	0.23828	0.22699	0.21487	0.5	0.51	0.51	0.52	0.34	0.34	0.35	0.35
chr4:159740817-159740817_1	4	159740567	159741067	cg21388639	enhancer	FNIP2	0.753378	0.908678	0.1553	3.641e-05	0.0488724	0.75711	0.73197	0.76191	0.72577	0.79013	0.90198	0.90623	0.92677	0.9095	0.89891	0.92	0.93	0.92	0.92	0.73	0.77	0.72	0.7
chr17:4726687-4726687_1	17	4726437	4726937	cg04103918	insulator	PLD2	0.54254	0.695306	0.152766	1.345e-05	0.0369829	0.54128	0.56326	0.51667	0.55759	0.5339	0.66745	0.71728	0.66773	0.70023	0.72384	0.77	0.77	0.71	0.75	0.78	0.74	0.73	0.72
chr17:37895724-37896438_2	17	37896024	37896524	cg07327299;cg14575854;cg25038082	enh_prom	GRB7	0.164549	0.316917	0.152367	8.665e-06	0.0314145	0.18616	0.18631	0.17404	0.143347	0.13289	0.296413	0.2891	0.33369	0.341733	0.323647	0.503333	0.553333	0.536667	0.516667	0.143333	0.1	0.13	0.12
chr17:38333933-38334623_2	17	38334233	38334733	cg02059867;cg02722657	promoter	RAPGEFL1	0.408232	0.55353	0.145298	2.59e-05	0.0455175	0.391015	0.381605	0.437535	0.40734	0.423665	0.51776	0.53493	0.55172	0.58131	0.58193	0.385	0.36	0.335	0.375	0.765	0.755	0.77	0.77
chr11:68853686-68853957_1	11	68853572	68854072	cg16005564;cg24868307;cg18053228	insulator	TPCN2	0.441039	0.582123	0.141084	9.504e-06	0.0314145	0.421677	0.443687	0.456543	0.413897	0.469393	0.58244	0.604993	0.550823	0.599877	0.572483	0.833333	0.836667	0.843333	0.843333	0.746667	0.756667	0.746667	0.746667
chr12:123347684-123347897_1	12	123347540	123348040	cg14256511;cg27534833	enhancer		0.564876	0.676286	0.11141	7.842e-06	0.0314145	0.587815	0.57708	0.54649	0.553265	0.55973	0.67024	0.69062	0.65019	0.6944	0.67598	0.8	0.785	0.81	0.8	0.65	0.625	0.62	0.65
chr17:62085134-62085634_1	17	62085034	62085534	cg03023900;cg04034685	enh_prom	ICAM2	0.709993	0.813162	0.103169	3.595e-05	0.0488724	0.71347	0.707745	0.716515	0.67713	0.735105	0.810875	0.825795	0.79347	0.831285	0.804385	0.77	0.73	0.735	0.755	0.715	0.71	0.7	0.71
chr10:24496598-24496943_1	10	24496520	24497020	cg18829521;cg26572392;cg23881119	enhancer	KIAA1217	0.811156	0.694843	-0.116313	2.641e-05	0.0455175	0.8169	0.78751	0.797777	0.818753	0.83484	0.675757	0.700223	0.715123	0.666693	0.716417	0.753333	0.753333	0.746667	0.746667	0.733333	0.74	0.706667	0.72
chr3:5467848-5468348_2	3	5468148	5468648	cg21510164	enh_ins		0.290232	0.107382	-0.18285	2.783e-05	0.0455175	0.24493	0.29608	0.3447	0.28632	0.27913	0.08813	0.08152	0.10408	0.10856	0.15462	0.14	0.08	0.12	0.12	0.09	0.08	0.06	0.08
chr22:43547171-43547974_3	22	43547871	43548371	cg00343092	promoter	TSPO	0.297062	0.105868	-0.191194	1.49e-05	0.0373167	0.26958	0.31303	0.29764	0.3393	0.26576	0.12827	0.08996	0.09224	0.10102	0.11785	0.09	0.05	0.07	0.09	0.3	0.31	0.22	0.25
chr14:76009383-76009883_1	14	76009283	76009783	cg10495270	enh_prom	BATF	0.44705	0.246762	-0.200288	1.264e-05	0.0362522	0.49442	0.45877	0.42047	0.41075	0.45084	0.2901	0.20134	0.26668	0.23555	0.24014	0.08	0.08	0.09	0.08	0.46	0.51	0.5	0.45
chr1:68148646-68149146_1	1	68148546	68149046	cg07373957	enh_prom		0.73027	0.514032	-0.216238	3.464e-06	0.0243083	0.70248	0.72917	0.72234	0.73042	0.76694	0.56076	0.51832	0.48838	0.48148	0.52122	0.9	0.9	0.94	0.92	0.67	0.62	0.69	0.73
chr9:101016771-101017421_1	9	101016671	101017171	cg14288876	enh_prom	TBC1D2	0.402734	0.181598	-0.221136	8.704e-06	0.0314145	0.38041	0.44334	0.41748	0.35049	0.42195	0.16745	0.17999	0.1784	0.15273	0.22942	0.77	0.79	0.73	0.75	0.26	0.2	0.24	0.22
chr8:70378280-70378780_1	8	70378180	70378680	cg04845579;cg07051728;cg15351186;cg12181083	enh_prom	SULF1	0.422389	0.18043	-0.241958	1.98e-05	0.0409455	0.474858	0.40038	0.42535	0.4367	0.374655	0.129375	0.24424	0.190395	0.144915	0.193228	0.1175	0.095	0.115	0.1425	0.1225	0.1875	0.12	0.1075
chr15:80271218-80271218_1	15	80270968	80271468	cg04789403	enhancer		0.413074	0.1613	-0.251774	2.65e-05	0.0455175	0.45338	0.41589	0.44127	0.35452	0.40031	0.2247	0.14508	0.20035	0.10856	0.12781	0.26	0.22	0.22	0.2	0.5	0.47	0.46	0.45
chr1:110983728-110983728_1	1	110983478	110983978	cg25606969	insulator		0.35254	0.099452	-0.253088	9.697e-07	0.0154723	0.3389	0.31575	0.39503	0.33962	0.3734	0.08912	0.08605	0.10727	0.1414	0.07342	0.72	0.65	0.7	0.68	0.25	0.24	0.25	0.27
chr3:184456165-184456165_1	3	184455915	184456415	cg01999701	enhancer		0.363206	0.10598	-0.257226	4.707e-07	0.0103523	0.35398	0.34909	0.40195	0.37514	0.33587	0.10094	0.08399	0.12578	0.1023	0.11689	0.46	0.44	0.54	0.48	0.08	0.07	0.09	0.08
chr9:136023707-136024207_1	9	136023607	136024107	cg21222370	enh_prom	RALGDS	0.382574	0.124488	-0.258086	8.053e-07	0.0144913	0.37254	0.3686	0.40836	0.41853	0.34484	0.12292	0.13377	0.08744	0.14113	0.13718	0.03	0.04	0.03	0.04	0.18	0.19	0.11	0.2
chr11:2949546-2952043_1	11	2949446	2949946	cg05167973;cg04720330	promoter	PHLDA2	0.530584	0.271749	-0.258835	3.373e-06	0.0243083	0.575505	0.480695	0.55086	0.519475	0.526385	0.277935	0.23058	0.325255	0.280285	0.24469	0.085	0.105	0.095	0.065	0.25	0.3	0.25	0.235
chr16:80934090-80934590_1	16	80933990	80934490	cg09424398	enh_prom		0.372476	0.109778	-0.262698	2.828e-05	0.0455175	0.39256	0.40136	0.40374	0.30444	0.36028	0.11946	0.07795	0.06434	0.0921	0.19504	0.77	0.76	0.79	0.72	0.15	0.14	0.15	0.15
chr17:40253614-40253614_1	17	40253364	40253864	cg08577293	insulator	DHX58	0.796486	0.526038	-0.270448	1.294e-05	0.0365889	0.74616	0.79734	0.81496	0.75864	0.86533	0.49771	0.55903	0.51826	0.5761	0.47909	0.75	0.83	0.7	0.81	0.68	0.71	0.69	0.65
chr3:51987688-51987688_1	3	51987438	51987938	cg22084410	enhancer		0.45602	0.183214	-0.272806	6.06e-06	0.0292563	0.43907	0.4979	0.46242	0.43171	0.449	0.13212	0.16244	0.2389	0.1763	0.20631	0.4	0.41	0.35	0.34	0.32	0.31	0.32	0.3
chr1:206970945-206971595_1	1	206970845	206971345	cg12380764	enh_ins	IL19	0.384604	0.111506	-0.273098	2.82e-05	0.0455175	0.34347	0.32193	0.4361	0.38871	0.43281	0.13247	0.06767	0.09081	0.14539	0.12119	0.41	0.42	0.34	0.35	0.48	0.5	0.46	0.39
chr15:47676823-47676823_1	15	47676573	47677073	cg19460792	enhancer		0.367156	0.089622	-0.277534	5.983e-06	0.0292563	0.32547	0.33199	0.42904	0.38984	0.35944	0.15659	0.09464	0.06589	0.05287	0.07812	0.85	0.8	0.82	0.84	0.4	0.39	0.29	0.4
chr15:50140549-50140549_1	15	50140299	50140799	cg23441248	enhancer		0.329706	0.050156	-0.27955	3.456e-05	0.0488724	0.28326	0.33214	0.4025	0.35291	0.27772	0.09389	0.06122	0.03849	0.02497	0.03221	0.7	0.71	0.71	0.75	0.65	0.71	0.63	0.57
chr17:75275819-75276469_2	17	75276119	75276619	cg05729480	enh_prom_ins	2016-09-09	0.422456	0.132006	-0.29045	1.642e-05	0.037504	0.36377	0.43996	0.45373	0.45046	0.40436	0.12987	0.13563	0.06113	0.12393	0.20947	0.45	0.43	0.39	0.35	0.2	0.18	0.18	0.18
chr1:12674664-12675164_1	1	12674564	12675064	cg16432031	enh_prom	DHRS3	0.844086	0.551074	-0.293012	1.512e-05	0.0373167	0.87279	0.85062	0.81176	0.82187	0.86339	0.55243	0.60143	0.55963	0.47265	0.56923	0.8	0.85	0.83	0.86	0.84	0.83	0.86	0.85
chr10:113975156-113975156_1	10	113974906	113975406	cg24461194	enhancer		0.44791	0.147906	-0.300004	2.495e-05	0.0455175	0.4924	0.39377	0.46944	0.42609	0.45785	0.22749	0.10066	0.09287	0.13497	0.18354	0.68	0.67	0.64	0.64	0.65	0.64	0.6	0.62
chr8:19310134-19310134_1	8	19309884	19310384	cg18741439	enhancer	CSGALNACT1	0.437426	0.132282	-0.305144	1.196e-05	0.0355776	0.44965	0.41088	0.41891	0.51291	0.39478	0.05315	0.12923	0.13495	0.20126	0.14282	0.7	0.75	0.68	0.7	0.76	0.8	0.79	0.77
chr8:30588368-30588868_1	8	30588268	30588768	cg20086517	enh_prom		0.8671	0.560604	-0.306496	3.482e-05	0.0488724	0.87207	0.78694	0.85442	0.87981	0.94226	0.4907	0.58331	0.58594	0.50624	0.63683	0.95	0.92	0.91	0.93	0.87	0.83	0.81	0.73
chr7:116797657-116798157_1	7	116797557	116798057	cg07168526	enh_ins	ST7	0.403702	0.092282	-0.31142	1.607e-05	0.037504	0.3859	0.35819	0.4578	0.46964	0.34698	0.08946	0.15012	0.09215	0.02621	0.10347	0.51	0.49	0.39	0.43	0.62	0.62	0.62	0.57
chr14:73927547-73927547_1	14	73927297	73927797	cg10741418	enhancer		0.349932	0.03529	-0.314642	5.476e-07	0.0108392	0.31771	0.33537	0.33068	0.40913	0.35677	0.03938	0.07475	0	0.01793	0.04439	0.84	0.86	0.92	0.89	0.8	0.75	0.75	0.83
chr2:224720888-224720888_1	2	224720638	224721138	cg19674851	enhancer		0.45844	0.122986	-0.335454	3.654e-05	0.0488724	0.42817	0.50912	0.44097	0.54204	0.3719	0.07684	0.19798	0.13403	0.04907	0.15701	0.5	0.54	0.41	0.37	0.25	0.19	0.21	0.21
chr6:144479349-144479349_1	6	144479099	144479599	cg22783664	enhancer	STX11	0.449804	0.11202	-0.337784	1.399e-05	0.0373167	0.40083	0.42814	0.4582	0.5086	0.45325	0.20997	0.10592	0.10189	0.05072	0.0916	0.91	0.94	0.91	0.92	0.55	0.68	0.63	0.46
chr3:105542204-105542204_1	3	105541954	105542454	cg07781701	enhancer	CBLB	0.839562	0.499756	-0.339806	2.623e-05	0.0455175	0.79504	0.84467	0.8659	0.78876	0.90344	0.49845	0.43747	0.50441	0.45227	0.60618	0.88	0.91	0.9	0.89	0.8	0.83	0.78	0.79
chr7:35801414-35801414_1	7	35801164	35801664	cg21791158	enhancer		0.541496	0.20168	-0.339816	2.787e-05	0.0455175	0.60161	0.59715	0.49919	0.50526	0.50427	0.16275	0.22178	0.29048	0.11335	0.22004	0.9	0.91	0.92	0.94	0.68	0.69	0.7	0.62
chr1:110502808-110503308_1	1	110502708	110503208	cg09228015	enh_prom		0.509126	0.168254	-0.340872	3.151e-06	0.0241954	0.55893	0.50602	0.49082	0.47249	0.51737	0.23017	0.11946	0.1603	0.12802	0.20332	0.87	0.86	0.89	0.86	0.24	0.24	0.24	0.22
chr12:50432900-50433400_1	12	50432800	50433300	cg06357341	enh_ins		0.525636	0.18257	-0.343066	6.391e-06	0.0298153	0.54741	0.4838	0.55249	0.50224	0.54224	0.19605	0.1767	0.14607	0.13242	0.26161	0.16	0.14	0.13	0.14	0.1	0.09	0.1	0.1
chr17:16366982-16367482_1	17	16366882	16367382	cg10498052	enh_ins	NCRNA00188	0.753482	0.410344	-0.343138	3.531e-05	0.0488724	0.73375	0.71892	0.71679	0.74483	0.85312	0.39029	0.30607	0.49714	0.43057	0.42765	0.8	0.74	0.75	0.76	0.55	0.6	0.55	0.5
chr2:119496816-119496816_1	2	119496566	119497066	cg24082880	enhancer		0.681882	0.319738	-0.362144	4.73e-06	0.0290293	0.63233	0.66305	0.70635	0.65254	0.75514	0.34369	0.30625	0.33916	0.33182	0.27777	0.93	0.88	0.93	0.94	0.57	0.55	0.47	0.44
chr9:16653438-16653938_1	9	16653338	16653838	cg14478713	enh_prom	BNC2	0.452216	0.08398	-0.368236	3.387e-07	0.0103523	0.50697	0.41483	0.45644	0.469	0.41384	0.07895	0.08095	0.07124	0.05393	0.13483	0.81	0.77	0.8	0.8	0.68	0.65	0.67	0.65
chr7:137671105-137671105_1	7	137670855	137671355	cg05041511	enhancer	CREB3L2	0.720076	0.351026	-0.36905	2.229e-05	0.044146	0.77432	0.73403	0.65926	0.73791	0.69486	0.27357	0.30737	0.34114	0.44826	0.38479	0.88	0.87	0.87	0.88	0.7	0.69	0.71	0.65
chr20:30914444-30914444_1	20	30914194	30914694	cg11261691	enhancer	KIF3B	0.73576	0.352548	-0.383212	1.559e-05	0.0373167	0.65611	0.74146	0.74142	0.71755	0.82226	0.28092	0.41105	0.28326	0.42791	0.3596	0.89	0.9	0.88	0.88	0.79	0.78	0.76	0.76
chr15:66914050-66914575_1	15	66913950	66914450	cg08353973	enh_prom		0.567866	0.17459	-0.393276	1.131e-05	0.0344453	0.61361	0.61663	0.51779	0.57542	0.51588	0.14657	0.25065	0.11641	0.11523	0.24409	0.83	0.81	0.82	0.84	0.18	0.18	0.14	0.16
chr14:52534596-52536893_1	14	52534496	52534996	cg18905461	promoter	NID2	0.444488	0.050992	-0.393496	4.051e-07	0.0103523	0.45935	0.37524	0.47818	0.43264	0.47703	0.03659	0.02873	0.02962	0.0531	0.10692	0.08	0.04	0.05	0.09	0.09	0.51	0.06	0.04
chr2:56089476-56089476_1	2	56089226	56089726	cg25750209	enhancer		0.523342	0.128756	-0.394586	2.232e-05	0.044146	0.44996	0.64004	0.51822	0.51988	0.48861	0.17961	0.1541	0.09935	0.13845	0.07227	0.84	0.82	0.84	0.84	0.61	0.56	0.55	0.52
chr18:55713952-55714452_1	18	55713852	55714352	cg20976694	enh_prom	NEDD4L	0.598442	0.196744	-0.401698	1.448e-05	0.0373167	0.61886	0.53354	0.56742	0.67075	0.60164	0.16329	0.14621	0.32246	0.18453	0.16723	0.87	0.85	0.87	0.82	0.44	0.42	0.42	0.37
chr1:86967987-86968487_2	1	86968287	86968787	cg04896168	enh_prom_ins		0.737266	0.334832	-0.402434	3.329e-05	0.0481649	0.79672	0.72499	0.67532	0.78456	0.70474	0.38638	0.42503	0.29299	0.22293	0.34683	0.45	0.51	0.68	0.56	0.19	0.22	0.13	0.22
chr15:45449437-45449437_1	15	45449187	45449687	cg13570892	enhancer	DUOX1	0.58053	0.176088	-0.404442	3.278e-05	0.0480647	0.68064	0.61467	0.49968	0.60256	0.5051	0.17615	0.15085	0.28552	0.0742	0.19372	0.92	0.92	0.95	0.94	0.81	0.77	0.79	0.77
chr5:88122694-88123194_1	5	88122594	88123094	cg24124703	enh_prom	MEF2C	0.586048	0.173898	-0.41215	1.617e-05	0.037504	0.64114	0.53909	0.54677	0.66318	0.54006	0.2326	0.08855	0.19275	0.10203	0.25356	0.04	0.02	0.01	0.04	0.33	0.23	0.12	0.15
chr3:192675265-192675765_1	3	192675165	192675665	cg25702651	enh_prom		0.610374	0.187112	-0.423262	2.888e-05	0.0457281	0.57342	0.73048	0.59114	0.50933	0.6475	0.17474	0.10868	0.22316	0.28877	0.14021	0.19	0.28	0.19	0.2	0.46	0.54	0.44	0.43
chr11:95888212-95888212_1	11	95887962	95888462	cg03705784	enhancer	MAML2	0.855012	0.424072	-0.43094	3.777e-05	0.0498415	0.85051	0.83757	0.84681	0.84758	0.89259	0.42646	0.37722	0.48918	0.48457	0.34293	0.94	0.93	0.94	0.92	0.7	0.62	0.67	0.58
chr11:5276490-5276490_1	11	5276240	5276740	cg27009246	promoter	HBG2	0.744796	0.301246	-0.44355	2.742e-05	0.0455175	0.68397	0.76564	0.75704	0.71853	0.7988	0.341	0.1826	0.26371	0.33033	0.38859	0.62	0.64	0.64	0.61	0.42	0.48	0.4	0.43
chr4:55143163-55143663_1	4	55143063	55143563	cg25064395;cg02273436;cg21309167	enh_prom	PDGFRA	0.676182	0.227617	-0.448565	1.986e-05	0.0409455	0.676635	0.554885	0.69264	0.732805	0.723945	0.230975	0.129405	0.338065	0.16471	0.27493	0.415	0.4	0.46	0.25	0.25	0.265	0.17	0.235
chr4:185520416-185520416_1	4	185520166	185520666	cg18838605	enhancer		0.562288	0.098232	-0.464056	1.016e-06	0.0154723	0.49008	0.52751	0.61767	0.57507	0.60111	0.15549	0.08785	0.04048	0.04754	0.1598	0.81	0.82	0.86	0.83	0.66	0.65	0.67	0.61
chr2:70751721-70751721_1	2	70751471	70751971	cg26253134	enhancer	TGFA	0.56224	0.098164	-0.464076	1.749e-06	0.0216409	0.52466	0.50279	0.55459	0.61651	0.61265	0.08271	0.09474	0.08499	0.08272	0.14566	0.24	0.24	0.22	0.23	0.54	0.56	0.52	0.53
chr14:70046597-70047097_1	14	70046497	70046997	cg04128967	enh_prom		0.646352	0.165952	-0.4804	5.025e-06	0.0290293	0.6054	0.70585	0.63327	0.62722	0.66002	0.165	0.15631	0.16046	0.17508	0.17291	0.84	0.81	0.85	0.77	0.59	0.64	0.47	0.49
chr5:142444988-142444988_1	5	142444738	142445238	cg00997251	enhancer	ARHGAP26	0.600436	0.111786	-0.48865	2.764e-06	0.0241954	0.60918	0.67142	0.56953	0.5024	0.64965	0.04445	0.19198	0.09873	0.05631	0.16746	0.52	0.53	0.55	0.47	0.64	0.72	0.7	0.69
chr6:154732195-154732195_1	6	154731945	154732445	cg08927844	enhancer	CNKSR3	0.634606	0.13886	-0.495746	1.962e-05	0.0409455	0.61362	0.54785	0.68034	0.72996	0.60126	0.26102	0.08158	0.05284	0.0836	0.21526	0.91	0.88	0.91	0.92	0.41	0.6	0.73	0.47
chr13:102108074-102108074_1	13	102107824	102108324	cg13538571	enhancer	ITGBL1	0.70194	0.19373	-0.50821	2.099e-06	0.0230777	0.71437	0.80451	0.69891	0.64135	0.65056	0.19716	0.184	0.12195	0.16128	0.30426	0.9	0.92	0.9	0.89	0.26	0.26	0.26	0.35
chr1:54375643-54375643_1	1	54375393	54375893	cg06530725	enhancer	DIO1	0.732854	0.215928	-0.516926	5.699e-06	0.0292563	0.81432	0.81278	0.64629	0.6869	0.70398	0.3462	0.15654	0.20765	0.21634	0.15291	0.9	0.91	0.9	0.9	0.7	0.7	0.55	0.59
chr17:64901072-64901072_1	17	64900822	64901322	cg05873137	enhancer		0.763492	0.23653	-0.526962	2.548e-05	0.0455175	0.73484	0.79714	0.7826	0.70059	0.80229	0.19865	0.22411	0.18854	0.17881	0.39254	0.88	0.86	0.87	0.86	0.55	0.53	0.66	0.51
chr2:12633188-12633188_1	2	12632938	12633438	cg25616918	enhancer		0.685112	0.154014	-0.531098	1.98e-05	0.0409455	0.72606	0.77223	0.60439	0.72307	0.59981	0.18963	0.15589	0.1282	0.11412	0.18223	0.76	0.74	0.77	0.79	0.79	0.78	0.77	0.78
chr6:110418140-110418140_1	6	110417890	110418390	cg16226866	enhancer		0.643568	0.094896	-0.548672	2.615e-05	0.0455175	0.52394	0.78187	0.56342	0.70273	0.64588	0.14033	0.05988	0.03084	0.05247	0.19096	0.55	0.47	0.38	0.33	0.14	0.12	0.11	0.13
chr14:31698852-31699352_2	14	31699152	31699652	cg18437792	enh_prom		0.703134	0.12414	-0.578994	1.8e-05	0.039158	0.73629	0.79435	0.64261	0.71596	0.62646	0.15017	0.13158	0.12262	0.12018	0.09615	0.34	0.38	0.29	0.27	0.09	0.1	0.09	0.1
chr3:71111389-71111889_2	3	71111689	71112189	cg20525486	enh_prom	FOXP1	0.760186	0.149024	-0.611162	1.036e-05	0.033616	0.76325	0.69374	0.71969	0.81325	0.811	0.08907	0.11463	0.09553	0.13022	0.31567	0.14	0.11	0.07	0.17	0.76	0.7	0.74	0.75
chr3:71111389-71111889_1	3	71111289	71111789	cg25481160	enh_prom	FOXP1	0.796354	0.172026	-0.624328	3.178e-06	0.0241954	0.8222	0.84597	0.70756	0.84823	0.75781	0.1943	0.08545	0.13315	0.13308	0.31415	0.68	0.62	0.59	0.59	0.7	0.7	0.62	0.66
chr12:25099310-25099810_1	12	25099210	25099710	cg15845673	enh_prom	BCAT1	0.741152	0.0723375	-0.668814	2.967e-06	0.0241954	0.79996	0.80201	0.64784	0.7745	0.68145	0		0.03039	0.11194	0.14702	0.53	0.53	0.37	0.27	0.31	0.35	0.23	0.27
chr15:48666168-48666668_1	15	48666068	48666568	cg04339692	enh_prom		0.840992	0.103032	-0.737959	3.561e-06	0.0243083	0.80344	0.93905	0.7754	0.84013	0.84694	0.20815	0.07795	0.04212		0.08391	0.97	0.96	0.97	0.96	0.73	0.84	0.75	0.69

## Sheet: S3B Table
id_tile	chr	start_tile	end_tile	all_targetid	reg_element	all_gene	mean_norm	mean_endometriosis	diff	ttest	fdr	tb7575_norm	tb7576_norm	tb7577_norm	tb9110_norm	tb9112_norm	tb7578_endom	tb7579_endom	tb7580_endom	tb9107_endom	tbtb9109_endom	pblcontrol6070	pblcontrol6361	pblcontrol6362	pblcontrol6364	pla128bm40bw2960	pla129bm25bw3110	pla131bm25bw3035	pla132bm28bw2685
chr9:139921892-139921971_1	9	139921682	139922182	cg03698343;cg14633421;cg21120249	promoter	ABCA2;C9orf139	0.439304	0.635828	0.196524	0.00198749	0.200249	0.41763	0.469075	0.437225	0.42233	0.45026	0.619275	0.68495	0.69731	0.651255	0.55	0.52	0.555	0.52	0.67	0.685	0.67	0.655
chr9:139901972-139901972_1	9	139901722	139902222	cg06400857	enhancer	ABCA2	0.301946	0.537704	0.235758	7.859e-05	0.0611421	0.35712	0.33647	0.2923	0.3068	0.21704	0.56979	0.51505	0.51253	0.58648	0.85	0.83	0.86	0.85	0.72	0.76	0.72	0.74
chr16:16082095-16082095_1	16	16081845	16082345	cg10111352	enhancer	ABCC1	0.685592	0.448572	-0.23702	0.00954001	0.311641	0.69345	0.64509	0.6809	0.67286	0.73566	0.52824	0.51384	0.32873	0.30943	0.39	0.37	0.3	0.29	0.63	0.65	0.63	0.62
chr16:16108802-16108802_1	16	16108552	16109052	cg00649632	enhancer	ABCC1	0.366634	0.613694	0.24706	0.00053008	0.128132	0.49432	0.36253	0.35535	0.32602	0.29495	0.67921	0.65127	0.61177	0.55097	0.82	0.8	0.84	0.85	0.69	0.66	0.66	0.67
chr6:30541369-30541869_1	6	30541269	30541769	cg22953267	enh_prom	ABCF1	0.57843	0.756888	0.178458	0.00933218	0.310692	0.53308	0.61785	0.575	0.54874	0.61748	0.84642	0.86862	0.695	0.7027	0.74	0.68	0.74	0.74	0.76	0.75	0.77	0.73
chr6:30559087-30559087_1	6	30558837	30559337	cg12716083	enhancer	ABCF1	0.537756	0.313936	-0.22382	0.0312628	0.382355	0.63	0.51116	0.49381	0.54395	0.50986	0.36457	0.2128	0.16838	0.2577	0.65	0.64	0.61	0.65	0.29	0.25	0.22	0.3
chr3:100684923-100684923_1	3	100684673	100685173	cg14969542	enhancer	ABI3BP	0.766752	0.502816	-0.263936	0.00166118	0.187687	0.66038	0.82764	0.8272	0.67745	0.84109	0.57212	0.62205	0.40794	0.46156	0.9	0.85	0.87	0.89	0.47	0.66	0.56	0.41
chr3:100690901-100690901_1	3	100690651	100691151	cg15626105	enhancer	ABI3BP	0.199624	0.37835	0.178726	0.0215683	0.364433	0.18149	0.24988	0.2101	0.20851	0.14814	0.48172	0.45798	0.23265	0.27947	0.74	0.66	0.73	0.75	0.16	0.13	0.15	0.16
chr10:116443940-116444440_1	10	116443840	116444340	cg12614090;cg01658815	enh_prom	ABLIM1	0.111827	0.236448	0.124621	0.0175938	0.354063	0.103305	0.1226	0.156555	0.08775	0.088925	0.2833	0.194195	0.268595	0.310755	0.49	0.495	0.49	0.49	0.225	0.245	0.2	0.245
chr10:116384079-116384079_1	10	116383829	116384329	cg08797444	enhancer	ABLIM1	0.739544	0.54563	-0.193914	0.0158448	0.348173	0.74828	0.72691	0.76276	0.68952	0.77025	0.66569	0.39052	0.64171	0.53854	0.88	0.88	0.88	0.88	0.74	0.75	0.69	0.71
chr10:116285304-116285804_1	10	116285204	116285704	cg23786209	enh_prom	ABLIM1	0.281706	0.554102	0.272396	0.00880005	0.306252	0.38789	0.32965	0.25274	0.23871	0.19954	0.64016	0.54887	0.56397	0.69432	0.38	0.38	0.47	0.45	0.75	0.77	0.72	0.73
chr10:116408382-116408382_1	10	116408132	116408632	cg03850986	enhancer	ABLIM1	0.060864	0.23949	0.178626	0.046481	0.408528	0.07365	0.07309	0.06776	0.05755	0.03227	0.26407	0.22363	0.43095	0.24381	0.48	0.48	0.46	0.35	0.07	0.07	0.06	0.11
chr10:116443940-116444440_2	10	116444240	116444740	cg04508114	enh_prom	ABLIM1	0.121132	0.293066	0.171934	0.0399391	0.395914	0.12534	0.14574	0.15503	0.0863	0.09325	0.29954	0.22332	0.37052	0.45442	0.69	0.67	0.64	0.62	0.16	0.13	0.13	0.16
chr10:116282534-116282534_1	10	116282284	116282784	cg12649038	enhancer	ABLIM1	0.243356	0.467376	0.22402	0.00955259	0.311777	0.32009	0.28956	0.23628	0.21659	0.15426	0.64042	0.39919	0.47841	0.49627	0.73	0.69	0.69	0.7	0.72	0.72	0.73	0.68
chr5:148523548-148524048_1	5	148523448	148523948	cg17680092	enh_prom	ABLIM3	0.564346	0.290718	-0.273628	0.00199307	0.200408	0.5223	0.52439	0.5976	0.57038	0.60706	0.42018	0.14635	0.28717	0.26811	0.47	0.46	0.5	0.45	0.59	0.64	0.64	0.6
chr5:148585706-148585706_1	5	148585456	148585956	cg10574431	enhancer	ABLIM3	0.07683	0.324368	0.247538	0.0439713	0.404243	0.07653	0.07895	0.10925	0.05492	0.0645	0.52402	0.15565	0.4935	0.34577	0.73	0.69	0.78	0.76	0.48	0.42	0.42	0.41
chr17:1084956-1085456_2	17	1085256	1085756	cg09909478;cg06767314	enh_prom	ABR	0.826149	0.63106	-0.195089	0.0174269	0.353438	0.81126	0.80132	0.805115	0.83159	0.88146	0.552195	0.54085	0.64767	0.5896	0.82	0.81	0.845	0.845	0.45	0.435	0.44	0.405
chr17:1042351-1042351_1	17	1042101	1042601	cg06833613	promoter	ABR	0.413626	0.231104	-0.182522	0.0218193	0.364808	0.44938	0.2526	0.48561	0.43774	0.4428	0.39907	0.25658	0.14132	0.12732	0.82	0.81	0.85	0.85	0.44	0.54	0.37	0.37
chr17:907643-907886_1	17	907514	908014	cg02384911;cg09580592;cg25027863;cg19029445	enhancer	ABR	0.772787	0.564572	-0.208215	0.0244499	0.37067	0.747733	0.784552	0.759485	0.756983	0.815183	0.474655	0.608718	0.48756	0.469218	0.6925	0.7	0.6875	0.6775	0.32	0.25	0.1925	0.255
chr17:943108-943342_1	17	942975	943475	cg05648510;cg03131556;cg14236443	enhancer	ABR	0.709068	0.83913	0.130062	0.0220581	0.364808	0.59424	0.795037	0.694973	0.677513	0.783577	0.823803	0.811773	0.871563	0.84516	0.42	0.423333	0.353333	0.36	0.666667	0.69	0.683333	0.69
chr11:34377618-34378293_2	11	34377918	34378418	cg20406267;cg01888411	promoter	ABTB2	0.100917	0.247594	0.146677	0.0443424	0.404657	0.16935	0.090115	0.08691	0.11281	0.0454	0.3183	0.163955	0.294665	0.36982	0.11	0.12	0.095	0.115	0.18	0.22	0.18	0.16
chr11:34284610-34284610_1	11	34284360	34284860	cg03360728	enhancer	ABTB2	0.308492	0.635378	0.326886	0.0369438	0.391521	0.33661	0.33813	0.29868	0.32094	0.2481	0.75169	0.39779	0.85744	0.81391	0.89	0.89	0.88	0.91	0.82	0.8	0.82	0.79
chr11:34375457-34375957_1	11	34375357	34375857	cg01369908	enh_prom	ABTB2	0.630276	0.816032	0.185756	0.00465956	0.259323	0.73045	0.58528	0.53929	0.70853	0.58783	0.84649	0.84468	0.83422	0.81077	0.8	0.79	0.82	0.83	0.83	0.83	0.83	0.83
chr17:35717813-35717813_1	17	35717563	35718063	cg07375836	enhancer	ACACA	0.802426	0.5219	-0.280526	0.0430489	0.402034	0.79673	0.72815	0.86159	0.76774	0.85792	0.5382	0.33962	0.85848	0.55687	0.34	0.31	0.22	0.23	0.5	0.5	0.39	0.47
chr17:35656660-35657046_1	17	35656603	35657103	cg20778688;cg16822666;cg06026545;cg01760189	enhancer	ACACA	0.389738	0.569242	0.179505	8.631e-06	0.0314145	0.392635	0.43169	0.39284	0.348095	0.38343	0.600442	0.550465	0.584703	0.557468	0.84	0.815	0.835	0.8075	0.6325	0.615	0.5625	0.6075
chr1:1239749-1240249_1	1	1239649	1240149	cg07181952	enh_prom	ACAP3	0.106374	0.345072	0.238698	0.0237666	0.369016	0.10015	0.16232	0.11562	0.09905	0.05473	0.46492	0.21068	0.34969	0.52723	0.71	0.69	0.68	0.65	0.5	0.41	0.45	0.44
chr1:1241422-1241922_1	1	1241322	1241822	cg19695266	enh_prom	ACAP3	0.064842	0.324444	0.259602	0.0059733	0.278345	0.12385	0.06957	0.04533	0.06359	0.02187	0.2872	0.32936	0.46524	0.3899	0.15	0.21	0.11	0.11	0.67	0.65	0.63	0.59
chr1:1238436-1239259_2	1	1238736	1239236	cg27185793	enhancer	ACAP3	0.363412	0.52031	0.156898	0.0207758	0.364384	0.42456	0.37255	0.3534	0.31774	0.34881	0.52713	0.53113	0.40212	0.67199	0.49	0.5	0.47	0.45	0.25	0.22	0.23	0.23
chr1:1238436-1239259_3	1	1239136	1239636	cg09556527	enhancer	ACAP3	0.379284	0.67397	0.294686	0.0006261	0.136045	0.40639	0.42463	0.38371	0.32302	0.35867	0.70524	0.76849	0.71748	0.63583	0.71	0.73	0.74	0.74	0.71	0.7	0.71	0.72
chr3:140959388-140959388_1	3	140959138	140959638	cg24187645	enhancer	ACPL2	0.075248	0.279366	0.204118	0.0384882	0.393656	0.08951	0.08478	0.07228	0.08572	0.04395	0.23553	0.19402	0.45845	0.41054	0.73	0.62	0.77	0.79	0.35	0.37	0.32	0.36
chr3:141012746-141012746_1	3	141012496	141012996	cg18685879	enhancer	ACPL2	0.083614	0.425778	0.342164	0.00742413	0.292273	0.12212	0.10047	0.07261	0.07587	0.047	0.5928	0.2849	0.50577	0.51247	0.52	0.41	0.49	0.48	0.41	0.39	0.28	0.43
chr4:185723505-185723505_1	4	185723255	185723755	cg01899937	enhancer	ACSL1	0.172488	0.411126	0.238638	0.0144462	0.341486	0.1901	0.19656	0.17648	0.17996	0.11934	0.28072	0.49932	0.50837	0.51648	0.77	0.79	0.74	0.77	0.71	0.69	0.74	0.7
chr4:185684040-185684040_1	4	185683790	185684290	cg03977443	enhancer	ACSL1	0.66472	0.824232	0.159512	7.321e-05	0.0606364	0.70267	0.68779	0.62705	0.62691	0.67918	0.81095	0.84048	0.80218	0.85594	0.83	0.8	0.81	0.83	0.75	0.75	0.72	0.67
chr4:185747130-185747861_3	4	185747830	185748330	cg07942479	enh_prom	ACSL1	0.597146	0.305512	-0.291634	0.00782416	0.296562	0.65037	0.47472	0.58779	0.60261	0.67024	0.45834	0.18109	0.25168	0.16767	0.04	0.04	0.04	0.03	0.35	0.49	0.39	0.31
chr10:127904472-127904472_1	10	127904222	127904722	cg15280358	enhancer	ADAM12	0.087618	0.454308	0.36669	0.0158082	0.348173	0.06678	0.07379	0.13737	0.08245	0.0777	0.66001	0.33039	0.52569	0.59645	0.73	0.69	0.66	0.78	0.76	0.75	0.7	0.71
chr10:127812674-127812674_1	10	127812424	127812924	cg20040041	enhancer	ADAM12	0.275864	0.82794	0.552076	5.133e-06	0.0290293	0.30408	0.38643	0.29607	0.16568	0.22706	0.90045	0.85261	0.8968	0.76268	0.91	0.89	0.91	0.91	0.74	0.72	0.71	0.69
chr10:127991159-127991159_1	10	127990909	127991409	cg10084554	enhancer	ADAM12	0.294794	0.620472	0.325678	0.00147436	0.180393	0.24545	0.37287	0.40293	0.13829	0.31443	0.75721	0.62962	0.46611	0.68266	0.53	0.44	0.51	0.5	0.62	0.65	0.6	0.59
chr10:128074961-128074961_1	10	128074711	128075211	cg16018302	enhancer	ADAM12	0.62928	0.82994	0.20066	0.0148643	0.343733	0.67612	0.59944	0.71036	0.44911	0.71137	0.89079	0.6793	0.899	0.87666	0.9	0.93	0.91	0.93	0.84	0.84	0.84	0.81
chr10:127913834-127914334_1	10	127913734	127914234	cg07251141;cg25238274	enh_prom	ADAM12	0.11168	0.287905	0.176225	0.0342003	0.387517	0.190705	0.11345	0.07842	0.13484	0.040985	0.348225	0.161135	0.33111	0.4486	0.935	0.955	0.93	0.945	0.75	0.68	0.755	0.615
chr10:127870500-127870500_1	10	127870250	127870750	cg08993079	enhancer	ADAM12	0.308448	0.711026	0.402578	0.00058455	0.132349	0.2414	0.29594	0.38718	0.22494	0.39278	0.85171	0.59151	0.79503	0.74875	0.82	0.79	0.79	0.81	0.67	0.63	0.69	0.59
chr5:33854991-33855491_1	5	33854891	33855391	cg21569398	enh_prom	ADAMTS12	0.432444	0.145118	-0.287326	0.00157136	0.184497	0.37162	0.33974	0.59106	0.3693	0.4905	0.17849	0.06789	0.08926	0.12308	0.77	0.7	0.76	0.77	0.09	0.07	0.07	0.09
chr5:33889211-33889711_1	5	33889111	33889611	cg08768395	enh_prom	ADAMTS12	0.647514	0.408818	-0.238696	0.0340671	0.387304	0.71307	0.6421	0.65814	0.5544	0.66986	0.60311	0.2066	0.45913	0.24907	0.78	0.75	0.77	0.78	0.18	0.17	0.2	0.19
chr5:33832949-33832949_1	5	33832699	33833199	cg19641747	enhancer	ADAMTS12	0.342318	0.573148	0.23083	0.0397833	0.395518	0.43166	0.41129	0.31719	0.28224	0.26921	0.45488	0.32974	0.66556	0.7636	0.88	0.88	0.91	0.88	0.54	0.57	0.49	0.58
chr5:178697400-178697400_1	5	178697150	178697650	cg17651451	enhancer	ADAMTS2	0.06653	0.224182	0.157652	0.0381069	0.39304	0.04462	0.07287	0.08855	0.07403	0.05258	0.33014	0.1357	0.29216	0.29771	0.53	0.49	0.55	0.49	0.22	0.27	0.22	0.24
chr5:178655042-178655042_1	5	178654792	178655292	cg08876009	enhancer	ADAMTS2	0.415266	0.643916	0.22865	0.0450532	0.405938	0.5877	0.45567	0.36508	0.3359	0.33198	0.75405	0.44299	0.80615	0.75611	0.89	0.89	0.89	0.9	0.68	0.81	0.78	0.61
chr5:178712636-178712636_1	5	178712386	178712886	cg21052104	enhancer	ADAMTS2	0.188348	0.373094	0.184746	0.0126322	0.3304	0.23356	0.22313	0.16562	0.15967	0.15976	0.49836	0.29728	0.45608	0.35637	0.77	0.72	0.79	0.78	0.58	0.59	0.57	0.54
chr5:178593685-178594324_1	5	178593585	178594085	cg05656566;cg08528934	prom_ins	ADAMTS2	0.591744	0.699244	0.1075	0.0250505	0.37184	0.608935	0.57836	0.62151	0.47806	0.671855	0.73839	0.66011	0.70136	0.73351	0.705	0.6	0.68	0.645	0.535	0.535	0.55	0.565
chr5:178645682-178645682_1	5	178645432	178645932	cg25550425	enhancer	ADAMTS2	0.38041	0.694926	0.314516	0.0128234	0.331635	0.46567	0.41728	0.3496	0.35315	0.31635	0.81753	0.55851	0.83541	0.80551	0.82	0.75	0.84	0.82	0.43	0.6	0.52	0.45
chr5:178598142-178598142_1	5	178597892	178598392	cg21607137	enhancer	ADAMTS2	0.495756	0.779814	0.284058	0.00191649	0.196489	0.66079	0.47311	0.45425	0.43881	0.45182	0.8006	0.69947	0.85937	0.89164	0.93	0.89	0.93	0.91	0.68	0.73	0.71	0.66
chr5:178752999-178753803_1	5	178752899	178753399	cg00562312	enhancer	ADAMTS2	0.358002	0.592086	0.234084	0.0364634	0.39104	0.34567	0.42187	0.34532	0.33182	0.34533	0.7413	0.43224	0.62698	0.76508	0.89	0.86	0.88	0.9	0.63	0.7	0.74	0.65
chr19:1508232-1508732_2	19	1508532	1509032	cg13434396	enh_prom	ADAMTSL5	0.500568	0.26251	-0.238058	0.0104953	0.3176	0.63502	0.38722	0.4321	0.58268	0.46582	0.20581	0.22444	0.22461	0.18219	0.3	0.31	0.24	0.3	0.23	0.19	0.17	0.24
chr19:1507832-1508332_2	19	1508132	1508632	cg22994198	enh_prom	ADAMTSL5	0.753262	0.341696	-0.411566	0.0489798	0.41242	0.77396	0.6706	0.6951	0.843	0.78365	0.14953	0.6643	0.05659	0.09657	0.25	0.32	0.14	0.26	0.1	0.13	0.05	0.19
chr21:46628969-46629469_1	21	46628869	46629369	cg04233620	enh_prom	ADARB1	0.028968	0.265832	0.236864	0.0292054	0.378372	0.05798	0.01936	0.02086	0.01751	0.02913	0.32943	0.16128	0.41827	0.38038	0.82	0.81	0.85	0.81	0.62	0.72	0.67	0.57
chr21:46493052-46493612_1	21	46492952	46493452	cg09676390;cg01992512;cg13110574;cg00927699	enh_prom	ADARB1	0.626426	0.491127	-0.135299	0.0353702	0.389253	0.57438	0.64949	0.629093	0.61223	0.666937	0.452783	0.46439	0.535697	0.368497	0.816667	0.85	0.836667	0.786667	0.54	0.54	0.513333	0.456667
chr2:25141452-25141952_2	2	25141752	25142252	cg08266286;cg16888658;cg21151432	enh_prom	ADCY3	0.131495	0.285098	0.153603	0.00193699	0.197185	0.165473	0.16236	0.13109	0.107107	0.0914467	0.353207	0.232323	0.29839	0.324613	0.373333	0.323333	0.376667	0.333333	0.673333	0.69	0.683333	0.653333
chr2:25110049-25110296_1	2	25109922	25110422	cg09505516;cg25562925	enhancer	ADCY3	0.637407	0.744516	0.107109	0.0227379	0.366509	0.66004	0.63152	0.62763	0.654905	0.61294	0.79206	0.709515	0.81615	0.76054	0.65	0.66	0.625	0.61	0.705	0.71	0.705	0.665
chr16:4049755-4050255_2	16	4050055	4050555	cg06171406;cg02261541	enh_prom	ADCY9	0.944532	0.54799	-0.396542	0.0499958	0.414171	0.953345	0.929115	0.929045	0.936635	0.97452	0.6272	0.77882	0.175565	0.256225	0.925	0.93	0.925	0.935	0.85	0.85	0.875	0.855
chr16:4103161-4103533_1	16	4103097	4103597	cg01207684;cg05765011;cg01352090;cg10177032;cg06223834	enhancer	ADCY9	0.0616776	0.463098	0.40142	0.0318043	0.383081	0.059052	0.072586	0.073012	0.05909	0.044648	0.641176	0.245898	0.725172	0.612276	0.48	0.504	0.456	0.466	0.662	0.664	0.652	0.646
chr16:4140361-4140361_1	16	4140111	4140611	cg09262171	enhancer	ADCY9	0.076396	0.254926	0.17853	0.0104392	0.317371	0.06922	0.08081	0.11308	0.06568	0.05319	0.38199	0.16522	0.27267	0.28883	0.35	0.36	0.34	0.34	0.67	0.68	0.73	0.67
chr20:4202014-4202551_1	20	4201914	4202414	cg04293085;cg04872612	prom_ins	ADRA1D	0.657598	0.354896	-0.302702	0.0446922	0.405259	0.68409	0.773095	0.578765	0.639375	0.612665	0.23462	0.55217	0.082305	0.25068	0.05	0.105	0.045	0.055	0.5	0.34	0.55	0.545
chr20:4202451-4203014_1	20	4202351	4202851	cg21999991;cg04293085	enh_prom	ADRA1D	0.610854	0.291821	-0.319033	0.0155474	0.347056	0.668465	0.7022	0.52249	0.6088	0.552315	0.25822	0.41599	0.089935	0.15012	0.1	0.16	0.105	0.12	0.45	0.335	0.425	0.44
chr20:4201901-4202551_2	20	4202201	4202701	cg04293085	enh_prom_ins	ADRA1D	0.79702	0.37858	-0.41844	0.0236943	0.368957	0.84522	0.94278	0.70638	0.75408	0.73664	0.33757	0.54152	0.09242	0.16288	0.03	0.12	0.03	0.05	0.63	0.42	0.6	0.6
chr20:4202014-4202551_2	20	4202314	4202814	cg21999991	prom_ins	ADRA1D	0.424688	0.205062	-0.219626	0.00537368	0.26923	0.49171	0.46162	0.3386	0.46352	0.36799	0.17887	0.29046	0.08745	0.13736	0.17	0.2	0.18	0.19	0.27	0.25	0.25	0.28
chr4:7844918-7844982_1	4	7844700	7845200	cg26394788;cg25912009;cg02614549	enhancer	AFAP1	0.44964	0.236859	-0.212781	0.0108962	0.319323	0.404475	0.43702	0.450055	0.546015	0.410635	0.25245	0.18279	0.133275	0.18564	0.87	0.875	0.88	0.87	0.815	0.795	0.785	0.775
chr4:7813475-7813911_1	4	7813375	7813875	cg20312457;cg02895699	enhancer	AFAP1	0.762085	0.405187	-0.356898	0.0176101	0.354063	0.721475	0.760805	0.77999	0.695665	0.85249	0.462925	0.474385	0.162455	0.230925	0.86	0.885	0.86	0.855	0.775	0.75	0.76	0.735
chr4:7813475-7813911_2	4	7813775	7814275	cg18400079;cg06068179;cg02895699	enhancer	AFAP1	0.711231	0.342221	-0.36901	0.0181473	0.356516	0.68124	0.706655	0.74929	0.58821	0.83076	0.33668	0.460745	0.08423	0.176575	0.845	0.845	0.825	0.83	0.75	0.725	0.715	0.675
chr4:7872993-7872993_1	4	7872743	7873243	cg00151271	enhancer	AFAP1	0.557806	0.71295	0.155144	0.0135642	0.336467	0.64666	0.45561	0.59032	0.49736	0.59908	0.77008	0.81677	0.63353	0.67568	0.68	0.63	0.67	0.64	0.71	0.74	0.71	0.69
chr4:87921477-87921477_1	4	87921227	87921727	cg26708781	enhancer	AFF1	0.320462	0.099734	-0.220728	0.0107378	0.31876	0.413	0.2674	0.44677	0.14629	0.32885	0.15056	0.02808	0.07676	0.06689	0.84	0.79	0.78	0.82	0.51	0.57	0.44	0.42
chr4:87855277-87855777_1	4	87855177	87855677	cg07889938	enh_prom	AFF1	0.35762	0.713632	0.356012	0.00253034	0.215498	0.41163	0.40641	0.42637	0.16896	0.37473	0.72115	0.61621	0.87853	0.82072	0.12	0.19	0.1	0.09	0.21	0.25	0.23	0.24
chr4:88029472-88029472_1	4	88029222	88029722	cg27179352	enhancer	AFF1	0.106038	0.49889	0.392852	0.0256589	0.372698	0.09679	0.11523	0.12262	0.04609	0.14946	0.59617	0.31816	0.78673	0.63803	0.83	0.88	0.88	0.88	0.66	0.65	0.65	0.5
chr4:87882649-87883149_1	4	87882549	87883049	cg17455261	enh_prom	AFF1	0.062408	0.52644	0.464032	0.0240985	0.36962	0.05897	0.04972	0.07019	0.10466	0.0285	0.55127	0.41957	0.82858	0.74816	0.18	0.21	0.13	0.19	0.62	0.68	0.64	0.55
chr4:88000019-88000519_1	4	87999919	88000419	cg17593384	enh_prom	AFF1	0.26705	0.101326	-0.165724	0.00638162	0.281219	0.22447	0.33849	0.34932	0.15632	0.26665	0.07574	0.13984	0.05983	0.0735	0.65	0.65	0.59	0.61	0.55	0.57	0.58	0.48
chr2:100252968-100252968_1	2	100252718	100253218	cg02518546	enhancer	AFF3	0.208716	0.455116	0.2464	0.022904	0.367045	0.27149	0.21855	0.19798	0.1774	0.17816	0.67562	0.29105	0.45393	0.53282	0.87	0.85	0.91	0.89	0.86	0.82	0.86	0.83
chr2:100217960-100217960_1	2	100217710	100218210	cg19542849	enhancer	AFF3	0.130982	0.577082	0.4461	0.0278537	0.376099	0.16082	0.14125	0.11029	0.18744	0.05511	0.55887	0.38648	0.91482	0.82786	0.95	0.93	0.94	0.91	0.77	0.8	0.84	0.82
chr2:100279893-100279893_1	2	100279643	100280143	cg01474781	enhancer	AFF3	0.610052	0.303158	-0.306894	0.0406203	0.397525	0.54931	0.70322	0.64313	0.41977	0.73483	0.24938	0.1092	0.17832	0.27446	0.87	0.87	0.93	0.89	0.83	0.84	0.83	0.8
chr2:236514047-236514471_1	2	236513947	236514447	cg26239485;cg20706776;cg19531032	enhancer	AGAP1	0.580349	0.42978	-0.150569	0.00720076	0.291014	0.570273	0.585523	0.577863	0.57337	0.594717	0.402523	0.45441	0.349017	0.411897	0.696667	0.66	0.666667	0.673333	0.253333	0.256667	0.27	0.22
chr2:236773924-236774071_1	2	236773748	236774248	cg03785646;cg19761110;cg15981851	enhancer	AGAP1	0.254107	0.453859	0.199752	0.00460085	0.258071	0.236275	0.32082	0.25088	0.25806	0.2045	0.39705	0.573595	0.471385	0.48777	0.345	0.265	0.39	0.28	0.665	0.715	0.65	0.685
chr2:236849184-236849184_1	2	236848934	236849434	cg22248286	enhancer	AGAP1	0.468488	0.127648	-0.34084	0.00016828	0.0830216	0.45277	0.43806	0.4933	0.50377	0.45454	0.24746	0.07254	0.06802	0.1063	0.81	0.79	0.82	0.81	0.64	0.63	0.66	0.62
chr2:236867685-236867836_1	2	236867510	236868010	cg01604994;cg24008957;cg02139853;cg18662228	promoter	AGAP1	0.893324	0.681592	-0.211732	0.0382439	0.3932	0.89699	0.889575	0.869995	0.88491	0.92515	0.538195	0.797235	0.50138	0.71535	0.9	0.89	0.91	0.91	0.895	0.885	0.9	0.9
chr2:236486327-236486625_1	2	236486226	236486726	cg07164047;cg16085374;cg17472664	enhancer	AGAP1	0.25599	0.362742	0.106752	0.0469841	0.409312	0.295923	0.255027	0.24988	0.234043	0.245077	0.487207	0.34576	0.34941	0.38208	0.7	0.676667	0.716667	0.69	0.426667	0.363333	0.383333	0.356667
chr2:236674082-236674739_1	2	236673982	236674482	cg14435073;cg22029015	enh_ins	AGAP1	0.699686	0.508929	-0.190757	0.0162956	0.349639	0.524825	0.65503	0.752345	0.756135	0.810095	0.54255	0.512325	0.493575	0.45276	0.88	0.82	0.875	0.88	0.76	0.745	0.71	0.715
chr2:236772900-236773260_1	2	236772830	236773330	cg02244583;cg03279522;cg26780481;cg15241635	enhancer	AGAP1	0.774765	0.882809	0.108044	0.00405762	0.250322	0.770728	0.798033	0.751097	0.755715	0.798255	0.871483	0.918623	0.921558	0.89588	0.6975	0.64	0.6875	0.7125	0.86	0.8775	0.8575	0.89
chr2:236413327-236413327_1	2	236413077	236413577	cg24431734	enhancer	AGAP1	0.458584	0.821972	0.363388	1.717e-05	0.0386284	0.51573	0.51081	0.35393	0.46275	0.4497	0.82093	0.72165	0.83796	0.84764	0.6	0.62	0.61	0.59	0.81	0.77	0.64	0.73
chr2:236462202-236462202_1	2	236461952	236462452	cg10984962	enhancer	AGAP1	0.070098	0.314882	0.244784	0.0490958	0.412442	0.08813	0.09099	0.05102	0.09499	0.02536	0.62573	0.1527	0.32995	0.3301	0.87	0.86	0.89	0.88	0.85	0.85	0.8	0.84
chr7:150822655-150823386_3	7	150823355	150823855	cg14446604	promoter	AGAP3	0.28945	0.515438	0.225988	0.00071364	0.143367	0.37179	0.31364	0.2698	0.30105	0.19097	0.58171	0.5141	0.43849	0.58522	0.84	0.84	0.84	0.83	0.58	0.54	0.48	0.57
chr7:150822655-150823386_1	7	150822555	150823055	cg07429146;cg25417842;cg03714522	promoter	AGAP3	0.135738	0.38768	0.251942	0.0306485	0.381075	0.169803	0.13447	0.12832	0.139113	0.106983	0.565893	0.217247	0.345313	0.573633	0.826667	0.816667	0.81	0.68	0.32	0.23	0.27	0.326667
chr7:150822655-150823386_2	7	150822955	150823455	cg14446604;cg25417842	promoter	AGAP3	0.172516	0.428135	0.255619	0.0153636	0.345871	0.24011	0.18154	0.15492	0.179545	0.106465	0.592075	0.3429	0.309465	0.587595	0.88	0.86	0.86	0.78	0.46	0.385	0.38	0.47
chr7:100142441-100142441_1	7	100142191	100142691	cg03431524	enhancer	AGFG2	0.684996	0.473984	-0.211012	0.0109084	0.319323	0.76138	0.60394	0.66331	0.71472	0.68163	0.39822	0.42346	0.62576	0.56487	0.61	0.51	0.64	0.6	0.77	0.76	0.73	0.75
chr7:100144475-100144475_1	7	100144225	100144725	cg18991321	enhancer	AGFG2	0.661522	0.446594	-0.214928	0.00363715	0.242242	0.73631	0.61271	0.5872	0.76768	0.60371	0.54531	0.50658	0.45789	0.35731	0.63	0.62	0.75	0.73	0.8	0.81	0.78	0.79
chr6:161636502-161636502_1	6	161636252	161636752	cg14840850	enhancer	AGPAT4	0.414752	0.13438	-0.280372	0.0298346	0.379838	0.09356	0.54815	0.45422	0.55804	0.41979	0.07545	0.12225	0.37032	0.06462	0.91	0.92	0.9	0.93	0.8	0.79	0.76	0.75
chr6:161676037-161676037_1	6	161675787	161676287	cg20352108	enhancer	AGPAT4	0.719308	0.394066	-0.325242	0.00215708	0.206431	0.76195	0.71543	0.64564	0.80015	0.67337	0.59488	0.36798	0.42282	0.27878	0.94	0.92	0.93	0.91	0.79	0.81	0.79	0.73
chr6:161648811-161648811_1	6	161648561	161649061	cg09043403	enhancer	AGPAT4	0.796174	0.313726	-0.482448	0.0010936	0.16375	0.82981	0.76021	0.79944	0.75009	0.84132	0.43323	0.17751	0.46349	0.3439	0.82	0.82	0.79	0.83	0.7	0.74	0.71	0.68
chr6:161664638-161664638_1	6	161664388	161664888	cg02627227	enhancer	AGPAT4	0.702312	0.48599	-0.216322	0.00408206	0.250322	0.70844	0.67896	0.71288	0.67708	0.7342	0.49581	0.54129	0.5793	0.3494	0.29	0.31	0.25	0.26	0.58	0.59	0.59	0.56
chr1:956408-957019_1	1	956308	956808	cg24704476	enh_prom	AGRN	0.12118	0.48683	0.36565	0.00078144	0.146893	0.21468	0.13267	0.12977	0.0716	0.05718	0.46084	0.40739	0.61125	0.60393	0.68	0.64	0.73	0.66	0.46	0.47	0.43	0.48
chr1:956408-957019_2	1	956708	957208	cg24704476;cg13917577	enh_prom	AGRN	0.12118	0.48683	0.36565	0.00078144	0.146893	0.21468	0.13267	0.12977	0.0716	0.05718	0.46084	0.40739	0.61125	0.60393	0.68	0.64	0.73	0.66	0.46	0.47	0.43	0.48
chr1:27891416-27891416_1	1	27891166	27891666	cg23613162	enhancer	AHDC1	0.325656	0.52007	0.194414	3.899e-05	0.0508457	0.33364	0.33759	0.32259	0.30467	0.32979	0.52258	0.53178	0.49427	0.56604	0.73	0.64	0.72	0.71	0.68	0.7	0.67	0.69
chr1:27916108-27916108_1	1	27915858	27916358	cg27559747	enhancer	AHDC1	0.37845	0.529924	0.151474	0.00652722	0.28261	0.44256	0.33504	0.3619	0.37898	0.37377	0.52125	0.64141	0.52906	0.4334	0.76	0.72	0.76	0.75	0.63	0.64	0.6	0.61
chr1:27898507-27899141_2	1	27898807	27899307	cg13375463	enh_prom	AHDC1	0.303764	0.660452	0.356688	0.00719048	0.290895	0.32467	0.35675	0.29621	0.31455	0.22664	0.6786	0.58377	0.73264	0.87886	0.73	0.68	0.74	0.7	0.8	0.81	0.79	0.78
chr1:27889261-27889261_1	1	27889011	27889511	cg04212092	enhancer	AHDC1	0.220266	0.467978	0.247712	0.0038143	0.244867	0.28032	0.26023	0.21355	0.20676	0.14047	0.50162	0.33173	0.60426	0.51164	0.4	0.41	0.38	0.36	0.75	0.75	0.75	0.72
chr1:27893886-27893925_1	1	27893656	27894156	cg17110920;cg00594099	enhancer	AHDC1	0.24689	0.490572	0.243682	0.00225218	0.209836	0.272445	0.29721	0.233775	0.22502	0.206	0.56177	0.35761	0.5638	0.53642	0.88	0.88	0.88	0.89	0.68	0.685	0.67	0.625
chr14:105436807-105437307_1	14	105436707	105437207	cg01513078;cg11138227	enh_prom	AHNAK2	0.101028	0.286169	0.185141	0.0481605	0.411245	0.06347	0.268255	0.072285	0.06187	0.03926	0.367495	0.20086	0.300795	0.46718	0.765	0.735	0.79	0.78	0.725	0.71	0.705	0.655
chr14:105436807-105437307_2	14	105437107	105437607	cg06799735	enh_prom	AHNAK2	0.13685	0.307384	0.170534	0.0292579	0.378462	0.08969	0.27668	0.11075	0.10936	0.09777	0.3865	0.22467	0.32522	0.44158	0.81	0.79	0.82	0.82	0.74	0.71	0.74	0.67
chr5:367976-369088_3	5	368676	369176	cg12202185;cg11902777;cg23916896	enhancer	AHRR	0.727915	0.392392	-0.335523	0.04206	0.399954	0.72472	0.75236	0.71157	0.71122	0.739707	0.43292	0.511913	0.102977	0.18147	0.123333	0.19	0.166667	0.11	0.396667	0.44	0.42	0.393333
chr5:399687-400247_1	5	399587	400087	cg17248487;cg14454127	enh_prom	AHRR	0.130601	0.286819	0.156218	0.0350097	0.388853	0.07841	0.14577	0.188605	0.095265	0.144955	0.39492	0.12015	0.332305	0.367895	0.735	0.705	0.77	0.74	0.65	0.695	0.575	0.565
chr5:367976-369088_4	5	369076	369576	cg12202185	enhancer	AHRR	0.716604	0.398348	-0.318256	0.0365504	0.39104	0.69592	0.75315	0.71059	0.7058	0.71756	0.37377	0.48083	0.12557	0.27275	0.11	0.12	0.07	0.09	0.17	0.19	0.19	0.12
chr5:342271-342271_1	5	342021	342521	cg03891523	enhancer	AHRR	0.232866	0.441618	0.208752	0.0155889	0.347167	0.31825	0.24931	0.1702	0.2616	0.16497	0.57158	0.55289	0.33094	0.30044	0.86	0.85	0.88	0.87	0.73	0.73	0.78	0.67
chr11:67254381-67254381_1	11	67254131	67254631	cg03812676	enhancer	AIP	0.502138	0.682686	0.180548	0.0142304	0.339884	0.56448	0.52588	0.46387	0.50783	0.44863	0.84125	0.56598	0.70838	0.68109	0.64	0.66	0.78	0.7	0.85	0.86	0.89	0.83
chr11:67249855-67250446_1	11	67249755	67250255	cg21052656;cg21747271;cg15286618	enh_prom	AIP	0.400909	0.292958	-0.107951	0.0138358	0.337593	0.420383	0.457817	0.3825	0.370253	0.373593	0.322817	0.347963	0.262263	0.198463	0.11	0.103333	0.0966667	0.0966667	0.22	0.186667	0.226667	0.173333
chr1:4815872-4815872_1	1	4815622	4816122	cg00562969	enhancer	AJAP1	0.62152	0.354618	-0.266902	0.00974201	0.31251	0.72472	0.45759	0.63455	0.71711	0.57363	0.44939	0.27958	0.30623	0.20175	0.41	0.35	0.28	0.35	0.14	0.17	0.1	0.14
chr1:4744796-4744796_1	1	4744546	4745046	cg26231761	enhancer	AJAP1	0.6528	0.483864	-0.168936	0.0452932	0.406425	0.76433	0.48772	0.66167	0.66299	0.68729	0.52452	0.3814	0.41837	0.41551	0.73	0.68	0.76	0.74	0.75	0.77	0.68	0.68
chr6:151612965-151612965_1	6	151612715	151613215	cg20407861	enhancer	AKAP12	0.751974	0.349568	-0.402406	0.00056072	0.129969	0.81721	0.75144	0.64549	0.86271	0.68302	0.4534	0.21788	0.30541	0.26289	0.74	0.75	0.81	0.77	0.48	0.52	0.48	0.44
chr6:151560731-151561231_1	6	151560631	151561131	cg10270306;cg22942200;cg20068535;cg12061236;cg17520539;cg13033898;cg11348249	enh_prom	AKAP12	0.169477	0.272721	0.103243	0.0324714	0.384617	0.192934	0.182704	0.178594	0.163944	0.12921	0.356667	0.215549	0.339103	0.263807	0.228571	0.248571	0.247143	0.214286	0.51	0.615714	0.565714	0.437143
chr15:86038622-86038622_1	15	86038372	86038872	cg08285768	enhancer	AKAP13	0.766618	0.297858	-0.46876	0.00074271	0.145216	0.75389	0.71696	0.7864	0.76831	0.80753	0.26629	0.19415	0.26836	0.24222	0.95	0.95	0.94	0.94	0.82	0.81	0.82	0.8
chr15:86125255-86125255_1	15	86125005	86125505	cg10653465	enhancer	AKAP13	0.612044	0.412048	-0.199996	0.0156378	0.347316	0.64822	0.51978	0.5733	0.70338	0.61554	0.27607	0.39573	0.44188	0.35288	0.35	0.37	0.39	0.34	0.62	0.6	0.59	0.61
chr15:86062960-86062960_1	15	86062710	86063210	cg13263323	enhancer	AKAP13	0.912624	0.6811	-0.231524	0.0182262	0.357078	0.88413	0.91356	0.91809	0.88986	0.95748	0.75469	0.53778	0.58362	0.65007	0.91	0.92	0.92	0.92	0.8	0.8	0.8	0.83
chr15:85999002-85999002_1	15	85998752	85999252	cg26482757	enhancer	AKAP13	0.588632	0.74115	0.152518	0.029631	0.379339	0.511	0.73791	0.62833	0.46397	0.60195	0.77667	0.652	0.74675	0.79178	0.89	0.88	0.9	0.9	0.72	0.76	0.74	0.7
chr15:86022419-86022419_1	15	86022169	86022669	cg05239225	enhancer	AKAP13	0.123586	0.32547	0.201884	0.0244639	0.370808	0.10753	0.13303	0.17691	0.05689	0.14357	0.45745	0.47285	0.26391	0.26359	0.46	0.54	0.37	0.43	0.63	0.62	0.58	0.59
chr7:134143789-134144581_2	7	134144089	134144589	cg08167706;cg04663564	enh_prom_ins	AKR1B1	0.371658	0.255078	-0.11658	0.0365766	0.39104	0.37736	0.38964	0.380765	0.35007	0.360455	0.26662	0.141315	0.287385	0.2107	0.485	0.45	0.465	0.465	0.4	0.365	0.365	0.34
chr7:134139059-134139559_1	7	134138959	134139459	cg26925463	enh_prom	AKR1B1	0.540118	0.38258	-0.157538	0.014574	0.342196	0.51712	0.52066	0.54712	0.59676	0.51893	0.47311	0.30388	0.48644	0.3491	0.06	0.09	0.07	0.08	0.43	0.42	0.42	0.36
chr15:58353849-58353849_1	15	58353599	58354099	cg12031962	promoter	ALDH1A2	0.109	0.472226	0.363226	0.0222284	0.364808	0.14114	0.10229	0.08326	0.14352	0.07479	0.57881	0.28349	0.72242	0.5897	0.57	0.62	0.51	0.51	0.31	0.33	0.37	0.31
chr15:58357204-58357319_1	15	58357012	58357512	cg12382153;cg02900766	promoter	ALDH1A2	0.107003	0.216409	0.109406	0.0376665	0.392548	0.17647	0.09026	0.1058	0.085975	0.07651	0.206605	0.193575	0.28686	0.298935	0.19	0.19	0.18	0.17	0.375	0.41	0.45	0.32
chr11:46457992-46457992_1	11	46457742	46458242	cg19784401	enhancer	AMBRA1	0.455092	0.704652	0.24956	0.00418869	0.251874	0.43887	0.34729	0.54364	0.35187	0.59379	0.66579	0.63708	0.75631	0.80221	0.89	0.89	0.94	0.91	0.86	0.88	0.85	0.82
chr11:46612688-46613188_1	11	46612588	46613088	cg15304308;cg19244380	enh_prom	AMBRA1	0.229319	0.364757	0.135438	0.0193169	0.35996	0.271605	0.26932	0.244075	0.16681	0.194785	0.42268	0.24747	0.4674	0.33572	0.56	0.565	0.545	0.535	0.41	0.39	0.395	0.37
chr11:46576948-46576948_1	11	46576698	46577198	cg16660220	enhancer	AMBRA1	0.076744	0.262576	0.185832	0.0467007	0.408928	0.09105	0.07572	0.08411	0.07609	0.05675	0.43736	0.18182	0.3523	0.27981	0.73	0.69	0.75	0.76	0.21	0.21	0.19	0.21
chr11:46513635-46513635_1	11	46513385	46513885	cg27137887	enhancer	AMBRA1	0.621498	0.435942	-0.185556	0.00435952	0.254092	0.54062	0.58821	0.71653	0.5625	0.69963	0.51755	0.48737	0.40729	0.3588	0.48	0.51	0.47	0.46	0.64	0.64	0.62	0.61
chr7:2718643-2719143_2	7	2718943	2719443	cg06618764	enh_prom	AMZ1	0.068052	0.383474	0.315422	0.006727	0.284957	0.07129	0.15476	0.04992	0.04086	0.02343	0.49766	0.29711	0.52859	0.4239	0.99	0.99	0.98	0.99	0.68	0.74	0.59	0.7
chr7:2738478-2739193_1	7	2738378	2738878	cg05864433;cg14895775	enh_prom	AMZ1	0.490412	0.271346	-0.219066	0.0303694	0.380649	0.40696	0.47302	0.54725	0.5176	0.50723	0.27676	0.24655	0.17978	0.12706	0.05	0.05	0.04	0.06	0.2	0.28	0.22	0.2
chr8:41654231-41654731_2	8	41654531	41655031	cg00176210;cg15173741;cg14030674	enh_prom	ANK1	0.859145	0.751739	-0.107406	0.0369265	0.391459	0.833423	0.859237	0.82419	0.872693	0.90618	0.743927	0.800263	0.711357	0.647407	0.64	0.643333	0.66	0.66	0.793333	0.78	0.77	0.763333
chr8:41655031-41655531_1	8	41654931	41655431	cg26326633;cg08194989	enh_prom	ANK1	0.833641	0.559202	-0.274439	0.0282749	0.377167	0.813905	0.8633	0.7907	0.819345	0.880955	0.480155	0.70063	0.359035	0.452045	0.215	0.275	0.21	0.225	0.53	0.6	0.465	0.525
chr4:114213574-114214449_1	4	114213474	114213974	cg07486252;cg02296478	enhancer	ANK2	0.214447	0.478147	0.2637	0.00662619	0.284122	0.255505	0.294045	0.20068	0.166165	0.15584	0.58263	0.35804	0.50352	0.613535	0.885	0.85	0.89	0.88	0.63	0.66	0.65	0.6
chr4:114213574-114214449_2	4	114213874	114214374	cg25915539;cg08448479;cg07486252;cg21287322;cg17665652	enhancer	ANK2	0.122531	0.321766	0.199236	0.0271441	0.375026	0.128296	0.169246	0.125576	0.105976	0.08356	0.48821	0.192872	0.294362	0.431682	0.85	0.808	0.844	0.842	0.512	0.544	0.49	0.44
chr4:114213574-114214449_3	4	114214274	114214774	cg23371754;cg21287322	enhancer	ANK2	0.122714	0.349685	0.226971	0.00904505	0.308574	0.132895	0.16877	0.119	0.106435	0.08647	0.47976	0.310735	0.29134	0.45299	0.795	0.74	0.785	0.79	0.56	0.56	0.495	0.455
chr4:114276584-114277084_1	4	114276484	114276984	cg22164298	enh_prom	ANK2	0.43105	0.178616	-0.252434	0.00073513	0.144895	0.48334	0.39848	0.44123	0.46848	0.36372	0.11563	0.26932	0.18677	0.0779	0.1	0.09	0.12	0.08	0.41	0.57	0.44	0.33
chr5:14744206-14744206_1	5	14743956	14744456	cg00975971	enhancer	ANKH	0.201604	0.493326	0.291722	0.00928436	0.310497	0.12717	0.1841	0.30537	0.2292	0.16218	0.70704	0.28929	0.54329	0.49098	0.82	0.83	0.81	0.82	0.79	0.82	0.78	0.78
chr5:14816929-14816929_1	5	14816679	14817179	cg08283941	enhancer	ANKH	0.71271	0.50155	-0.21116	0.029719	0.379438	0.65671	0.68425	0.71927	0.72886	0.77446	0.44441	0.38858	0.73875	0.54502	0.88	0.84	0.87	0.9	0.76	0.79	0.77	0.78
chr5:14707001-14707001_1	5	14706751	14707251	cg07573020	enhancer	ANKH	0.101796	0.540872	0.439076	0.040238	0.396647	0.09979	0.11426	0.12828	0.09969	0.06696	0.57243	0.32296	0.90418	0.79583	0.63	0.58	0.67	0.66	0.85	0.86	0.84	0.82
chr16:89367859-89367859_1	16	89367609	89368109	cg26783123	enhancer	ANKRD11	0.484638	0.311532	-0.173106	0.00409408	0.250621	0.48267	0.52668	0.45513	0.48005	0.47866	0.39257	0.25419	0.27081	0.38928	0.87	0.85	0.89	0.87	0.8	0.72	0.74	0.73
chr16:89462034-89462638_1	16	89461934	89462434	cg06365976;cg00675737	enh_prom	ANKRD11	0.8584	0.674932	-0.183468	0.0314521	0.382839	0.84614	0.87403	0.866425	0.810855	0.89455	0.54218	0.745605	0.635675	0.58913	0.9	0.885	0.89	0.88	0.365	0.31	0.22	0.3
chr16:89498634-89498634_1	16	89498384	89498884	cg09907628	enhancer	ANKRD11	0.120572	0.320776	0.200204	0.0242562	0.370007	0.15167	0.11869	0.10869	0.13991	0.0839	0.32784	0.13661	0.46732	0.41017	0.69	0.68	0.73	0.71	0.62	0.62	0.6	0.6
chr16:89399240-89399740_1	16	89399140	89399640	cg05504729	enh_ins	ANKRD11	0.177914	0.42784	0.249926	0.0055649	0.271924	0.12649	0.19492	0.21261	0.21253	0.14302	0.53888	0.40197	0.49703	0.45442	0.6	0.54	0.61	0.58	0.61	0.6	0.56	0.56
chr16:89445218-89445753_1	16	89445118	89445618	cg08595667;cg00926926;cg00488747	enh_prom	ANKRD11	0.882438	0.647943	-0.234495	0.0451194	0.405995	0.88045	0.87417	0.86853	0.877607	0.911433	0.67374	0.7147	0.352917	0.64709	0.91	0.92	0.926667	0.913333	0.863333	0.84	0.853333	0.846667
chr12:101189608-101189608_1	12	101189358	101189858	cg14107382	enhancer	ANO4	0.279206	0.596046	0.31684	0.00058771	0.132503	0.36668	0.34821	0.23467	0.24732	0.19915	0.70328	0.62242	0.43933	0.64198	0.79	0.79	0.78	0.79	0.18	0.26	0.23	0.18
chr12:101521136-101521136_1	12	101520886	101521386	cg14551475	enhancer	ANO4	0.57984	0.219876	-0.359964	0.00122851	0.170405	0.66428	0.43673	0.52369	0.75529	0.51921	0.15541	0.19691	0.1157	0.32662	0.83	0.79	0.78	0.82	0.62	0.74	0.57	0.54
chr12:101381070-101381570_1	12	101380970	101381470	cg20569804	enh_ins	ANO4	0.050692	0.22458	0.173888	0.0499242	0.413941	0.07571	0.07286	0.04412	0.03102	0.02975	0.44482	0.21095	0.22221	0.1925	0.8	0.8	0.78	0.77	0.26	0.31	0.28	0.28
chr12:45677955-45677955_1	12	45677705	45678205	cg19303076	enhancer	ANO6	0.12692	0.465428	0.338508	0.0434093	0.402828	0.08448	0.11966	0.14383	0.22303	0.0636	0.5321	0.34032	0.8138	0.53692	0.92	0.93	0.93	0.95	0.32	0.27	0.31	0.34
chr12:45697809-45697809_1	12	45697559	45698059	cg02045493	enhancer	ANO6	0.319168	0.814768	0.4956	5.97e-06	0.0292563	0.43217	0.36173	0.29215	0.25413	0.25566	0.81938	0.83687	0.87726	0.84891	0.91	0.89	0.91	0.91	0.74	0.72	0.76	0.71
chr15:69087542-69088042_1	15	69087442	69087942	cg08362102;cg10205045	enh_prom	ANP32A	0.087942	0.301805	0.213863	0.0418838	0.399678	0.10474	0.099665	0.08758	0.090725	0.057	0.483345	0.13348	0.401665	0.364035	0.16	0.215	0.115	0.135	0.065	0.06	0.06	0.06
chr15:69082449-69082449_1	15	69082199	69082699	cg25874953	enhancer	ANP32A	0.22364	0.37442	0.15078	0.0362393	0.390928	0.20533	0.2375	0.27109	0.2223	0.18198	0.41519	0.44118	0.3554	0.47021	0.29	0.32	0.25	0.28	0.12	0.1	0.07	0.1
chr15:90357902-90358402_2	15	90358202	90358702	cg12382398;cg19405555	enh_prom	ANPEP	0.071386	0.204113	0.132727	0.00990833	0.314467	0.0936	0.084455	0.06435	0.07082	0.043705	0.286095	0.16544	0.26212	0.182585	0.06	0.09	0.05	0.07	0.065	0.06	0.065	0.065
chr15:90355385-90355385_1	15	90355135	90355635	cg04857054	enhancer	ANPEP	0.429882	0.699284	0.269402	0.0070904	0.289688	0.44205	0.41797	0.4641	0.37933	0.44596	0.82977	0.79071	0.74375	0.56689	0.83	0.81	0.84	0.82	0.79	0.74	0.78	0.43
chr2:69248344-69248344_1	2	69248094	69248594	cg11419304	enhancer	ANTXR1	0.127106	0.497084	0.369978	0.0216804	0.364653	0.17348	0.16992	0.10224	0.10654	0.08335	0.55241	0.35125	0.76503	0.63201	0.64	0.58	0.68	0.65	0.45	0.39	0.39	0.38
chr2:69289105-69289105_1	2	69288855	69289355	cg22613639	enhancer	ANTXR1	0.49514	0.712286	0.217146	0.0125253	0.329156	0.56575	0.55984	0.46911	0.40861	0.47239	0.80999	0.82533	0.53055	0.65154	0.86	0.9	0.93	0.88	0.71	0.64	0.73	0.65
chr2:69429528-69429528_1	2	69429278	69429778	cg26912363	enhancer	ANTXR1	0.463032	0.714322	0.25129	0.00210944	0.204425	0.5422	0.50186	0.36353	0.51083	0.39674	0.78759	0.65596	0.67405	0.84146	0.86	0.87	0.88	0.89	0.7	0.7	0.6	0.63
chr15:60687284-60687284_1	15	60687034	60687534	cg13313836	enhancer	ANXA2	0.460552	0.26523	-0.195322	0.0254007	0.372374	0.35767	0.56843	0.54657	0.31234	0.51775	0.29418	0.19457	0.22232	0.17504	0.81	0.86	0.84	0.82	0.08	0.1	0.09	0.12
chr15:60673898-60673898_1	15	60673648	60674148	cg25515997	enhancer	ANXA2	0.135634	0.515806	0.380172	0.0465296	0.408645	0.10544	0.1384	0.19132	0.14418	0.09883	0.52841	0.36033	0.84191	0.74997	0.9	0.92	0.92	0.89	0.65	0.64	0.62	0.64
chr15:60688522-60689022_1	15	60688422	60688922	cg22365276	enh_prom	ANXA2	0.667378	0.34349	-0.323888	0.0056391	0.27339	0.59887	0.81903	0.64299	0.52392	0.75208	0.53037	0.20158	0.25494	0.47593	0.89	0.87	0.88	0.87	0.13	0.09	0.1	0.17
chr2:69993975-69994475_1	2	69993875	69994375	cg25099065	enh_ins	ANXA4	0.787484	0.620226	-0.167258	0.00961859	0.311832	0.68784	0.83199	0.81679	0.74648	0.85432	0.63592	0.55845	0.52626	0.63506	0.88	0.89	0.87	0.9	0.77	0.76	0.78	0.78
chr2:70009201-70009351_1	2	70009026	70009526	cg22792910;cg08792812	enhancer	ANXA4	0.588965	0.311444	-0.277521	0.0296098	0.379339	0.605145	0.60548	0.56173	0.57718	0.59529	0.322725	0.44278	0.12317	0.12465	0.58	0.57	0.515	0.55	0.475	0.455	0.435	0.455
chr5:150485006-150485006_1	5	150484756	150485256	cg11172682	enhancer	ANXA6	0.519088	0.69712	0.178032	0.039283	0.394775	0.56535	0.67294	0.44766	0.45389	0.4556	0.7031	0.71898	0.83067	0.7428	0.75	0.73	0.68	0.73	0.81	0.73	0.79	0.76
chr5:150480839-150480839_1	5	150480589	150481089	cg06009042	enhancer	ANXA6	0.56927	0.34319	-0.22608	0.0206221	0.364336	0.61848	0.57634	0.52868	0.58591	0.53694	0.28705	0.26743	0.30628	0.26247	0.83		0.82	0.82	0.64	0.6	0.6	0.6
chr5:150521007-150521507_1	5	150520907	150521407	cg18643093	enh_prom	ANXA6	0.261852	0.425352	0.1635	0.00322466	0.233048	0.33149	0.30004	0.24287	0.2553	0.17956	0.43625	0.34681	0.37374	0.50942	0.3	0.31	0.36	0.36	0.63	0.62	0.63	0.64
chr2:201474153-201474653_1	2	201474053	201474553	cg16507262	enh_prom	AOX1	0.367636	0.567854	0.200218	0.0419035	0.399705	0.34068	0.24258	0.41994	0.45448	0.3805	0.65851	0.38703	0.72686	0.64803	0.9	0.89	0.92	0.92	0.55	0.57	0.52	0.46
chr2:201465663-201465663_1	2	201465413	201465913	cg14707353	enhancer	AOX1	0.077214	0.48363	0.406416	0.0229985	0.367258	0.10572	0.06382	0.10479	0.03963	0.07211	0.57581	0.37683	0.62273	0.74768	0.91	0.87	0.92	0.91	0.7	0.73	0.69	0.73
chr19:50290079-50290079_1	19	50289829	50290329	cg22469948	enhancer	AP2A1	0.101694	0.28992	0.188226	0.0213208	0.364428	0.1078	0.10092	0.10836	0.10085	0.09054	0.4172	0.25305	0.3022	0.36055	0.71	0.68	0.74	0.72	0.58	0.57	0.5	0.54
chr19:50306072-50306072_1	19	50305822	50306322	cg22465479	enhancer	AP2A1	0.100874	0.253156	0.152282	0.0344414	0.38784	0.09475	0.15848	0.1113	0.08235	0.05749	0.28687	0.43121	0.18585	0.20897	0.89	0.86	0.89	0.88	0.61	0.68	0.65	0.67
chr19:50305092-50305592_1	19	50304992	50305492	cg14557787	enh_prom	AP2A1	0.17251	0.367412	0.194902	0.00680065	0.286117	0.22866	0.21588	0.13807	0.23072	0.04922	0.44976	0.38156	0.34571	0.43561	0.97	0.96	0.97	0.95	0.87	0.92	0.87	0.87
chr11:955120-955328_1	11	954974	955474	cg12914733;cg20877443	enhancer	AP2A2	0.743356	0.856685	0.113329	0.00447302	0.256202	0.78144	0.74809	0.72637	0.71373	0.74715	0.8985	0.777085	0.864865	0.901025	0.85	0.885	0.87	0.835	0.63	0.57	0.575	0.595
chr11:925218-925718_1	11	925118	925618	cg26608305	enh_prom	AP2A2	0.51533	0.344262	-0.171068	0.0488054	0.412049	0.48707	0.57525	0.54653	0.40488	0.56292	0.48895	0.46141	0.21209	0.19112	0.56	0.44	0.48	0.48	0.89	0.87	0.82	0.84
chr11:928439-928439_1	11	928189	928689	cg16730825	promoter	AP2A2	0.662396	0.848188	0.185792	0.00041372	0.11589	0.71695	0.59261	0.68812	0.66936	0.64494	0.82241	0.86565	0.86001	0.84628	0.59	0.64	0.71	0.65	0.69	0.53	0.62	0.68
chr11:932441-932441_1	11	932191	932691	cg25881851	enhancer	AP2A2	0.414268	0.587888	0.17362	0.0144019	0.341009	0.42587	0.54325	0.44756	0.29104	0.36362	0.70011	0.63832	0.54962	0.5526	0.82	0.83	0.84	0.83	0.37	0.49	0.47	0.47
chr11:924500-924646_1	11	924323	924823	cg07160748;cg21798544;cg10589281	promoter	AP2A2	0.621983	0.723822	0.101839	0.00464657	0.259021	0.64138	0.59834	0.644737	0.55375	0.67171	0.74787	0.71792	0.749533	0.728907	0.83	0.81	0.826667	0.81	0.746667	0.743333	0.736667	0.733333
chr15:29362669-29362669_1	15	29362419	29362919	cg24195796;cg12756897	enhancer	APBA2	0.223428	0.62829	0.404862	0.0151909	0.344565	0.28598	0.26634	0.20939	0.24272	0.11271	0.83308	0.38704	0.82366	0.72953	0.93	0.92	0.91	0.92	0.46	0.57	0.39	0.38
chr15:29247458-29247458_1	15	29247208	29247708	cg01650818	enhancer	APBA2	0.05555	0.43776	0.38221	0.0339152	0.38715	0.06497	0.06095	0.0532	0.05602	0.04261	0.43311	0.25649	0.71367	0.69131	0.02	0.02	0.03	0.02	0.65	0.68	0.71	0.61
chr11:116708064-116708658_2	11	116708364	116708864	cg26734040;cg09558982	enh_prom	APOA1	0.678082	0.395352	-0.28273	0.00372335	0.244076	0.69537	0.71845	0.63627	0.66352	0.6768	0.46999	0.54801	0.26622	0.33376	0.89	0.89	0.88	0.88	0.81	0.78	0.75	0.81
chr11:116708064-116708658_1	11	116707964	116708464	cg03010018;cg19324627	enh_prom	APOA1	0.787098	0.544213	-0.242885	0.0134738	0.335861	0.798945	0.74593	0.77415	0.76806	0.848405	0.542095	0.729915	0.385505	0.45165	0.875	0.86	0.87	0.875	0.7	0.7	0.66	0.685
chr22:39435912-39436412_1	22	39435812	39436312	cg17385662;cg10191799;cg10016348	enh_prom	APOBEC3F	0.529633	0.635364	0.105731	0.0142369	0.339884	0.545143	0.56903	0.529783	0.446633	0.557573	0.643553	0.592067	0.731257	0.615003	0.586667	0.62	0.583333	0.573333	0.676667	0.64	0.64	0.626667
chr22:39440294-39440294_1	22	39440044	39440544	cg09582545	enhancer	APOBEC3F	0.647696	0.800524	0.152828	7.203e-05	0.0603718	0.63092	0.68101	0.61305	0.63792	0.67558	0.83868	0.81184	0.7585	0.77142	0.85	0.85	0.86	0.86	0.82	0.82	0.81	0.82
chr11:72451421-72451421_1	11	72451171	72451671	cg16044480	enhancer	ARAP1	0.571954	0.769406	0.197452	0.00489327	0.26376	0.57251	0.56192	0.54771	0.57244	0.60519	0.82912	0.66107	0.83799	0.82101	0.56	0.55	0.62	0.61	0.85	0.84	0.84	0.86
chr11:72408394-72408512_1	11	72408203	72408703	cg27090029;cg27321325;cg00238848	promoter	ARAP1	0.595573	0.791093	0.19552	0.00014487	0.0783505	0.53715	0.64047	0.5999	0.556803	0.643543	0.817997	0.835163	0.80356	0.77014	0.933333	0.92	0.93	0.93	0.513333	0.46	0.486667	0.496667
chr11:72433359-72433859_2	11	72433659	72434159	cg01589860;cg00350448	enh_prom	ARAP1	0.388585	0.283183	-0.105402	0.0400752	0.39624	0.376785	0.351535	0.424685	0.392325	0.397595	0.216655	0.322295	0.260105	0.21314	0.37	0.355	0.36	0.31	0.44	0.4	0.42	0.385
chr10:32095866-32096516_2	10	32096166	32096666	cg05339847	enh_prom_ins	ARHGAP12	0.67757	0.862264	0.184694	0.0319235	0.383216	0.54406	0.75898	0.73899	0.53402	0.8118	0.89454	0.85721	0.84124	0.87445	0.9	0.9	0.89	0.85	0.83	0.83	0.83	0.82
chr10:32095866-32096516_1	10	32095766	32096266	cg05194545	enh_prom_ins	ARHGAP12	0.623316	0.851232	0.227916	0.015024	0.34439	0.5053	0.60458	0.75815	0.48365	0.7649	0.84972	0.75015	0.89915	0.91733	0.94	0.91	0.91	0.93	0.84	0.85	0.85	0.85
chr10:32201692-32202192_1	10	32201592	32202092	cg02093006	enh_prom	ARHGAP12	0.821424	0.37201	-0.449414	0.0124832	0.328857	0.82138	0.8302	0.83038	0.74099	0.88417	0.45442	0.4726	0.09241	0.16462	0.87	0.88	0.89	0.9	0.82	0.83	0.79	0.79
chr6:129959739-129959739_1	6	129959489	129959989	cg17556406	enhancer	ARHGAP18	0.89656	0.418964	-0.477596	0.0259272	0.372886	0.90224	0.88076	0.86772	0.8914	0.94068	0.58171	0.49169	0.08155	0.12765	0.94	0.94	0.94	0.93	0.74	0.61	0.47	0.68
chr6:129982785-129982785_1	6	129982535	129983035	cg11179695	enhancer	ARHGAP18	0.589398	0.778884	0.189486	0.00300382	0.226374	0.6277	0.63124	0.62098	0.45624	0.61083	0.87148	0.68758	0.76988	0.80434	0.93	0.92	0.92	0.94	0.61	0.56	0.53	0.59
chr10:49812097-49812597_1	10	49811997	49812497	cg11676636	enh_prom	ARHGAP22	0.748022	0.258746	-0.489276	0.00156004	0.183916	0.72795	0.71828	0.73652	0.77102	0.78634	0.41681	0.4175	0.11682	0.11901	0.93	0.93	0.93	0.93	0.44	0.61	0.5	0.28
chr10:49710976-49710976_1	10	49710726	49711226	cg15805567	enhancer	ARHGAP22	0.62297	0.34153	-0.28144	0.0264212	0.373869	0.63869	0.64389	0.5757	0.63266	0.62391	0.39032	0.56358	0.11442	0.19156	0.75	0.69	0.77	0.77	0.56	0.57	0.47	0.5
chr10:49674151-49674651_1	10	49674051	49674551	cg16775752;cg25139229;cg26117265;cg01677623	enh_prom	ARHGAP22	0.280481	0.547382	0.266902	0.0350742	0.388969	0.361455	0.280205	0.237517	0.315758	0.207467	0.597372	0.359205	0.76622	0.685473	0.9225	0.9125	0.925	0.92	0.355	0.2775	0.2625	0.2975
chr10:49797259-49797259_1	10	49797009	49797509	cg07011168	enhancer	ARHGAP22	0.762156	0.495896	-0.26626	0.00048429	0.124016	0.63366	0.82018	0.77436	0.78908	0.7935	0.48764	0.54335	0.48604	0.45676	0.62	0.62	0.6	0.6	0.59	0.62	0.57	0.57
chr10:49811697-49812197_1	10	49811597	49812097	cg07371628	enh_prom	ARHGAP22	0.534298	0.381636	-0.152662	0.0420136	0.399926	0.50642	0.4638	0.54121	0.59506	0.565	0.41055	0.44964	0.2763	0.24525	0.79	0.73	0.8	0.79	0.3	0.27	0.26	0.26
chr10:49674551-49675051_1	10	49674451	49674951	cg16775752;cg25139229;cg26154937	enh_prom	ARHGAP22	0.155247	0.415339	0.260092	0.034398	0.387837	0.241	0.144523	0.112207	0.204693	0.0738133	0.466043	0.288527	0.61858	0.547007	0.923333	0.916667	0.916667	0.916667	0.28	0.196667	0.166667	0.22
chr5:142580368-142580868_1	5	142580268	142580768	cg14555350	enh_prom	ARHGAP26	0.568328	0.14534	-0.422988	0.00035213	0.107073	0.49987	0.57248	0.57312	0.64051	0.55566	0.07361	0.12559	0.12138	0.06724	0.83	0.8	0.84	0.83	0.55	0.55	0.53	0.49
chr5:142382188-142382188_1	5	142381938	142382438	cg22184990	enhancer	ARHGAP26	0.61224	0.460544	-0.151696	0.0442503	0.404657	0.60545	0.56222	0.63556	0.56005	0.69792	0.52193	0.34639	0.59044	0.52242	0.08	0.09	0.09	0.11	0.73	0.73	0.74	0.78
chr5:142499847-142499847_1	5	142499597	142500097	cg07618462	enhancer	ARHGAP26	0.684305	0.837566	0.153261	0.0100285	0.314652	0.59894		0.72985	0.71754	0.69089	0.87354	0.79897	0.88644	0.89977	0.89	0.93	0.9	0.9	0.81	0.85	0.79	0.82
chr5:142444988-142444988_1	5	142444738	142445238	cg00997251	enhancer	ARHGAP26	0.600436	0.111786	-0.48865	2.764e-06	0.0241954	0.60918	0.67142	0.56953	0.5024	0.64965	0.04445	0.19198	0.09873	0.05631	0.52	0.53	0.55	0.47	0.64	0.72	0.7	0.69
chr5:142422241-142422241_1	5	142421991	142422491	cg11796181	enhancer	ARHGAP26	0.89171	0.63047	-0.26124	0.027752	0.375891	0.89352	0.883	0.88639	0.86244	0.9332	0.55079	0.75535	0.52689	0.45064	0.93	0.9	0.91	0.95	0.89	0.87	0.9	0.9
chr5:142458116-142458116_1	5	142457866	142458366	cg11867084	enhancer	ARHGAP26	0.222128	0.466496	0.244368	0.0163363	0.349818	0.27055	0.29149	0.23254	0.13924	0.17682	0.57518	0.32544	0.47616	0.64163	0.91	0.73	0.86	0.84	0.76	0.8	0.75	0.77
chr5:142362123-142362123_1	5	142361873	142362373	cg18844163	enhancer	ARHGAP26	0.462446	0.303404	-0.159042	0.0376014	0.392366	0.39837	0.34744	0.46097	0.63898	0.46647	0.19708	0.2793	0.32128	0.27823	0.69	0.71	0.66	0.67	0.34	0.35	0.32	0.31
chr17:79827469-79828098_2	17	79827769	79828269	cg06457408	enh_prom	ARHGDIA	0.204762	0.355992	0.15123	0.0289423	0.378244	0.26047	0.24081	0.14925	0.21784	0.15544	0.39114	0.26532	0.46667	0.43134	0.61	0.55	0.62	0.6	0.64	0.61	0.59	0.61
chr17:79825681-79825681_1	17	79825431	79825931	cg10236857	enhancer	ARHGDIA	0.21387	0.375998	0.162128	0.0178944	0.355545	0.3006	0.20418	0.20405	0.22593	0.13459	0.44468	0.33036	0.36469	0.49708	0.68	0.67	0.68	0.65	0.5	0.54	0.53	0.54
chr17:79826316-79826316_1	17	79826066	79826566	cg25141766	enhancer	ARHGDIA	0.060256	0.282706	0.22245	0.0125426	0.32918	0.07015	0.07947	0.05598	0.07204	0.02364	0.37309	0.25107	0.33827	0.3618	0.93	0.89	0.88	0.9	0.83	0.82	0.83	0.81
chr8:1843398-1843398_1	8	1843148	1843648	cg16852369	enhancer	ARHGEF10	0.531004	0.235228	-0.295776	0.00037633	0.111352	0.4144	0.52067	0.6487	0.56375	0.5075	0.30255	0.21552	0.3138	0.18359	0.13	0.12	0.13	0.07	0.22	0.33	0.37	0.23
chr8:1776347-1776347_1	8	1776097	1776597	cg24889829	enhancer	ARHGEF10	0.72393	0.436504	-0.287426	0.0190773	0.359677	0.70853	0.69844	0.71362	0.75203	0.74703	0.30789	0.6011	0.30684	0.32188	0.85	0.85	0.86	0.87	0.36	0.48	0.44	0.38
chr8:1777477-1778042_1	8	1777377	1777877	cg18797823;cg11492536	enhancer	ARHGEF10	0.367902	0.132343	-0.235559	0.00771099	0.295379	0.3928	0.320385	0.31743	0.53766	0.271235	0.06729	0.29619	0.05197	0.06129	0.665	0.67	0.65	0.645	0.36	0.54	0.565	0.33
chr8:1878841-1879436_1	8	1878741	1879241	cg04804094	enh_ins	ARHGEF10	0.44108	0.666118	0.225038	0.00235634	0.211919	0.48071	0.39926	0.44834	0.45806	0.41903	0.68528	0.66485	0.7136	0.74242	0.72	0.67	0.75	0.74	0.36	0.39	0.36	0.36
chr8:1906312-1906498_1	8	1906155	1906655	cg13056369;cg03125531;cg26195495;cg13522891	enhancer	ARHGEF10	0.146783	0.346633	0.19985	0.0198028	0.361624	0.17011	0.196245	0.15475	0.12268	0.0901275	0.498738	0.213253	0.39918	0.399313	0.8825	0.875	0.87	0.9025	0.2675	0.275	0.3775	0.3325
chr11:73073308-73073933_1	11	73073208	73073708	cg23460145	enh_prom	ARHGEF17	0.375044	0.535424	0.16038	0.00214906	0.205908	0.40148	0.43532	0.35111	0.35328	0.33403	0.55878	0.59698	0.49462	0.58016	0.9	0.83	0.87	0.85	0.3	0.26	0.32	0.29
chr11:73076892-73076892_1	11	73076642	73077142	cg01773858	enhancer	ARHGEF17	0.581748	0.8305	0.248752	0.0044315	0.255119	0.70883	0.55665	0.56594	0.50273	0.57459	0.85055	0.9491	0.87471	0.83081	0.93	0.92	0.94	0.94	0.83	0.84	0.81	0.82
chr11:73043425-73043925_1	11	73043325	73043825	cg07648709	enh_prom	ARHGEF17	0.116528	0.349174	0.232646	0.0316929	0.38306	0.12887	0.12611	0.13809	0.11531	0.07426	0.36502	0.28092	0.52636	0.46149	0.87	0.84	0.85	0.86	0.48	0.43	0.41	0.39
chr11:73036247-73036247_1	11	73035997	73036497	cg06059409;cg06640773	enhancer	ARHGEF17	0.096538	0.411598	0.31506	0.030071	0.380409	0.11418	0.09776	0.11299	0.09583	0.06193	0.4558	0.26419	0.64185	0.57128	0.74	0.65	0.77	0.72	0.63	0.6	0.59	0.59
chr11:73021051-73021551_1	11	73020951	73021451	cg14108978	enh_prom	ARHGEF17	0.224018	0.623508	0.39949	0.0333402	0.386203	0.26617	0.19318	0.28479	0.18293	0.19302	0.72152	0.42983	0.91728	0.81439	0.92	0.86	0.93	0.91	0.81	0.79	0.78	0.8
chr3:56833374-56833874_2	3	56833674	56834174	cg21077300	prom_ins	ARHGEF3	0.348236	0.177146	-0.17109	0.0164247	0.349828	0.39897	0.32214	0.39014	0.34909	0.28084	0.19077	0.11772	0.12206	0.10406	0.1	0.06	0.06	0.06	0.1	0.14	0.08	0.1
chr3:57102900-57102900_1	3	57102650	57103150	cg25799109	enhancer	ARHGEF3	0.062492	0.41626	0.353768	0.0186492	0.358389	0.0684	0.07507	0.06077	0.03974	0.06848	0.46776	0.35606	0.5292	0.6355	0.4	0.41	0.51	0.41	0.78	0.78	0.76	0.72
chr3:56810151-56810749_1	3	56810051	56810551	cg15012214;cg12325605	enhancer	ARHGEF3	0.772265	0.474815	-0.29745	0.00036381	0.109613	0.740505	0.746485	0.80939	0.732105	0.83284	0.45555	0.366025	0.43917	0.53599	0.655	0.69	0.705	0.69	0.5	0.57	0.505	0.48
chr3:57032141-57032141_1	3	57031891	57032391	cg05400732	enhancer	ARHGEF3	0.27532	0.502988	0.227668	0.0165495	0.350071	0.34986	0.38716	0.25311	0.22386	0.16261	0.68045	0.52096	0.4822	0.5272	0.94	0.94	0.62	0.93	0.74	0.69	0.65	0.68
chr13:111933653-111933653_1	13	111933403	111933903	cg03211447	enhancer	ARHGEF7	0.736182	0.418192	-0.31799	0.0158612	0.348237	0.81138	0.42264	0.76766	0.88108	0.79815	0.53668	0.44413	0.29164	0.24888	0.92	0.93	0.92	0.92	0.82	0.83	0.81	0.82
chr13:111837676-111837676_1	13	111837426	111837926	cg09129334	enhancer	ARHGEF7	0.468868	0.880908	0.41204	5.537e-05	0.0556356	0.52559	0.46609	0.45675	0.53965	0.35626	0.92552	0.9278	0.93778	0.8892	0.63	0.68	0.65	0.58	0.7	0.75	0.69	0.72
chr6:157391679-157391679_1	6	157391429	157391929	cg11520719	enhancer	ARID1B	0.220266	0.438598	0.218332	0.0319129	0.383216	0.13674	0.25661	0.23338	0.17471	0.29989	0.39288	0.71301	0.33744	0.40677	0.64	0.64	0.62	0.61	0.36	0.34	0.35	0.24
chr6:157508679-157508679_1	6	157508429	157508929	cg19343518	enhancer	ARID1B	0.563238	0.7645	0.201262	0.00604999	0.278933	0.65438	0.62536	0.5174	0.52505	0.494	0.82922	0.7065	0.85772	0.79999	0.88	0.87	0.85	0.9	0.69	0.68	0.7	0.7
chr6:157161545-157161545_1	6	157161295	157161795	cg02662417	enhancer	ARID1B	0.33888	0.160534	-0.178346	0.0327941	0.38537	0.5478	0.30523	0.31507	0.33183	0.19447	0.19374	0.19175	0.11213	0.09621	0.55	0.56	0.51	0.65	0.68	0.69	0.68	0.65
chr6:157246895-157246895_1	6	157246645	157247145	cg17719099	enhancer	ARID1B	0.558826	0.75783	0.199004	0.00505362	0.265216	0.54386	0.60858	0.57373	0.44463	0.62333	0.78808	0.87743	0.78031	0.69911	0.9	0.88	0.88	0.9	0.45	0.51	0.42	0.44
chr6:157464888-157465388_1	6	157464788	157465288	cg12093241	enh_prom	ARID1B	0.391296	0.207876	-0.18342	0.0308898	0.381853	0.39963	0.47556	0.37973	0.32629	0.37527	0.37775	0.11715	0.08123	0.14945	0.8	0.77	0.73	0.75	0.68	0.66	0.67	0.65
chr6:157345016-157345516_1	6	157344916	157345416	cg17164954	enh_ins	ARID1B	0.427512	0.69283	0.265318	0.00611244	0.279172	0.52773	0.36416	0.43379	0.45765	0.35423	0.75705	0.66542	0.79519	0.76524	0.31	0.44	0.27	0.3	0.68	0.71	0.72	0.69
chr6:157187270-157187770_1	6	157187170	157187670	cg06785293	enh_prom	ARID1B	0.04475	0.46262	0.41787	0.027431	0.375145	0.05308	0.05809	0.04277	0.04489	0.02492	0.74548	0.25209	0.68629	0.52156	0.65	0.64	0.66	0.68	0.72	0.7	0.71	0.68
chr19:932536-933036_1	19	932436	932936	cg02695969;cg26857315	enh_prom	ARID3A	0.061551	0.467961	0.40641	0.0228285	0.366852	0.05544	0.092505	0.06966	0.05669	0.03346	0.573925	0.258825	0.710275	0.657275	0.055	0.08	0.045	0.055	0.095	0.125	0.075	0.095
chr19:941824-942324_1	19	941724	942224	cg01950129	enh_prom	ARID3A	0.535556	0.691152	0.155596	0.035711	0.389911	0.47308	0.58816	0.56285	0.46944	0.58425	0.72494	0.51251	0.78844	0.78136	0.67	0.67	0.69	0.67	0.65	0.66	0.62	0.6
chr19:935259-935259_1	19	935009	935509	cg25298189	enhancer	ARID3A	0.334356	0.554176	0.21982	0.00347018	0.23839	0.2866	0.3081	0.41212	0.24667	0.41829	0.46494	0.58959	0.46726	0.5691	0.43	0.44	0.41	0.41	0.14	0.15	0.16	0.25
chr19:940624-941124_1	19	940524	941024	cg02001279;cg12713583	enh_prom	ARID3A	0.110385	0.45698	0.346595	0.00479002	0.261977	0.147765	0.108315	0.12756	0.11219	0.056095	0.52408	0.374995	0.54375	0.597365	0.18	0.13	0.165	0.14	0.265	0.26	0.205	0.28
chr19:951681-951681_1	19	951431	951931	cg22035959	enhancer	ARID3A	0.022418	0.255896	0.233478	0.0347464	0.388441	0.02399	0.02572	0.01012	0.04418	0.00808	0.34948	0.11891	0.42336	0.34841	0.8	0.75	0.8	0.83	0.44	0.36	0.38	0.4
chr19:941024-941524_1	19	940924	941424	cg02001279	enh_prom	ARID3A	0.125914	0.48781	0.361896	0.00074107	0.145161	0.19142	0.11448	0.14215	0.12113	0.06039	0.55376	0.43499	0.56662	0.56473	0.26	0.18	0.24	0.19	0.32	0.34	0.25	0.36
chr2:97204151-97204651_1	2	97204051	97204551	cg19954537	enh_prom	ARID5A	0.085132	0.571922	0.48679	0.0315065	0.382839	0.13614	0.0826	0.06686	0.10374	0.03632	0.71749	0.26912	0.89664	0.82158	0.02	0.02	0.01	0.02	0.76	0.77	0.74	0.74
chr2:97207598-97207598_1	2	97207348	97207848	cg09014716	enhancer	ARID5A	0.1482	0.597572	0.449372	0.0174947	0.35344	0.1584	0.206	0.14697	0.13818	0.09145	0.74283	0.34368	0.82783	0.78885	0.89	0.88	0.89	0.9	0.9	0.89	0.87	0.89
chr2:97204789-97205289_1	2	97204689	97205189	cg13112407	enh_prom	ARID5A	0.703234	0.845918	0.142684	0.00458163	0.257968	0.77417	0.74893	0.62847	0.69105	0.67355	0.88343	0.89583	0.87979	0.80394	0.21	0.25	0.25	0.22	0.84	0.84	0.8	0.84
chr2:97203390-97203954_1	2	97203290	97203790	cg14174055	enh_prom	ARID5A	0.11933	0.297872	0.178542	0.045393	0.40653	0.21005	0.10149	0.1048	0.11197	0.06834	0.30707	0.18511	0.44763	0.42356	0.1	0.09	0.09	0.1	0.34	0.42	0.34	0.32
chr10:63734682-63734682_1	10	63734432	63734932	cg27027230	enhancer	ARID5B	0.19994	0.566628	0.366688	0.0181269	0.356291	0.26386	0.16075	0.20686	0.15169	0.21654	0.70548	0.42423	0.67468	0.77177	0.86	0.87	0.88	0.9	0.53	0.59	0.5	0.56
chr10:63671403-63671403_1	10	63671153	63671653	cg26758131	enhancer	ARID5B	0.500216	0.655812	0.155596	0.0136993	0.337014	0.55506	0.48815	0.49639	0.47908	0.4824	0.73057	0.69571	0.5121	0.70756	0.84	0.86	0.86	0.86	0.76	0.78	0.78	0.8
chr10:63776828-63776828_1	10	63776578	63777078	cg18522931	enhancer	ARID5B	0.08687	0.423426	0.336556	0.0381185	0.393106	0.07938	0.12176	0.12127	0.05782	0.05412	0.68931	0.19318	0.56811	0.54069	0.33	0.3	0.23	0.24	0.64	0.6	0.56	0.61
chr10:63834800-63834800_1	10	63834550	63835050	cg17744037	enhancer	ARID5B	0.254372	0.636608	0.382236	0.0245399	0.371036	0.27785	0.31987	0.24246	0.24344	0.18824	0.75523	0.47283	0.83749	0.83398	0.87	0.88	0.94	0.9	0.78	0.8	0.81	0.81
chr15:80878744-80878744_1	15	80878494	80878994	cg08371852	enhancer	ARNT2	0.43109	0.687938	0.256848	0.0442548	0.404657	0.42507	0.56098	0.42561	0.32532	0.41847	0.80236	0.38434	0.87347	0.80016	0.8	0.76	0.84	0.8	0.31	0.39	0.38	0.3
chr15:80743325-80743325_1	15	80743075	80743575	cg09859040	enhancer	ARNT2	0.54475	0.313912	-0.230838	0.047437	0.409847	0.50014	0.776	0.51598	0.32516	0.60647	0.53568	0.13829	0.32596	0.3268	0.96	0.98	0.96	0.95	0.48	0.55	0.47	0.35
chr15:80772688-80772688_1	15	80772438	80772938	cg20330023	enhancer	ARNT2	0.73985	0.473718	-0.266132	0.0212036	0.364384	0.72711	0.68288	0.73893	0.72507	0.82526	0.46375	0.61075	0.32558	0.29444	0.81	0.81	0.83	0.81	0.79	0.81	0.77	0.76
chr7:98990526-98991065_1	7	98990426	98990926	cg10428938;cg10119082	enh_prom	ARPC1B	0.086304	0.203714	0.11741	0.0355996	0.38966	0.11657	0.1031	0.090475	0.067795	0.05358	0.301175	0.135305	0.15784	0.293715	0.165	0.195	0.18	0.18	0.275	0.24	0.2	0.26
chr7:98990526-98991065_2	7	98990826	98991326	cg05715492	enh_prom	ARPC1B	0.19177	0.429682	0.237912	0.00291969	0.224704	0.30092	0.23159	0.1782	0.12954	0.1186	0.52397	0.33825	0.43267	0.52797	0.55	0.63	0.55	0.59	0.57	0.57	0.48	0.45
chr11:75050147-75050147_1	11	75049897	75050397	cg12041266	enhancer	ARRB1	0.817076	0.498334	-0.318742	0.00643963	0.28195	0.79224	0.77213	0.81111	0.83507	0.87483	0.47781	0.29548	0.60488	0.44556	0.79	0.79	0.76	0.76	0.31	0.29	0.33	0.31
chr11:75061588-75062282_1	11	75061488	75061988	cg02449461	enh_prom_ins	ARRB1	0.374142	0.530438	0.156296	0.016096	0.3489	0.33144	0.36302	0.39645	0.37657	0.40323	0.59445	0.41196	0.53372	0.63994	0.34	0.35	0.27	0.32	0.26	0.2	0.21	0.24
chr5:78094446-78094446_1	5	78094196	78094696	cg11577898	enhancer	ARSB	0.848526	0.661974	-0.186552	0.0182899	0.357471	0.8247	0.88093	0.80835	0.84361	0.88504	0.61602	0.66276	0.65365	0.53482	0.89	0.87	0.88	0.88	0.77	0.78	0.77	0.77
chr5:78277492-78277492_1	5	78277242	78277742	cg08393937	enhancer	ARSB	0.10801	0.354222	0.246212	0.0428374	0.401568	0.09663	0.12715	0.12704	0.12621	0.06302	0.53321	0.24941	0.3215	0.55516	0.72	0.75	0.64	0.59	0.82	0.82	0.78	0.78
chr5:78126647-78126647_1	5	78126397	78126897	cg27361227	enhancer	ARSB	0.14136	0.32793	0.18657	0.00441261	0.255119	0.19524	0.15279	0.17766	0.09432	0.08679	0.31971	0.30845	0.40047	0.40942	0.84	0.86	0.89	0.87	0.89	0.87	0.89	0.87
chr4:114899950-114900681_1	4	114899850	114900350	cg18378811	enh_prom	ARSJ	0.099942	0.550126	0.450184	0.0347568	0.388441	0.12774	0.08517	0.14223	0.06742	0.07715	0.69206	0.29779	0.81477	0.82517	0.89	0.89	0.91	0.88	0.29	0.48	0.53	0.42
chr4:114900181-114900850_1	4	114900081	114900581	cg12214451	enh_prom	ARSJ	0.056558	0.170626	0.114068	0.0419988	0.399847	0.06191	0.05846	0.0656	0.06006	0.03676	0.12248	0.13013	0.26014	0.26578	0.38	0.42	0.45	0.35	0.34	0.5	0.29	0.29
chr8:131344855-131344855_1	8	131344605	131345105	cg07799299	enhancer	ASAP1	0.43067	0.26739	-0.16328	0.0419803	0.39984	0.32192	0.52789	0.49947	0.27532	0.52875	0.25945	0.19999	0.18411	0.31248	0.82	0.82	0.86	0.85	0.78	0.83	0.81	0.79
chr8:131368333-131368833_1	8	131368233	131368733	cg16154713	enh_prom	ASAP1	0.91567	0.708728	-0.206942	0.0213901	0.364433	0.86684	0.92211	0.92745	0.90291	0.95904	0.64938	0.8069	0.79607	0.50627	0.91	0.86	0.89	0.87	0.85	0.86	0.89	0.83
chr8:131075016-131075016_1	8	131074766	131075266	cg19844232	enhancer	ASAP1	0.78187	0.598842	-0.183028	0.00013912	0.0768351	0.78139	0.76678	0.73373	0.7959	0.83155	0.54975	0.60468	0.6635	0.61522	0.89	0.87	0.91	0.89	0.57	0.58	0.59	0.52
chr8:131369496-131369996_1	8	131369396	131369896	cg08447387	enh_prom	ASAP1	0.615672	0.328358	-0.287314	0.00716904	0.290895	0.57296	0.68266	0.62911	0.50367	0.68996	0.40981	0.41275	0.17589	0.17188	0.63	0.55	0.59	0.59	0.69	0.71	0.7	0.69
chr8:131303466-131303466_1	8	131303216	131303716	cg14420490	enhancer	ASAP1	0.623878	0.256152	-0.367726	0.00730529	0.291944	0.34896	0.56208	0.70201	0.82385	0.68249	0.24837	0.28622	0.08078	0.20998	0.93	0.91	0.93	0.92	0.22	0.18	0.24	0.32
chr8:131276557-131276557_1	8	131276307	131276807	cg10611331	enhancer	ASAP1	0.734868	0.37988	-0.354988	0.00898964	0.308352	0.67951	0.82823	0.77548	0.67817	0.71295	0.33263	0.23339	0.48727	0.20877	0.9	0.9	0.91	0.91	0.71	0.78	0.78	0.75
chr8:131314596-131314596_1	8	131314346	131314846	cg13088471	enhancer	ASAP1	0.077734	0.23293	0.155196	0.0416732	0.39943	0.08089	0.06443	0.09052	0.07762	0.07521	0.4297	0.12607	0.18678	0.24348	0.85	0.84	0.81	0.8	0.43	0.42	0.42	0.42
chr8:131154466-131154466_1	8	131154216	131154716	cg04165366	enhancer	ASAP1	0.245394	0.612802	0.367408	0.0119958	0.32583	0.17883	0.41934	0.28195	0.19382	0.15303	0.74096	0.69406	0.80186	0.53679	0.92	0.93	0.93	0.94	0.81	0.79	0.79	0.77
chr2:9358577-9358577_1	2	9358327	9358827	cg00013804	enhancer	ASAP2	0.724146	0.545848	-0.178298	0.0025366	0.215735	0.67764	0.70866	0.72156	0.73915	0.77372	0.58677	0.5261	0.59356	0.42935	0.89	0.88	0.89	0.87	0.88	0.9	0.87	0.83
chr2:9533573-9533887_1	2	9533480	9533980	cg21821308;cg08841544;cg25602930;cg01259423;cg21785832	enhancer	ASAP2	0.591951	0.799096	0.207145	0.00504817	0.265216	0.674108	0.647614	0.515416	0.588904	0.533714	0.82376	0.748998	0.886444	0.875822	0.928	0.93	0.932	0.94	0.812	0.812	0.8	0.812
chr2:9518324-9518751_2	2	9518624	9519124	cg23219253	enhancer	ASAP2	0.0724	0.361506	0.289106	0.0214279	0.364433	0.08137	0.08937	0.07604	0.07288	0.04234	0.46488	0.22451	0.52003	0.47694	0.89	0.86	0.88	0.85	0.71	0.69	0.69	0.61
chr2:9437253-9437253_1	2	9437003	9437503	cg10809282	enhancer	ASAP2	0.825134	0.424254	-0.40088	0.0107708	0.31897	0.87805	0.83387	0.80203	0.83795	0.77377	0.63829	0.29937	0.22505	0.30596	0.92	0.91	0.94	0.93	0.8	0.81	0.8	0.8
chr2:239334218-239334913_1	2	239334118	239334618	cg14266287;cg09734080;cg21360975	enh_prom	ASB1	0.788993	0.527289	-0.261704	0.0285376	0.377817	0.757527	0.816757	0.77696	0.750077	0.843647	0.48059	0.62686	0.425553	0.324553	0.91	0.92	0.906667	0.9	0.626667	0.643333	0.59	0.593333
chr2:239334013-239334718_2	2	239334313	239334813	cg09734080;cg14266287;cg21360975	enh_prom	ASB1	0.788993	0.527289	-0.261704	0.0285376	0.377817	0.757527	0.816757	0.77696	0.750077	0.843647	0.48059	0.62686	0.425553	0.324553	0.91	0.92	0.906667	0.9	0.626667	0.643333	0.59	0.593333
chr2:239334013-239334718_1	2	239333913	239334413	cg09734080	enh_prom	ASB1	0.766056	0.480914	-0.285142	0.0493335	0.412785	0.76299	0.79196	0.76509	0.69898	0.81126	0.48426	0.69155	0.25776	0.24234	0.82	0.85	0.85	0.82	0.56	0.57	0.55	0.53
chr10:73976556-73977056_1	10	73976456	73976956	cg17372758;cg23685969;cg15013801	enh_prom	ASCC1	0.479776	0.256706	-0.22307	0.00502344	0.265182	0.475613	0.525427	0.508493	0.413597	0.47575	0.268357	0.19425	0.171767	0.2243	0.856667	0.813333	0.866667	0.843333	0.406667	0.413333	0.353333	0.29
chr10:73885299-73885299_1	10	73885049	73885549	cg06285475	enhancer	ASCC1	0.325838	0.658976	0.333138	0.00490023	0.263867	0.34187	0.30634	0.37712	0.26291	0.34095	0.722	0.85524	0.46765	0.6442	0.88	0.85	0.85	0.85	0.88	0.88	0.87	0.85
chr1:155506056-155506056_1	1	155505806	155506306	cg08005692	enhancer	ASH1L	0.870342	0.692044	-0.178298	0.0114419	0.323182	0.81299	0.84997	0.88301	0.87619	0.92955	0.61775	0.76776	0.74131	0.5587	0.11	0.15	0.14	0.17	0.68	0.7	0.64	0.61
chr1:155510764-155510764_1	1	155510514	155511014	cg11658909	enhancer	ASH1L	0.516998	0.670906	0.153908	0.040608	0.397509	0.48053	0.56491	0.53216	0.45228	0.55511	0.76525	0.81884	0.55006	0.57035	0.69	0.67	0.71	0.71	0.68	0.67	0.62	0.66
chr8:62568172-62568172_1	8	62567922	62568422	cg11390489	enhancer	ASPH	0.22859	0.692432	0.463842	0.0239099	0.369082	0.27317	0.31369	0.21447	0.23758	0.10404	0.91711	0.46649	0.91955	0.88274	0.92	0.89	0.91	0.9	0.8	0.75	0.66	0.68
chr8:62624622-62625122_1	8	62624522	62625022	cg07118376	enh_prom	ASPH	0.656754	0.321596	-0.335158	0.0152625	0.345475	0.69297	0.64377	0.68734	0.60651	0.65318	0.23335	0.47083	0.17762	0.15375	0.32	0.35	0.23	0.28	0.25	0.21	0.17	0.19
chr17:79962036-79962536_1	17	79961936	79962436	cg16022580	enh_prom	ASPSCR1	0.18881	0.462644	0.273834	0.0332452	0.386128	0.20807	0.24924	0.17453	0.17329	0.13892	0.53112	0.35069	0.67206	0.57638	0.84	0.84	0.84	0.86	0.73	0.75	0.75	0.74
chr17:79963039-79963691_2	17	79963339	79963839	cg23160483;cg04817870	enhancer	ASPSCR1	0.66127	0.813523	0.152253	0.0362722	0.391006	0.74801	0.73962	0.587375	0.534545	0.6968	0.851075	0.79045	0.919225	0.84482	0.86	0.84	0.895	0.865	0.84	0.8	0.825	0.775
chr9:119748106-119748106_1	9	119747856	119748356	cg14564229	enhancer	ASTN2	0.868978	0.640928	-0.22805	0.0464232	0.408337	0.85128	0.85469	0.87885	0.8584	0.90167	0.67142	0.73819	0.40413	0.52701	0.75	0.74	0.75	0.81	0.52	0.61	0.48	0.49
chr9:119245443-119245443_1	9	119245193	119245693	cg13792444	enhancer	ASTN2	0.199096	0.391258	0.192162	0.00718444	0.290895	0.30878	0.20095	0.16623	0.15273	0.16679	0.29229	0.43631	0.28539	0.4565	0.78	0.75	0.79	0.78	0.54	0.57	0.45	0.44
chr3:11517830-11517830_1	3	11517580	11518080	cg00977707	enhancer	ATG7	0.23305	0.693396	0.460346	0.00818031	0.300591	0.29081	0.28369	0.24506	0.16263	0.18306	0.78565	0.49052	0.89043	0.87985	0.87	0.89	0.94	0.89	0.75	0.77	0.77	0.73
chr3:11348436-11348436_1	3	11348186	11348686	cg16028117	enhancer	ATG7	0.690924	0.249406	-0.441518	0.0006733	0.139879	0.67808	0.6059	0.60238	0.78311	0.78515	0.10632	0.4	0.21618	0.12964	0.61	0.6	0.63	0.64	0.78	0.77	0.78	0.77
chr3:11408424-11408424_1	3	11408174	11408674	cg15139163	enhancer	ATG7	0.583348	0.346942	-0.236406	0.00530731	0.268346	0.528	0.44947	0.63911	0.62055	0.67961	0.42011	0.23667	0.30083	0.29004	0.89	0.88	0.9	0.89	0.72	0.68	0.73	0.72
chr3:11575501-11575501_1	3	11575251	11575751	cg17025841	enhancer	ATG7	0.263756	0.466562	0.202806	0.00091412	0.154922	0.35044	0.2403	0.31949	0.20893	0.19962	0.48546	0.55066	0.43676	0.41122	0.83	0.81	0.82	0.81	0.84	0.84	0.81	0.84
chr3:11433471-11433471_1	3	11433221	11433721	cg26467809	enhancer	ATG7	0.655362	0.42805	-0.227312	0.0402992	0.396808	0.61266	0.63213	0.67997	0.67039	0.68166	0.59744	0.54873	0.28118	0.21015	0.9	0.89	0.91	0.89	0.45	0.46	0.45	0.45
chr13:113437795-113438010_1	13	113437652	113438152	cg11218330;cg07296256	enhancer	ATP11A	0.161633	0.449393	0.28776	0.0393456	0.394775	0.179255	0.24889	0.179175	0.084885	0.11596	0.651765	0.314145	0.661595	0.4624	0.56	0.545	0.51	0.49	0.72	0.715	0.675	0.68
chr13:113435678-113437214_5	13	113437178	113437678	cg14381255	enhancer	ATP11A	0.341738	0.674892	0.333154	0.00925904	0.310384	0.39074	0.39623	0.3209	0.263	0.33782	0.78458	0.46932	0.80594	0.80306	0.84	0.83	0.82	0.82	0.57	0.55	0.48	0.51
chr13:113407479-113407769_1	13	113407374	113407874	cg24199463;cg12758082;cg04656015	enhancer	ATP11A	0.283109	0.440975	0.157866	0.0192309	0.359804	0.341603	0.32879	0.25762	0.284273	0.203257	0.46	0.33271	0.53553	0.532507	0.586667	0.583333	0.6	0.6	0.723333	0.746667	0.7	0.673333
chr13:113417122-113417204_1	13	113416913	113417413	cg03236534;cg14237148;cg07026882	enhancer	ATP11A	0.896099	0.791867	-0.104231	0.0393843	0.394775	0.87583	0.900103	0.894043	0.879553	0.930963	0.833833	0.743187	0.788003	0.695497	0.923333	0.923333	0.923333	0.91	0.823333	0.803333	0.8	0.77
chr13:113389386-113389386_1	13	113389136	113389636	cg16523590	enhancer	ATP11A	0.306736	0.651872	0.345137	0.0162626	0.349637	0.35933	0.40268	0.30066	0.23228	0.23873	0.77352	0.57205		0.7972	0.86	0.88	0.9	0.89	0.42	0.44	0.32	0.36
chr13:113435678-113437214_4	13	113436778	113437278	cg14381255;cg14649073	enhancer	ATP11A	0.264705	0.577917	0.313212	0.0125359	0.329167	0.31577	0.30349	0.25484	0.213125	0.2363	0.659605	0.394215	0.67096	0.763515	0.86	0.845	0.845	0.835	0.59	0.565	0.495	0.505
chr13:113396111-113396111_1	13	113395861	113396361	cg13599835	enhancer	ATP11A	0.806732	0.588984	-0.217748	0.0374312	0.392115	0.84503	0.77322	0.8069	0.79048	0.81803	0.7843	0.43123	0.72266	0.56374	0.92	0.89	0.92	0.92	0.58	0.53	0.58	0.56
chr13:113416621-113416621_1	13	113416371	113416871	cg27391403	enhancer	ATP11A	0.829756	0.495726	-0.33403	0.0113402	0.32276	0.82836	0.83162	0.82987	0.80374	0.85519	0.47821	0.36657	0.35574	0.50188	0.82	0.81	0.8	0.83	0.43	0.49	0.46	0.43
chr1:203626274-203626774_1	1	203626174	203626674	cg20312390	enh_prom	ATP2B4	0.593172	0.380646	-0.212526	0.00673445	0.285089	0.58153	0.59108	0.52765	0.59093	0.67467	0.36255	0.38994	0.28705	0.31158	0.24	0.27	0.2	0.23	0.37	0.36	0.31	0.33
chr1:203670963-203671140_1	1	203670802	203671302	cg13115222;cg00319312	enhancer	ATP2B4	0.508347	0.656008	0.147661	0.0233014	0.3677	0.53557	0.48519	0.50793	0.51334	0.499705	0.721445	0.57405	0.60064	0.78885	0.69	0.63	0.66	0.7	0.475	0.465	0.39	0.445
chr12:54070473-54071185_3	12	54071173	54071673	cg16264705;cg10859192	enh_prom	ATP5G2	0.075202	0.215084	0.139882	0.00774867	0.295582	0.080345	0.09444	0.089565	0.06458	0.04708	0.296205	0.243665	0.211225	0.2124	0.5	0.515	0.38	0.47	0.585	0.58	0.58	0.545
chr12:54070873-54071585_3	12	54071573	54072073	cg10859192	enh_prom	ATP5G2	0.094008	0.355876	0.261868	0.0116443	0.324287	0.10282	0.11882	0.11636	0.06322	0.06882	0.52573	0.41001	0.35237	0.34162	0.9	0.84	0.71	0.85	0.53	0.58	0.63	0.48
chr15:50180387-50180387_1	15	50180137	50180637	cg19599368	enhancer	ATP8B4	0.161168	0.413656	0.252488	0.00636327	0.280862	0.16121	0.16793	0.19477	0.15899	0.12294	0.52215	0.38133	0.52134	0.39139	0.9	0.84	0.9	0.91	0.81	0.82	0.78	0.81
chr15:50350432-50350432_1	15	50350182	50350682	cg21670987	enhancer	ATP8B4	0.275526	0.48126	0.205734	0.00171037	0.190671	0.25507	0.27761	0.32971	0.21866	0.29658	0.43758	0.39673	0.50038	0.59956	0.75	0.63	0.66	0.65	0.74	0.75	0.7	0.71
chr6:16753450-16753450_1	6	16753200	16753700	cg12569592	enhancer	ATXN1	0.166582	0.554618	0.388036	0.0360018	0.390454	0.25449	0.20926	0.14825	0.15382	0.06709	0.64388	0.39462	0.83905	0.75321	0.76	0.73	0.62	0.67	0.7	0.65	0.66	0.7
chr6:16345384-16346034_1	6	16345284	16345784	cg06351796	enh_prom	ATXN1	0.051302	0.251554	0.200252	0.0252008	0.372024	0.03231	0.05749	0.06261	0.05499	0.04911	0.1946	0.22903	0.38594	0.37108	0.89	0.89	0.93	0.9	0.56	0.58	0.46	0.48
chr6:16719376-16719376_1	6	16719126	16719626	cg07412186	enhancer	ATXN1	0.162222	0.517064	0.354842	0.0289631	0.378244	0.12799	0.1999	0.22338	0.14273	0.11711	0.60852	0.33967	0.78774	0.65185	0.8	0.85	0.82	0.8	0.64	0.53	0.59	0.53
chr6:16323285-16323285_1	6	16323035	16323535	cg00151370	enhancer	ATXN1	0.247968	0.649394	0.401426	0.0360639	0.390454	0.32936	0.21484	0.27375	0.25309	0.1688	0.81555	0.58167	0.88092	0.80352	0.24	0.27	0.28	0.37	0.79	0.79	0.75	0.75
chr6:16421023-16421523_1	6	16420923	16421423	cg18399451	enh_prom	ATXN1	0.100718	0.397412	0.296694	0.0284919	0.377737	0.08984	0.15876	0.10519	0.09191	0.05789	0.60511	0.20925	0.58359	0.41009	0.72	0.61	0.75	0.72	0.67	0.72	0.68	0.68
chr6:16746693-16746693_1	6	16746443	16746943	cg18593303	enhancer	ATXN1	0.202786	0.545984	0.343198	0.0133249	0.334592	0.26117	0.26432	0.21131	0.15066	0.12647	0.78301	0.35595	0.67508	0.56422	0.8	0.78	0.82	0.79	0.21	0.16	0.2	0.22
chr6:16729610-16729610_1	6	16729360	16729860	cg24067911	enhancer	ATXN1	0.085908	0.521112	0.435204	0.0343657	0.387814	0.09734	0.13369	0.0703	0.093	0.03521	0.52664	0.32482	0.84052	0.80024	0.39	0.36	0.35	0.27	0.76	0.79	0.78	0.75
chr3:63857914-63857914_1	3	63857664	63858164	cg18542842	enhancer	ATXN7	0.442098	0.160314	-0.281784	0.0117896	0.325511	0.29149	0.52327	0.45384	0.49558	0.44631	0.0577	0.06069	0.26487	0.03306	0.94	0.9	0.94	0.93	0.5	0.46	0.51	0.54
chr3:63922542-63922542_1	3	63922292	63922792	cg07139503	enhancer	ATXN7	0.261142	0.559926	0.298784	0.00156776	0.184497	0.41899	0.25256	0.26078	0.23027	0.14311	0.63756	0.62672	0.54145	0.39061	0.9	0.9	0.9	0.91	0.88	0.9	0.88	0.84
chr3:63918145-63918645_1	3	63918045	63918545	cg27518272	enh_ins	ATXN7	0.64675	0.864608	0.217858	0.00039428	0.1131	0.74782	0.61048	0.61491	0.65217	0.60837	0.85563	0.91037	0.90595	0.88472	0.87	0.86	0.87	0.87	0.85	0.85	0.87	0.85
chr7:105348517-105348517_1	7	105348267	105348767	cg25652701	enhancer	ATXN7L1	0.381882	0.63438	0.252498	0.0145208	0.34174	0.44222	0.45178	0.38231	0.30178	0.33132	0.61281	0.48157	0.79563	0.77621	0.1	0.12	0.11	0.11	0.66	0.66	0.64	0.63
chr7:105319337-105319837_1	7	105319237	105319737	cg08645907;cg05803296;cg18527241;cg14427668;cg00423035	enh_prom	ATXN7L1	0.570247	0.221232	-0.349016	0.0156326	0.347316	0.461684	0.633226	0.648558	0.4526	0.655168	0.1444	0.160394	0.070454	0.143684	0.256	0.276	0.218	0.228	0.414	0.47	0.408	0.47
chr7:105331250-105331919_1	7	105331150	105331650	cg13556624	enh_prom	ATXN7L1	0.848736	0.54909	-0.299646	0.0121144	0.326254	0.77169	0.83385	0.87519	0.8437	0.91925	0.50816	0.71944	0.54086	0.30303	0.92	0.93	0.92	0.94	0.62	0.44	0.48	0.51
chr7:105279391-105279882_2	7	105279691	105280191	cg24248505;cg20821442	promoter	ATXN7L1	0.394334	0.582459	0.188125	0.00802665	0.298599	0.408505	0.352005	0.36708	0.45647	0.38761	0.522745	0.73084	0.51666	0.517555	0.845	0.85	0.805	0.82	0.69	0.68	0.655	0.685
chr7:105319337-105319837_2	7	105319637	105320137	cg08645907;cg14989988	enh_prom	ATXN7L1	0.593482	0.316202	-0.27728	0.0409208	0.398266	0.476485	0.64525	0.665335	0.49377	0.68657	0.171495	0.409175	0.13864	0.21381	0.36	0.37	0.3	0.32	0.49	0.51	0.45	0.52
chr7:105389004-105389504_1	7	105388904	105389404	cg13502686	enh_ins	ATXN7L1	0.757372	0.478094	-0.279278	0.021053	0.364384	0.63554	0.73874	0.80001	0.73074	0.88183	0.51107	0.3678	0.43686	0.30724	0.85	0.87	0.88	0.84	0.76	0.8	0.73	0.78
chr7:105290218-105290218_1	7	105289968	105290468	cg16797751	enhancer	ATXN7L1	0.830154	0.670056	-0.160098	0.0473054	0.409781	0.75427	0.87329	0.83082	0.81884	0.87355	0.55828	0.7478	0.66934	0.53359	0.76	0.74	0.75	0.76	0.71	0.71	0.72	0.72
chr7:69427388-69427388_1	7	69427138	69427638	cg05608790	enhancer	AUTS2	0.420726	0.645646	0.22492	0.010476	0.3176	0.43915	0.54572	0.43648	0.33159	0.35069	0.76859	0.51141	0.76852	0.62596	0.44	0.41	0.3	0.38	0.7	0.75	0.71	0.72
chr7:69326361-69326361_1	7	69326111	69326611	cg10665616	enhancer	AUTS2	0.247998	0.563456	0.315458	0.038086	0.393029	0.3124	0.29547	0.29296	0.15771	0.18145	0.79225	0.41966	0.77154	0.59701	0.85	0.82	0.86	0.85	0.79	0.8	0.83	0.75
chr17:63532775-63533430_2	17	63533075	63533575	cg27527595;cg12255061	enh_prom	AXIN2	0.661852	0.805382	0.14353	0.0146638	0.342516	0.69791	0.70002	0.64877	0.52298	0.73958	0.77816	0.86683	0.78658	0.83062	0.87	0.88	0.88	0.88	0.74	0.72	0.71	0.72
chr17:63550766-63550766_1	17	63550516	63551016	cg09119854	enhancer	AXIN2	0.10264	0.289076	0.186436	0.0285383	0.377817	0.09119	0.12819	0.14991	0.066	0.07791	0.29904	0.26335	0.43872	0.3509	0.8	0.8	0.82	0.83	0.38	0.38	0.36	0.33
chr6:33243420-33243920_2	6	33243720	33244220	cg03702686	enh_prom	B3GALT4	0.528506	0.662442	0.133936	0.0231017	0.367374	0.62595	0.4722	0.50244	0.55114	0.4908	0.69569	0.73491	0.59643	0.73483	0.71	0.65	0.75	0.73	0.63	0.63	0.58	0.56
chr6:33245009-33245509_2	6	33245309	33245809	cg03189210;cg06753439;cg17416730;cg19241689;cg04263436;cg00052772;cg13365340;cg10633838;cg16396284;cg03127244	enh_prom	B3GALT4	0.40471	0.518344	0.113634	0.00519202	0.267498	0.402236	0.460062	0.411772	0.345424	0.404058	0.547099	0.501168	0.517241	0.581611	0.14	0.13	0.126	0.134	0.344	0.333	0.291	0.347
chr17:80969367-80969867_2	17	80969667	80970167	cg07103846;cg11261412	enh_prom	B3GNTL1	0.782208	0.45544	-0.326768	0.0483805	0.411403	0.760685	0.76984	0.79325	0.762035	0.82523	0.43391	0.603915	0.165555	0.260705	0.88	0.89	0.895	0.9	0.8	0.77	0.775	0.755
chr17:81010763-81011263_1	17	81010663	81011163	cg22242345	enh_prom_ins	B3GNTL1	0.699384	0.857694	0.15831	0.00466195	0.259323	0.68777	0.76778	0.70068	0.60302	0.73767	0.88883	0.86747	0.91415	0.87464	0.93	0.93	0.91	0.92	0.9	0.9	0.92	0.87
chr9:33167237-33167741_2	9	33167537	33168037	cg21316772	enh_prom	B4GALT1	0.193272	0.446756	0.253484	0.00731697	0.291969	0.20723	0.21619	0.21033	0.13908	0.19353	0.35314	0.47696	0.4884	0.60767	0.18	0.19	0.18	0.17	0.7	0.68	0.68	0.65
chr9:33167637-33168141_2	9	33167937	33168437	cg05779272	enh_prom	B4GALT1	0.390602	0.66461	0.274008	0.00041059	0.115391	0.40986	0.42435	0.36652	0.36172	0.39056	0.62131	0.7236	0.70645	0.71097	0.42	0.41	0.4	0.41	0.73	0.71	0.7	0.66
chr17:79377272-79378207_2	17	79377572	79378072	cg01623261;cg07855465	enhancer	BAHCC1	0.046013	0.195065	0.149052	0.0241843	0.369791	0.059505	0.05783	0.04942	0.03564	0.02767	0.2619	0.109785	0.287945	0.239205	0.89	0.885	0.925	0.88	0.305	0.225	0.275	0.34
chr17:79377272-79378207_3	17	79377972	79378472	cg11031567	enhancer	BAHCC1	0.122514	0.391342	0.268828	0.0113974	0.323043	0.15262	0.15488	0.125	0.11166	0.06841	0.5566	0.29468	0.40501	0.49108	0.82	0.78	0.82	0.81	0.52	0.54	0.42	0.4
chr17:79386969-79386969_1	17	79386719	79387219	cg25292663	enhancer	BAHCC1	0.34555	0.559352	0.213802	0.0431541	0.402184	0.45734	0.43916	0.33121	0.28296	0.21708	0.50911	0.39846	0.76615	0.69354	0.37	0.34	0.34	0.34	0.47	0.61	0.48	0.49
chr17:79390726-79391616_3	17	79391426	79391926	cg19859193;cg25378181	enhancer	BAHCC1	0.129825	0.434293	0.304468	0.0221798	0.364808	0.11523	0.161275	0.16496	0.072835	0.134825	0.604495	0.29308	0.4663	0.621125	0.76	0.725	0.775	0.735	0.225	0.355	0.205	0.215
chr17:79377172-79377718_2	17	79377472	79377972	cg07855465;cg01623261	enh_prom	BAHCC1	0.046013	0.195065	0.149052	0.0241843	0.369791	0.059505	0.05783	0.04942	0.03564	0.02767	0.2619	0.109785	0.287945	0.239205	0.89	0.885	0.925	0.88	0.305	0.225	0.275	0.34
chr17:79377172-79377718_1	17	79377072	79377572	cg09545579;cg14943796	enh_prom	BAHCC1	0.329146	0.629076	0.29993	0.0347309	0.388441	0.379355	0.349535	0.296495	0.34385	0.276495	0.641015	0.60219	0.800855	0.819175	0.865	0.79	0.875	0.775	0.425	0.42	0.41	0.46
chr17:79372242-79374741_6	17	79374142	79374642	cg11976222;cg06636541;cg07944798;cg16779839	promoter	BAHCC1	0.541419	0.218128	-0.323291	0.0263022	0.373593	0.44068	0.553057	0.588677	0.50026	0.624423	0.0815667	0.375317	0.0292133	0.0824967	0.233333	0.163333	0.186667	0.0833333	0.586667	0.59	0.536667	0.52
chr17:79011158-79011658_2	17	79011458	79011958	cg12363726	enh_prom	BAIAP2	0.861614	0.689888	-0.171726	9.652e-05	0.0663573	0.9069	0.85996	0.79878	0.86174	0.88069	0.69644	0.687	0.6515	0.69116	0.9	0.9	0.9	0.89	0.28	0.24	0.28	0.35
chr17:79018698-79018698_1	17	79018448	79018948	cg17027476	enhancer	BAIAP2	0.108124	0.374724	0.2666	0.042606	0.401218	0.10661	0.08193	0.17493	0.09286	0.08429	0.44789	0.23215	0.64007	0.43975	0.91	0.92	0.93	0.89	0.2	0.15	0.14	0.18
chr17:79057046-79057147_1	17	79056846	79057346	cg12349181;cg05369926	enhancer	BAIAP2	0.57993	0.758797	0.178867	0.0185846	0.358389	0.630575	0.708865	0.547735	0.46667	0.545805	0.752165	0.868615	0.831695	0.72772	0.86	0.85	0.865	0.87	0.8	0.795	0.76	0.79
chr10:28965334-28965984_1	10	28965234	28965734	cg16408970	enh_prom	BAMBI	0.38521	0.199146	-0.186064	0.00394116	0.247666	0.36416	0.4724	0.37903	0.34348	0.36698	0.19915	0.1078	0.13906	0.2328	0.1	0.09	0.1	0.09	0.29	0.26	0.28	0.25
chr10:28968678-28969178_1	10	28968578	28969078	cg03325931	enh_prom	BAMBI	0.318298	0.160984	-0.157314	0.0329045	0.385551	0.41	0.35105	0.22325	0.40785	0.19934	0.32168	0.11128	0.14741	0.09629	0.38	0.38	0.4	0.35	0.26	0.18	0.17	0.13
chr16:87990693-87991595_1	16	87990593	87991093	cg04337828;cg08500872	enhancer	BANP	0.687019	0.854846	0.167827	0.00071317	0.143367	0.65116	0.681455	0.713975	0.648275	0.74023	0.880385	0.884665	0.893805	0.853965	0.565	0.565	0.545	0.55	0.795	0.8	0.79	0.805
chr16:87990084-87990084_1	16	87989834	87990334	cg03703839	enhancer	BANP	0.047562	0.27534	0.227778	0.0449158	0.405754	0.06373	0.03621	0.07138	0.04336	0.02313	0.27368	0.15107	0.48252	0.41388	0.02	0.04	0.04	0.04	0.42	0.45	0.39	0.43
chr17:58966213-58966213_1	17	58965963	58966463	cg02372144	enhancer	BCAS3	0.289166	0.625508	0.336342	0.00948813	0.311427	0.41173	0.30287	0.30875	0.247	0.17548	0.73231	0.8354	0.66778	0.4937	0.89	0.86	0.88	0.93	0.79	0.78	0.77	0.78
chr17:59206070-59206070_1	17	59205820	59206320	cg19457909	enhancer	BCAS3	0.355258	0.814498	0.45924	0.00309855	0.229464	0.14481	0.35018	0.53709	0.1859	0.55831	0.90256	0.71799	0.89004	0.87387	0.58	0.58	0.46	0.52	0.38	0.43	0.44	0.44
chr17:59385695-59385695_1	17	59385445	59385945	cg16567216	enhancer	BCAS3	0.072484	0.389998	0.317514	0.028893	0.378244	0.10524	0.07778	0.06699	0.0729	0.03951	0.62848	0.25039	0.55725	0.40393	0.81	0.72	0.83	0.75	0.62	0.61	0.6	0.51
chr17:59363303-59363303_1	17	59363053	59363553	cg06791963	enhancer	BCAS3	0.26362	0.655236	0.391616	0.0446033	0.405259	0.17504	0.27852	0.29464	0.38386	0.18604	0.85919	0.48481	0.90809	0.83187	0.71	0.75	0.74	0.76	0.76	0.78	0.81	0.77
chr12:25055973-25056473_1	12	25055873	25056373	cg23792314;cg23930313;cg20399616	enh_prom	BCAT1	0.0489473	0.323086	0.274139	0.0267445	0.374157	0.06053	0.0571333	0.04445	0.0497133	0.03291	0.254513	0.253673	0.550467	0.456783	0.04	0.04	0.0266667	0.0366667	0.66	0.636667	0.636667	0.633333
chr12:25051773-25051773_1	12	25051523	25052023	cg16490209	enhancer	BCAT1	0.658444	0.450398	-0.208046	0.0145439	0.341959	0.62732	0.63762	0.64534	0.74904	0.6329	0.53787	0.32845	0.58444	0.48118	0.71	0.72	0.7	0.71	0.78	0.79	0.78	0.75
chr12:25099310-25099810_1	12	25099210	25099710	cg15845673	enh_prom	BCAT1	0.741152	0.0723375	-0.668814	2.967e-06	0.0241954	0.79996	0.80201	0.64784	0.7745	0.68145	0		0.03039	0.11194	0.53	0.53	0.37	0.27	0.31	0.35	0.23	0.27
chr20:30252580-30252580_1	20	30252330	30252830	cg25291404	enhancer	BCL2L1	0.322268	0.473628	0.15136	0.0208209	0.364384	0.38898	0.29414	0.30818	0.35172	0.26832	0.5765	0.56515	0.35399	0.46186	0.83	0.8	0.82	0.83	0.48	0.44	0.43	0.45
chr20:30308706-30309206_1	20	30308606	30309106	cg00300298	enh_prom	BCL2L1	0.532824	0.711668	0.178844	0.0329978	0.385551	0.59593	0.42307	0.55331	0.50074	0.59107	0.6274	0.75815	0.80837	0.83274	0.29	0.25	0.29	0.27	0.53	0.45	0.41	0.47
chr19:45261682-45262182_1	19	45261582	45262082	cg11459773;cg17883035	enh_prom	BCL3	0.370712	0.614993	0.244281	7.844e-05	0.0611421	0.39121	0.433895	0.359	0.315305	0.35415	0.52892	0.64928	0.60231	0.676195	0.915	0.9	0.905	0.915	0.405	0.37	0.39	0.405
chr19:45260578-45261078_2	19	45260878	45261378	cg01220257;cg26256192	enh_prom	BCL3	0.162612	0.343364	0.180752	0.0210962	0.364384	0.157855	0.219465	0.15437	0.15999	0.12138	0.31445	0.31405	0.189215	0.40473	0.865	0.85	0.865	0.86	0.335	0.285	0.29	0.315
chr19:45260578-45261078_1	19	45260478	45260978	cg01220257;cg23696248	enh_prom	BCL3	0.312303	0.469055	0.156752	0.00573994	0.275343	0.33095	0.345505	0.29882	0.303585	0.282655	0.418045	0.45535	0.38994	0.518205	0.9	0.9	0.905	0.89	0.41	0.37	0.37	0.395
chr14:96722306-96722482_1	14	96722144	96722644	cg10528989;cg23864202	enhancer	BDKRB1	0.465619	0.279062	-0.186557	0.0067067	0.284957	0.51578	0.567195	0.44773	0.375465	0.421925	0.311235	0.233975	0.39892	0.28079	0.81	0.805	0.835	0.84	0.565	0.585	0.425	0.425
chr14:96721454-96721588_1	14	96721271	96721771	cg08185576;cg13965707	enhancer	BDKRB1	0.859037	0.749346	-0.109691	0.00888112	0.30729	0.835675	0.88611	0.85873	0.828485	0.886185	0.748495	0.803825	0.741885	0.659575	0.795	0.74	0.805	0.795	0.595	0.625	0.525	0.54
chr14:96729656-96729656_1	14	96729406	96729906	cg05158854	enhancer	BDKRB1	0.102722	0.299544	0.196822	0.0198586	0.361634	0.08718	0.15516	0.1231	0.08439	0.06378	0.43288	0.18679	0.34525	0.37728	0.82	0.79	0.86	0.85	0.59	0.59	0.48	0.5
chr6:56878223-56878915_1	6	56878123	56878623	cg21920102;cg08745451;cg12041459	enh_prom	BEND6	0.255687	0.49975	0.244063	0.0388739	0.394267	0.176643	0.2128	0.32679	0.292753	0.269447	0.55475	0.362057	0.673243	0.654473	0.873333	0.816667	0.853333	0.846667	0.22	0.21	0.203333	0.196667
chr6:56823640-56823640_1	6	56823390	56823890	cg09970511	enhancer	BEND6	0.59308	0.246388	-0.346692	0.00869636	0.305476	0.65245	0.67547	0.53971	0.5402	0.55757	0.13908	0.44829	0.11159	0.10495	0.87	0.88	0.89	0.89	0.9	0.91	0.89	0.87
chr12:26273008-26273008_1	12	26272758	26273258	cg25629905	enhancer	BHLHE41	0.640118	0.832972	0.192854	0.0380151	0.392935	0.43936	0.69487	0.71813	0.54809	0.80014	0.79354	0.89556	0.86244	0.89303	0.86	0.82	0.86	0.84	0.36	0.35	0.29	0.28
chr12:26274268-26274813_1	12	26274168	26274668	cg16047471;cg13515269	enh_prom	BHLHE41	0.360656	0.7167	0.356044	0.01225	0.327081	0.142105	0.47929	0.511995	0.164905	0.504985	0.64392	0.72924	0.75585	0.731105	0.7	0.65	0.7	0.68	0.495	0.355	0.345	0.365
chr10:60411127-60411127_1	10	60410877	60411377	cg12342675	enhancer	BICC1	0.46441	0.312742	-0.151668	0.00070853	0.14297	0.43758	0.44501	0.51089	0.47828	0.45029	0.29515	0.34259	0.35743	0.33276	0.47	0.39	0.83	0.46	0.54	0.55	0.6	0.52
chr10:60421397-60421397_1	10	60421147	60421647	cg18458017	enhancer	BICC1	0.42368	0.618924	0.195244	0.0473397	0.409796	0.35164	0.53065	0.49602	0.4317	0.30839	0.51181	0.81688	0.74402	0.55726	0.85	0.84	0.84	0.86	0.73	0.7	0.76	0.7
chr22:18231246-18231806_2	22	18231546	18232046	cg09896131	enh_ins	BID	0.598386	0.75681	0.158424	0.0126695	0.330772	0.60712	0.53326	0.60154	0.61559	0.63442	0.76799	0.90349	0.72911	0.67135	0.89	0.87	0.89	0.89	0.49	0.5	0.38	0.58
chr22:18231246-18231806_1	22	18231146	18231646	cg07473201;cg13346441	enh_ins	BID	0.605792	0.776805	0.171013	0.00953217	0.311641	0.59407	0.583925	0.569915	0.64954	0.63151	0.696935	0.92633	0.744845	0.780435	0.93	0.925	0.935	0.94	0.365	0.32	0.31	0.505
chr2:127839539-127839539_1	2	127839289	127839789	cg27405400	enhancer	BIN1	0.204978	0.61994	0.414962	0.0387926	0.394267	0.33206	0.20704	0.19912	0.1929	0.09377	0.7926	0.30218	0.9039	0.84115	0.04	0.02	0.03	0.02	0.61	0.67	0.57	0.54
chr2:127861092-127861092_1	2	127860842	127861342	cg17531430	enhancer	BIN1	0.482196	0.66911	0.186914	0.0382933	0.393221	0.48535	0.45623	0.53819	0.37899	0.55222	0.61943	0.89017	0.71366	0.52582	0.92	0.9	0.92	0.91	0.74	0.69	0.72	0.72
chr7:34098803-34098803_1	7	34098553	34099053	cg26905768	enhancer	BMPER	0.199312	0.444808	0.245496	0.0108015	0.319126	0.23132	0.30572	0.17783	0.12744	0.15425	0.58932	0.40335	0.4959	0.49927	0.62	0.59	0.62	0.6	0.79	0.86	0.87	0.76
chr7:34076103-34076103_1	7	34075853	34076353	cg05921889	enhancer	BMPER	0.899814	0.63507	-0.264744	0.0387702	0.394267	0.88906	0.90243	0.8436	0.92633	0.93765	0.38859	0.77812	0.63166	0.50258	0.84	0.78	0.86	0.83	0.24	0.18	0.18	0.2
chr7:33961367-33961367_1	7	33961117	33961617	cg07992659	enhancer	BMPER	0.072242	0.344192	0.27195	0.0355097	0.38966	0.06114	0.09037	0.09309	0.07963	0.03698	0.61537	0.18516	0.34144	0.44558	0.85	0.84	0.84	0.84	0.2	0.23	0.24	0.23
chr7:34004484-34004484_1	7	34004234	34004734	cg15400671	promoter	BMPER	0.816706	0.455788	-0.360918	0.036766	0.3913	0.76227	0.8073	0.81781	0.80255	0.8936	0.19866	0.58371	0.30834	0.33198	0.84	0.87	0.9	0.89	0.91	0.89	0.9	0.86
chr10:88610737-88610737_1	10	88610487	88610987	cg26593228	enhancer	BMPR1A	0.527025	0.719932	0.192908	0.0465958	0.408689	0.63298	0.42839		0.58174	0.46499	0.64682		0.69258	0.89481	0.81	0.76	0.95	0.83	0.88	0.91	0.87	0.91
chr10:88534723-88535223_1	10	88534623	88535123	cg06941037	enh_prom	BMPR1A	0.210158	0.486112	0.275954	0.0474794	0.410021	0.25159	0.11095	0.23381	0.3128	0.14164	0.56071	0.24141	0.73123	0.63516	0.43	0.39	0.44	0.33	0.49	0.46	0.47	0.44
chr10:88617460-88617460_1	10	88617210	88617710	cg18525126	enhancer	BMPR1A	0.513266	0.345612	-0.167654	0.0421245	0.399986	0.45055	0.52192	0.49657	0.54827	0.54902	0.34093	0.20719	0.44856	0.2298	0.6	0.55	0.62	0.6	0.72	0.75	0.7	0.72
chr10:88559053-88559053_1	10	88558803	88559303	cg25261694	enhancer	BMPR1A	0.166098	0.333446	0.167348	0.0129378	0.332423	0.16115	0.15162	0.1593	0.2225	0.13592	0.4347	0.25313	0.24013	0.4279	0.78	0.79	0.78	0.79	0.77	0.78	0.77	0.73
chr9:16864496-16864996_1	9	16864396	16864896	cg14185717	enh_prom	BNC2	0.704018	0.206942	-0.497076	0.00018634	0.0857684	0.67646	0.66987	0.7153	0.75869	0.69977	0.30492	0.10552	0.17604	0.11793	0.91	0.92	0.95	0.92	0.8	0.8	0.82	0.81
chr9:16653438-16653938_1	9	16653338	16653838	cg14478713	enh_prom	BNC2	0.452216	0.08398	-0.368236	3.387e-07	0.0103523	0.50697	0.41483	0.45644	0.469	0.41384	0.07895	0.08095	0.07124	0.05393	0.81	0.77	0.8	0.8	0.68	0.65	0.67	0.65
chr8:26261744-26261744_1	8	26261494	26261994	cg13553693	enhancer	BNIP3L	0.202578	0.52532	0.322742	0.0198226	0.361624	0.22992	0.3081	0.22474	0.11909	0.13104	0.76377	0.33605	0.69185	0.51755	0.88	0.94	0.9	0.91	0.75	0.75	0.77	0.72
chr8:26243215-26243601_1	8	26243158	26243658	cg22816343;cg13160058	enhancer	BNIP3L	0.372329	0.184055	-0.188274	0.00121802	0.169788	0.44488	0.409085	0.39414	0.28776	0.32578	0.25693	0.206035	0.101005	0.169215	0.6	0.61	0.585	0.58	0.485	0.485	0.52	0.49
chr3:112973542-112973542_1	3	112973292	112973792	cg05122957	enhancer	BOC	0.877266	0.71619	-0.161076	0.0410043	0.398329	0.89365	0.81984	0.86379	0.88175	0.9273	0.66532	0.7733	0.58566	0.65446	0.81	0.76	0.78	0.78	0.82	0.82	0.77	0.79
chr3:112934087-112934149_1	3	112933868	112934368	cg25132931;cg00652846	enhancer	BOC	0.116862	0.298407	0.181545	0.0326534	0.384901	0.083795	0.18445	0.134765	0.09566	0.08564	0.4333	0.239795	0.38798	0.326095	0.865	0.855	0.85	0.885	0.475	0.425	0.415	0.43
chr22:50173724-50174297_1	22	50173624	50174124	cg17923377;cg19547694;cg08079387;cg06865642;cg07662964;cg23659250;cg22330533	enhancer	BRD1;LOC90834	0.414975	0.606943	0.191969	0.0308777	0.381834	0.52077	0.42937	0.372158	0.376118	0.376457	0.695002	0.484898	0.748877	0.666045	0.695	0.681667	0.668333	0.665	0.715	0.705	0.705	0.688333
chr22:50173724-50174297_2	22	50174024	50174524	cg06865642;cg17923377;cg17017161;cg23659250;cg20080845	enhancer	BRD1	0.291786	0.5272	0.235414	0.0304564	0.380805	0.442572	0.31431	0.247515	0.240482	0.21405	0.630175	0.367592	0.696105	0.609448	0.65	0.6425	0.62	0.62	0.735	0.7275	0.73	0.715
chr6:32945234-32947013_2	6	32945534	32946034	cg18888137;cg02707277;cg01935221;cg19556854	promoter	BRD2	0.457338	0.598403	0.141065	0.00679357	0.286098	0.478395	0.47586	0.45159	0.426858	0.453987	0.688937	0.60656	0.514602	0.623437	0.635	0.625	0.63	0.6325	0.705	0.6675	0.685	0.69
chr6:32945234-32947013_1	6	32945134	32945634	cg19556854;cg00482994;cg11600186;cg10770652;cg16933813;cg01935221;cg04166913;cg26246342	promoter	BRD2	0.517887	0.621613	0.103725	0.0185736	0.358389	0.546	0.51156	0.505301	0.496897	0.529678	0.69503	0.587409	0.545301	0.678249	0.78625	0.77125	0.8	0.79625	0.775	0.75875	0.73875	0.755
chr19:15358258-15358258_1	19	15358008	15358508	cg26771969	enhancer	BRD4	0.44067	0.626606	0.185936	0.0129584	0.332423	0.42706	0.39824	0.45158	0.45205	0.47442	0.77386	0.56599	0.64111	0.6502	0.8	0.77	0.79	0.79	0.56	0.58	0.55	0.55
chr19:15390948-15391946_1	19	15390848	15391348	cg07732472;cg19287817;cg02533173	enhancer	BRD4	0.155809	0.343851	0.188041	0.0449595	0.405789	0.155853	0.136333	0.192713	0.164	0.130147	0.45582	0.22464	0.480653	0.406953	0.746667	0.736667	0.77	0.756667	0.193333	0.16	0.166667	0.166667
chr2:28177263-28177263_1	2	28177013	28177513	cg20591120	enhancer	BRE	0.509664	0.687256	0.177592	0.0454124	0.406555	0.53234	0.45944	0.56589	0.4741	0.51655	0.48816	0.86672	0.74219	0.62551	0.66	0.71	0.66	0.66	0.79	0.78	0.83	0.77
chr2:28509570-28509570_1	2	28509320	28509820	cg20657709	enhancer	BRE	0.570408	0.349932	-0.220476	0.0403676	0.397075	0.643	0.65623	0.54152	0.50798	0.50331	0.62114	0.20718	0.25914	0.40655	0.81	0.81	0.85	0.86	0.62	0.64	0.6	0.61
chr19:17514417-17514917_1	19	17514317	17514817	cg07839313	enh_prom	BST2	0.73699	0.505346	-0.231644	0.0267792	0.374157	0.67022	0.74092	0.73334	0.71506	0.82541	0.50273	0.54383	0.33602	0.39898	0.59	0.46	0.5	0.48	0.68	0.66	0.65	0.66
chr19:17516982-17517482_1	19	17516882	17517382	cg09993699	enh_prom	BST2	0.896908	0.577782	-0.319126	0.0490086	0.41242	0.89625	0.89306	0.88371	0.88255	0.92897	0.62398	0.7275	0.29514	0.34442	0.12	0.13	0.11	0.12	0.74	0.79	0.74	0.76
chr19:17516182-17516682_1	19	17516082	17516582	cg16363586;cg11558551;cg01254505;cg12090003	enh_prom	BST2	0.519209	0.298985	-0.220224	0.0305143	0.380931	0.547238	0.490903	0.530355	0.496717	0.530833	0.34147	0.357208	0.139913	0.155125	0.0825	0.085	0.0775	0.0875	0.5525	0.5375	0.52	0.4875
chr15:83733566-83734066_1	15	83733466	83733966	cg01695279	enh_prom	BTBD1	0.532702	0.722084	0.189382	0.0384414	0.393552	0.45911	0.35934	0.67046	0.50524	0.66936	0.73738	0.61143	0.87912	0.68999	0.57	0.41	0.49	0.51	0.75	0.81	0.8	0.76
chr15:83726483-83726483_1	15	83726233	83726733	cg02104456	enhancer	BTBD1	0.831014	0.51634	-0.314674	0.0221921	0.364808	0.78793	0.78051	0.82218	0.92949	0.83496	0.41715	0.54015	0.29537	0.49366	0.92	0.92	0.93	0.94	0.83	0.84	0.85	0.85
chr14:93725377-93725377_1	14	93725127	93725627	cg01715680	enhancer	BTBD7	0.035438	0.230248	0.19481	0.0314936	0.382839	0.03633	0.0557	0.03849	0.03765	0.00902	0.29801	0.15149	0.25724	0.39734	0.94	0.91	0.91	0.91	0.34	0.3	0.36	0.35
chr14:93798309-93798309_1	14	93798059	93798559	cg16034652	promoter	BTBD7	0.455644	0.251872	-0.203772	0.0206027	0.364336	0.44587	0.469	0.50112	0.38229	0.47994	0.17057	0.23362	0.20649	0.17169	0.57	0.62	0.48	0.5	0.14	0.11	0.1	0.1
chr14:93735925-93735925_1	14	93735675	93736175	cg03505817	enhancer	BTBD7	0.237114	0.548704	0.31159	0.00485987	0.263564	0.14526	0.34415	0.22261	0.32963	0.14392	0.57258	0.39116	0.62088	0.7358	0.86	0.84	0.83	0.87	0.73	0.78	0.78	0.75
chr3:15676638-15676638_1	3	15676388	15676888	cg01087463	enhancer	BTD	0.422574	0.762412	0.339838	0.00312211	0.230049	0.47453	0.61531	0.40927	0.26097	0.35279	0.83453	0.74103	0.83832	0.84371	0.92	0.91	0.94	0.93	0.84	0.83	0.85	0.84
chr3:15687271-15687271_1	3	15687021	15687521	cg21634628	enhancer	BTD	0.064944	0.497324	0.43238	0.0245891	0.371036	0.05104	0.06557	0.0871	0.08671	0.0343	0.58946	0.33879	0.70757	0.75467	0.76	0.81	0.82	0.83	0.76	0.75	0.75	0.75
chr10:77871858-77872436_1	10	77871758	77872258	cg26819718;cg24280832;cg04850999	enh_prom	C10orf11	0.0802767	0.548123	0.467846	0.0258231	0.372733	0.11148	0.0923	0.07516	0.0786333	0.04381	0.637677	0.326713	0.91508	0.703377	0.793333	0.756667	0.773333	0.78	0.3	0.246667	0.276667	0.27
chr10:78192588-78192588_1	10	78192338	78192838	cg14236430	enhancer	C10orf11	0.853982	0.658202	-0.19578	0.0455617	0.406902	0.84717	0.85616	0.83608	0.84671	0.88379	0.57752	0.76435	0.6324	0.46403	0.87	0.83	0.87	0.84	0.49	0.6	0.52	0.55
chr10:77794591-77794696_1	10	77794394	77794894	cg14207539;cg23264016;cg02987635	enhancer	C10orf11	0.148698	0.589527	0.440829	0.0235343	0.368189	0.234195	0.14599	0.132095	0.136985	0.094225	0.69334	0.33224	0.86552	0.80727	0.885	0.865	0.885	0.89	0.425	0.515	0.44	0.42
chr10:78157854-78157854_1	10	78157604	78158104	cg19008877	enhancer	C10orf11	0.229558	0.652582	0.423024	0.017429	0.353438	0.19123	0.28691	0.26064	0.19765	0.21136	0.71927	0.66371	0.81837	0.8315	0.91	0.89	0.93	0.89	0.84	0.87	0.89	0.83
chr10:78096093-78096093_1	10	78095843	78096343	cg16072382	enhancer	C10orf11	0.424892	0.61011	0.185218	0.0327884	0.385326	0.45297	0.48354	0.46579	0.30093	0.42123	0.76868	0.48185	0.57154	0.73117	0.85	0.88	0.89	0.88	0.38	0.68	0.44	0.34
chr10:78283676-78283676_1	10	78283426	78283926	cg23966017	enhancer	C10orf11	0.120056	0.526298	0.406242	0.0299777	0.380245	0.1596	0.17772	0.11295	0.08888	0.06113	0.74274	0.2936	0.54927	0.84649	0.9	0.9	0.89	0.92	0.49	0.63	0.52	0.59
chr10:104524861-104524861_1	10	104524611	104525111	cg09038267	enhancer	C10orf26	0.11934	0.373154	0.253814	0.0124018	0.328152	0.13299	0.12516	0.1249	0.1478	0.06585	0.3786	0.37278	0.45025	0.51165	0.89	0.86	0.85	0.9	0.29	0.26	0.27	0.29
chr10:104512523-104512523_1	10	104512273	104512773	cg20340720	enhancer	C10orf26	0.52918	0.329564	-0.199616	0.0235603	0.368345	0.38346	0.66526	0.55182	0.49241	0.55295	0.50638	0.3149	0.22559	0.21401	0.89	0.94	0.91	0.91	0.53	0.38	0.44	0.44
chr10:11911449-11912597_1	10	11911349	11911849	cg04654479;cg25233302;cg01291665	enhancer	C10orf47	0.507072	0.832861	0.325789	0.0001352	0.0764666	0.536787	0.551707	0.49123	0.499367	0.45627	0.80158	0.844023	0.9205	0.87409	0.923333	0.886667	0.876667	0.903333	0.886667	0.853333	0.876667	0.873333
chr10:11912149-11912660_1	10	11912049	11912549	cg08584759;cg06953130	enh_prom	C10orf47	0.102963	0.388805	0.285842	0.0204769	0.364059	0.12994	0.105435	0.099185	0.11365	0.066605	0.40641	0.31208	0.65911	0.380535	0.835	0.56	0.565	0.73	0.835	0.73	0.82	0.8
chr10:11866690-11867190_1	10	11866590	11867090	cg22819767;cg17989313	enh_prom	C10orf47	0.722794	0.427987	-0.294807	0.00962156	0.311832	0.768625	0.798785	0.63495	0.72831	0.6833	0.39304	0.371235	0.464895	0.66574	0.84	0.9	0.845	0.895	0.805	0.77	0.815	0.785
chr10:11911449-11912597_2	10	11911749	11912249	cg08584759	enhancer	C10orf47	0.032582	0.322834	0.290252	0.0191213	0.359677	0.03901	0.03229	0.04332	0.04165	0.00664	0.34209	0.27631	0.58588	0.30066	0.83	0.53	0.54	0.71	0.83	0.71	0.8	0.77
chr10:82173302-82173802_1	10	82173202	82173702	cg19862899;cg12069540;cg26773567	enh_prom	C10orf58	0.205075	0.553511	0.348437	0.048543	0.411804	0.298883	0.11962	0.22277	0.221343	0.162757	0.75887	0.33424	0.744233	0.76025	0.71	0.716667	0.713333	0.693333	0.64	0.636667	0.583333	0.59
chr10:82168857-82169564_1	10	82168757	82169257	cg07091481	enh_prom	C10orf58	0.26213	0.67792	0.41579	0.0245794	0.371036	0.42022	0.18849	0.27244	0.26478	0.16472	0.81805	0.5163	0.9188	0.86507	0.7	0.67	0.66	0.65	0.63	0.66	0.52	0.66
chr10:82167516-82168157_1	10	82167416	82167916	cg09573389;cg03623770;cg27268110	enh_prom	C10orf58	0.255953	0.143154	-0.112799	0.0208472	0.364384	0.223093	0.296747	0.226277	0.35804	0.17561	0.106627	0.0930833	0.155293	0.193537	0.09	0.06	0.19	0.186667	0.583333	0.603333	0.613333	0.516667
chr11:61521902-61522578_1	11	61521802	61522302	cg05373256;cg04237003	enh_prom	C11orf9	0.658031	0.363127	-0.294904	0.0378292	0.392933	0.79267	0.66244	0.507765	0.806105	0.521175	0.206055	0.462875	0.17024	0.286755	0.84	0.815	0.84	0.805	0.76	0.76	0.75	0.745
chr11:61522302-61522978_1	11	61522202	61522702	cg22627427	enh_prom	C11orf9	0.649592	0.378048	-0.271544	0.0277426	0.375845	0.78652	0.62986	0.47523	0.81508	0.54127	0.22835	0.31039	0.29114	0.40026	0.8	0.75	0.82	0.81	0.67	0.68	0.67	0.67
chr13:31480635-31481135_1	13	31480535	31481035	cg02626129;cg00367615;cg19863655	enh_prom	C13orf33	0.174107	0.0692047	-0.104902	0.0179294	0.355545	0.197293	0.2641	0.13878	0.178	0.09236	0.0684967	0.0325967	0.0533733	0.08487	0.0666667	0.07	0.04	0.123333	0.246667	0.406667	0.243333	0.183333
chr13:31481035-31481535_1	13	31480935	31481435	cg00570269;cg13251181	enh_prom	C13orf33	0.395834	0.269837	-0.125997	0.0262829	0.373593	0.409975	0.536565	0.36728	0.317805	0.347545	0.259055	0.23017	0.240415	0.28368	0.32	0.31	0.345	0.43	0.335	0.385	0.33	0.325
chr14:74230413-74230413_1	14	74230163	74230663	cg23367119	enhancer	C14orf43	0.610588	0.77273	0.162142	0.0071481	0.290606	0.56753	0.65803	0.60447	0.59144	0.63147	0.81801	0.82877	0.79506	0.78851	0.78	0.77	0.78	0.77	0.63	0.59	0.57	0.62
chr14:74184843-74185740_3	14	74185543	74186043	cg18583329;cg17454920	promoter	C14orf43	0.16667	0.320054	0.153384	0.014073	0.338881	0.176075	0.20387	0.19899	0.13261	0.121805	0.41163	0.202115	0.33015	0.39429	0.82	0.8	0.81	0.81	0.715	0.68	0.695	0.69
chr14:74238131-74238631_1	14	74238031	74238531	cg26217402	enh_prom	C14orf43	0.564078	0.75784	0.193762	0.00523273	0.267642	0.67797	0.53452	0.47758	0.63626	0.49406	0.70248	0.80056	0.7551	0.78876	0.53	0.52	0.6	0.56	0.34	0.38	0.25	0.37
chr14:74184843-74185740_1	14	74184743	74185243	cg23484159	promoter	C14orf43	0.138634	0.384046	0.245412	0.023922	0.369082	0.16765	0.17384	0.14807	0.11443	0.08918	0.57027	0.19463	0.37363	0.51255	0.9	0.87	0.89	0.89	0.69	0.64	0.66	0.68
chr14:74185993-74186279_1	14	74185886	74186386	cg17454920;cg21032266	enhancer	C14orf43	0.487921	0.644635	0.156714	0.00733179	0.291969	0.500545	0.545825	0.485415	0.45123	0.45659	0.721485	0.5556	0.67296	0.705885	0.9	0.905	0.9	0.895	0.885	0.86	0.88	0.88
chr14:74223355-74223355_1	14	74223105	74223605	cg24996979	enhancer	C14orf43	0.065254	0.289066	0.223812	0.0430603	0.402044	0.04767	0.05998	0.09495	0.07069	0.05298	0.37827	0.15645	0.48244	0.36218	0.24	0.21	0.22	0.22	0.08	0.06	0.06	0.08
chr14:74184843-74185740_2	14	74185143	74185643	cg23263802;cg23938483;cg24128590;cg01020484	promoter	C14orf43	0.196141	0.445267	0.249125	0.00959618	0.311832	0.28823	0.22928	0.180565	0.16429	0.118343	0.566603	0.2603	0.501193	0.542795	0.88	0.86	0.8675	0.8725	0.7175	0.71	0.7	0.7075
chr17:80401500-80401857_1	17	80401428	80401928	cg22810684;cg04252204;cg12699647	enhancer	C17orf62	0.75585	0.630695	-0.125155	0.0456126	0.406902	0.744707	0.77039	0.746623	0.72833	0.7892	0.673207	0.660933	0.486067	0.586137	0.87	0.863333	0.863333	0.873333	0.74	0.713333	0.73	0.73
chr17:80409205-80409705_1	17	80409105	80409605	cg03828522	enh_prom	C17orf62	0.839304	0.688438	-0.150866	0.00815915	0.300092	0.83607	0.82832	0.82411	0.83713	0.87089	0.72997	0.63581	0.71574	0.59162	0.92	0.91	0.91	0.88	0.44	0.48	0.4	0.43
chr17:3715743-3716558_3	17	3716443	3716943	cg04248364;cg00679711	enhancer	C17orf85	0.898816	0.75314	-0.145676	0.0203629	0.363549	0.895135	0.879815	0.88503	0.882985	0.951115	0.700275	0.756755	0.66756	0.736665	0.92	0.915	0.915	0.925	0.545	0.5	0.495	0.475
chr17:3715743-3716558_1	17	3715643	3716143	cg13165240	enhancer	C17orf85	0.806436	0.560458	-0.245978	0.0286637	0.378071	0.77642	0.81279	0.80566	0.76912	0.86819	0.50595	0.67877	0.4643	0.36939	0.7	0.72	0.65	0.67	0.36	0.33	0.34	0.36
chr17:3715743-3716558_2	17	3716043	3716543	cg00679711;cg25382652;cg02128572;cg02317397;cg10709026	enhancer	C17orf85	0.877	0.615718	-0.261282	0.025533	0.372374	0.88931	0.862166	0.85998	0.866968	0.906576	0.603058	0.70731	0.392598	0.535968	0.944	0.944	0.932	0.944	0.416	0.372	0.384	0.362
chr19:1017066-1017566_1	19	1016966	1017466	cg00570088	enh_prom	C19orf6	0.435314	0.798098	0.362784	2.133e-05	0.0430834	0.48957	0.38011	0.41591	0.49218	0.3988	0.84791	0.69108	0.81777	0.8609	0.89	0.84	0.91	0.89	0.89	0.91	0.89	0.86
chr19:1009743-1010486_1	19	1009643	1010143	cg24402975;cg02922913;cg00313722	enh_ins	C19orf6	0.135161	0.271751	0.13659	0.0488887	0.412176	0.125843	0.112047	0.13411	0.212603	0.0912033	0.342057	0.21513	0.27612	0.4059	0.906667	0.873333	0.9	0.89	0.58	0.506667	0.516667	0.523333
chr19:1016150-1016150_1	19	1015900	1016400	cg19489512	enhancer	C19orf6	0.431278	0.78935	0.358072	4.848e-06	0.0290293	0.39263	0.3666	0.47154	0.43269	0.49293	0.74686	0.83742	0.80677	0.78436	0.79	0.72	0.78	0.8	0.82	0.72	0.76	0.71
chr19:1008643-1010236_3	19	1009343	1009843	cg02922913;cg14010550;cg24402975	enhancer	C19orf6;GRIN3B	0.131197	0.287803	0.156606	0.0486092	0.411828	0.103897	0.0820767	0.14772	0.23764	0.0846533	0.37611	0.23043	0.313657	0.417813	0.95	0.91	0.946667	0.94	0.61	0.536667	0.546667	0.56
chr17:77042135-77042850_2	17	77042435	77042935	cg00193613;cg03643998;cg08821600	enh_prom_ins	C1QTNF1	0.0956267	0.349743	0.254117	0.00964542	0.311832	0.124407	0.0989833	0.1118	0.0838067	0.0591367	0.461233	0.196797	0.374043	0.474417	0.563333	0.543333	0.593333	0.546667	0.473333	0.476667	0.44	0.426667
chr17:77042315-77043179_2	17	77042615	77043115	cg00193613;cg08821600	promoter	C1QTNF1	0.119876	0.467876	0.348	0.00631689	0.280741	0.16387	0.12686	0.130065	0.10384	0.074745	0.57916	0.270735	0.53079	0.62112	0.775	0.755	0.82	0.77	0.58	0.605	0.565	0.545
chr17:77042135-77042850_3	17	77042835	77043335	cg06097994;cg16935790;cg08821738	enh_prom_ins	C1QTNF1	0.210853	0.639247	0.428393	0.0011518	0.167928	0.203167	0.23288	0.231907	0.190867	0.195447	0.762533	0.59521	0.715077	0.670053	0.846667	0.813333	0.863333	0.83	0.74	0.753333	0.753333	0.743333
chr17:77030134-77030634_1	17	77030034	77030534	cg04243822;cg03032512;cg25330016;cg03170343	enh_prom	C1QTNF1	0.366976	0.520896	0.15392	0.0355042	0.38966	0.386785	0.330363	0.350035	0.437163	0.330535	0.527473	0.596477	0.330977	0.529885	0.8375	0.8075	0.8475	0.835	0.68	0.6975	0.6275	0.6625
chr17:77030134-77030634_2	17	77030434	77030934	cg26632897	enh_prom	C1QTNF1	0.429818	0.649962	0.220144	0.0125408	0.32918	0.44108	0.41455	0.42018	0.47147	0.40181	0.67899	0.76026	0.44789	0.67462	0.85	0.85	0.86	0.87	0.56	0.57	0.54	0.53
chr1:1474062-1474562_1	1	1473962	1474462	cg12632610	enh_prom	C1orf70	0.881584	0.728564	-0.15302	0.0175793	0.354063	0.87449	0.85571	0.87603	0.87556	0.92613	0.6663	0.68185	0.7813	0.64949	0.96	0.92	0.92	0.93	0.91	0.9	0.85	0.89
chr1:1476269-1477616_1	1	1476169	1476669	cg23244095;cg18114463;cg09612202	enhancer	C1orf70	0.413974	0.522063	0.108089	0.00110347	0.164481	0.39764	0.450257	0.42684	0.377987	0.417147	0.56439	0.510847	0.49129	0.559257	0.66	0.633333	0.643333	0.636667	0.623333	0.646667	0.536667	0.65
chr1:2138342-2138842_1	1	2138242	2138742	cg20617669	enh_prom	C1orf86	0.27192	0.481134	0.209214	0.0210058	0.364384	0.24653	0.30099	0.28592	0.2682	0.25796	0.64436	0.40391	0.49357	0.55156	0.84	0.81	0.84	0.81	0.8	0.77	0.74	0.74
chr1:2140551-2140551_1	1	2140301	2140801	cg18565264	enhancer	C1orf86	0.63751	0.803522	0.166012	0.00526602	0.267642	0.54467	0.69516	0.67592	0.56392	0.70788	0.74989	0.82987	0.82366	0.86696	0.87	0.84	0.87	0.87	0.72	0.75	0.72	0.71
chr21:47604352-47604852_1	21	47604252	47604752	cg12016809	enh_prom	C21orf56	0.373062	0.150232	-0.22283	0.00852493	0.303299	0.45866	0.24692	0.44965	0.28559	0.42449	0.19319	0.07865	0.08432	0.08025	0.29	0.1	0.1	0.29	0.46	0.15	0.14	0.47
chr21:47604752-47605252_2	21	47605052	47605552	cg10296238	enh_prom	C21orf56	0.73217	0.322594	-0.409576	0.0130352	0.332991	0.62509	0.6975	0.81129	0.69783	0.82914	0.62561	0.13748	0.18358	0.15237	0.52	0.18	0.19	0.56	0.43	0.19	0.13	0.43
chr21:47604752-47605252_1	21	47604652	47605152	cg13012494;cg05896524	enh_prom	C21orf56	0.506742	0.227512	-0.27923	0.00715171	0.290606	0.456835	0.487415	0.562845	0.474615	0.552	0.397525	0.09798	0.17263	0.12687	0.435	0.095	0.1	0.41	0.38	0.1	0.135	0.275
chr21:47603952-47604452_1	21	47603852	47604352	cg08742575;cg07747299;cg12016809	enh_prom	C21orf56	0.379919	0.198499	-0.18142	0.0237882	0.369016	0.44733	0.270513	0.439867	0.311097	0.43079	0.29691	0.172847	0.0789367	0.1039	0.313333	0.116667	0.103333	0.323333	0.48	0.216667	0.186667	0.413333
chr21:30452663-30453163_1	21	30452563	30453063	cg14716686	enh_prom	C21orf7	0.677484	0.3901	-0.287384	0.0103458	0.316951	0.82858	0.62275	0.63676	0.68565	0.61368	0.19618	0.56684	0.51546	0.28167	0.22	0.29	0.28	0.31	0.6	0.68	0.63	0.61
chr21:30452663-30453163_2	21	30452963	30453463	cg24753998	enh_prom	C21orf7	0.767826	0.552418	-0.215408	0.0258625	0.372779	0.88759	0.81719	0.6965	0.74422	0.69363	0.5489	0.68189	0.70809	0.37398	0.21	0.33	0.35	0.34	0.59	0.73	0.63	0.6
chr3:194979096-194979746_2	3	194979396	194979896	cg05486924;cg26062560	enh_prom	C3orf21	0.218151	0.428629	0.210478	0.0457494	0.407222	0.274715	0.228695	0.20478	0.2086	0.173965	0.479205	0.25977	0.62674	0.525115	0.42	0.415	0.37	0.37	0.655	0.635	0.615	0.61
chr3:194876449-194876491_1	3	194876220	194876720	cg17783135;cg10998291	enhancer	C3orf21	0.500205	0.750822	0.250617	0.0237824	0.369016	0.48102	0.55513	0.52	0.444175	0.5007	0.78086	0.66116	0.908785	0.884075	0.825	0.815	0.8	0.78	0.885	0.87	0.885	0.89
chr3:194875295-194875295_1	3	194875045	194875545	cg09709457	enhancer	C3orf21	0.078634	0.342964	0.26433	0.013357	0.334631	0.11669	0.06411	0.06578	0.09981	0.04678	0.47522	0.23402	0.39679	0.45775	0.36	0.37	0.32	0.32	0.65	0.66	0.6	0.67
chr3:194979582-194980146_1	3	194979482	194979982	cg26062560;cg05486924	enh_ins	C3orf21	0.218151	0.428629	0.210478	0.0457494	0.407222	0.274715	0.228695	0.20478	0.2086	0.173965	0.479205	0.25977	0.62674	0.525115	0.42	0.415	0.37	0.37	0.655	0.635	0.615	0.61
chr3:194930170-194930312_1	3	194929991	194930491	cg24042854;cg20945520;cg03170670	enhancer	C3orf21	0.391234	0.618418	0.227184	0.00212001	0.204764	0.37167	0.406513	0.430757	0.339247	0.407983	0.73326	0.502107	0.64934	0.622347	0.88	0.883333	0.893333	0.893333	0.723333	0.71	0.73	0.71
chr3:194959645-194959645_1	3	194959395	194959895	cg00746143	enhancer	C3orf21	0.616876	0.436482	-0.180394	0.0321758	0.384166	0.78226	0.53128	0.54903	0.65902	0.56279	0.55283	0.32276	0.35881	0.3805	0.88	0.87	0.86	0.88	0.66	0.65	0.63	0.64
chr3:194868425-194868925_1	3	194868325	194868825	cg24618514	enh_prom	C3orf21	0.129406	0.32412	0.194714	0.0471096	0.409357	0.21255	0.09326	0.11823	0.15872	0.06427	0.33828	0.21722	0.43874	0.50431	0.09	0.11	0.08	0.09	0.44	0.46	0.42	0.44
chr3:99794010-99794010_1	3	99793760	99794260	cg14454680	enhancer	C3orf26	0.538196	0.820636	0.28244	0.0168385	0.351266	0.41149	0.67373	0.60773	0.30613	0.6919	0.80887	0.73708	0.9058	0.89827	0.45	0.45	0.32	0.33	0.73	0.71	0.7	0.62
chr3:99801503-99801503_1	3	99801253	99801753	cg07472196	enhancer	C3orf26	0.75037	0.468618	-0.281752	0.0121944	0.326819	0.68102	0.77542	0.79129	0.77385	0.73027	0.66462	0.30855	0.54994	0.32174	0.95	0.94	0.95	0.95	0.55	0.63	0.56	0.49
chr3:99646505-99647005_1	3	99646405	99646905	cg24828422	enh_prom	C3orf26	0.883518	0.624634	-0.258884	0.0277984	0.375891	0.90506	0.86188	0.85411	0.91551	0.88103	0.62687	0.76355	0.45641	0.4486	0.9	0.94	0.93	0.94	0.49	0.51	0.47	0.48
chr3:99551998-99551998_1	3	99551748	99552248	cg03617850	enhancer	C3orf26	0.040682	0.191812	0.15113	0.0440608	0.404377	0.05818	0.0389	0.05529	0.03529	0.01575	0.17012	0.09182	0.20983	0.38292	0.67	0.63	0.76	0.69	0.24	0.23	0.29	0.19
chr3:99844353-99844353_1	3	99844103	99844603	cg27384355	enhancer	C3orf26	0.236872	0.645016	0.408144	0.0236874	0.368918	0.30473	0.25934	0.19606	0.27331	0.15092	0.7513	0.4906	0.8962	0.82453	0.76	0.84	0.82	0.71	0.83	0.81	0.77	0.79
chr3:99639553-99639553_1	3	99639303	99639803	cg00991994	enhancer	C3orf26	0.314898	0.586602	0.271704	0.0006691	0.139616	0.36426	0.35158	0.36024	0.20422	0.29419	0.56103	0.70284	0.6461	0.49098	0.91	0.95	0.93	0.92	0.7	0.72	0.73	0.72
chr3:69061475-69062156_2	3	69061775	69062275	cg03399783;cg14870461;cg22620797	enh_prom	C3orf64	0.344928	0.225177	-0.119751	0.0184758	0.358236	0.30599	0.3656	0.35626	0.337447	0.359343	0.215827	0.25857	0.12722	0.199583	0.4	0.396667	0.396667	0.373333	0.456667	0.466667	0.416667	0.416667
chr3:69061256-69061975_1	3	69061156	69061656	cg01881444;cg20743134	enh_prom	C3orf64	0.595974	0.366721	-0.229253	0.00697845	0.287847	0.522495	0.66118	0.628445	0.494755	0.672995	0.50454	0.34371	0.219805	0.319205	0.905	0.915	0.91	0.915	0.765	0.795	0.69	0.705
chr3:69061256-69061975_2	3	69061556	69062056	cg11369206;cg22620797;cg01881444	enh_prom	C3orf64	0.825283	0.529905	-0.295378	0.00888686	0.307328	0.74439	0.843017	0.836603	0.80751	0.894893	0.578763	0.58923	0.31572	0.45471	0.88	0.863333	0.89	0.87	0.683333	0.72	0.646667	0.663333
chr3:69058876-69058876_1	3	69058626	69059126	cg05287372	enhancer	C3orf64	0.72798	0.426762	-0.301218	0.002522	0.215498	0.68726	0.76637	0.73983	0.72778	0.71866	0.54079	0.53338	0.29889	0.34792	0.91	0.92	0.93	0.92	0.67	0.7	0.72	0.61
chr1:207262490-207262990_1	1	207262390	207262890	cg14740771;cg26407558	enh_prom	C4BPB	0.880139	0.515837	-0.364302	0.045846	0.407325	0.859345	0.88816	0.86838	0.85735	0.92746	0.46477	0.730685	0.253545	0.24594	0.655	0.58	0.575	0.585	0.625	0.65	0.6	0.625
chr1:207271346-207271346_1	1	207271096	207271596	cg19707677	enhancer	C4BPB	0.785982	0.628486	-0.157496	0.0440194	0.404287	0.76223	0.82801	0.76935	0.77821	0.79211	0.65197	0.42852	0.75559	0.68781	0.76	0.69	0.8	0.76	0.68	0.62	0.58	0.58
chr1:207262090-207262590_1	1	207261990	207262490	cg14740771;cg05659947	enh_prom	C4BPB	0.803516	0.596487	-0.207029	0.0331608	0.385787	0.76732	0.757775	0.794635	0.85644	0.84141	0.490315	0.68211	0.54339	0.453905	0.88	0.86	0.885	0.88	0.67	0.66	0.625	0.675
chr4:170679160-170679869_2	4	170679460	170679960	cg05881697;cg26927939	enh_prom	C4orf27	0.711731	0.406769	-0.304962	0.0381735	0.393137	0.720315	0.69566	0.71115	0.707455	0.724075	0.413985	0.610555	0.1628	0.20055	0.795	0.79	0.81	0.81	0.4	0.39	0.37	0.295
chr4:170679369-170680060_1	4	170679269	170679769	cg26927939;cg05881697;cg04518155	enh_prom	C4orf27	0.497728	0.292863	-0.204865	0.0416014	0.39943	0.50574	0.488307	0.499817	0.498073	0.496703	0.298307	0.433403	0.12091	0.153693	0.556667	0.55	0.566667	0.57	0.28	0.276667	0.26	0.21
chr5:111091310-111091810_1	5	111091210	111091710	cg26883434	enh_prom	C5orf13	0.39028	0.82188	0.4316	6.224e-05	0.0565034	0.5021	0.34731	0.44895	0.26864	0.3844	0.7558	0.8421	0.82821	0.89239	0.78	0.83	0.84	0.8	0.89	0.87	0.86	0.83
chr5:111090042-111090542_1	5	111089942	111090442	cg06838283	enh_prom	C5orf13	0.448286	0.766544	0.318258	0.00229154	0.210685	0.55918	0.56876	0.4041	0.28727	0.42212	0.73489	0.70109	0.87063	0.89126	0.36	0.39	0.38	0.36	0.31	0.3	0.39	0.33
chr5:111090442-111090942_1	5	111090342	111090842	cg17575906	enh_prom	C5orf13	0.323402	0.52739	0.203988	0.0300256	0.380368	0.36907	0.334	0.35051	0.27975	0.28368	0.33623	0.73003	0.48234	0.55976	0.77	0.8	0.75	0.77	0.66	0.65	0.66	0.49
chr5:111190203-111190203_1	5	111189953	111190453	cg03877829	enhancer	C5orf13	0.464042	0.711426	0.247384	0.0116362	0.324287	0.56004	0.39972	0.43178	0.56527	0.3634	0.88931	0.81377	0.5943	0.58627	0.82	0.77	0.83	0.81	0.69	0.66	0.7	0.67
chr5:139584772-139584772_1	5	139584522	139585022	cg25646029	enhancer	C5orf32	0.665054	0.507548	-0.157506	0.0336356	0.386493	0.60606	0.71276	0.66415	0.66729	0.67501	0.40233	0.52486	0.60395	0.3781	0.61	0.63	0.61	0.62	0.84	0.82	0.81	0.81
chr5:139558579-139558579_1	5	139558329	139558829	cg26211634	enhancer	C5orf32	0.274142	0.631676	0.357534	0.0115599	0.323674	0.24081	0.32906	0.32945	0.22037	0.25102	0.78624	0.46851	0.74954	0.76894	0.93	0.91	0.93	0.93	0.81	0.8	0.77	0.77
chr5:150157080-150157726_1	5	150156980	150157480	cg26840062;cg04051335	enhancer	C5orf62	0.800475	0.680873	-0.119602	0.00140146	0.177078	0.76589	0.80214	0.79237	0.78999	0.851985	0.649485	0.637155	0.74532	0.70053	0.72	0.7	0.67	0.695	0.845	0.85	0.845	0.87
chr5:150157342-150157880_1	5	150157242	150157742	cg04051335;cg16646054	enh_prom	C5orf62	0.665076	0.476487	-0.188589	0.0126612	0.330646	0.67554	0.6224	0.668015	0.642765	0.71666	0.46149	0.34663	0.547385	0.41688	0.525	0.5	0.45	0.465	0.78	0.78	0.76	0.775
chr6:34648170-34648170_1	6	34647920	34648420	cg21085022	enhancer	C6orf106	0.274142	0.533876	0.259734	0.00876062	0.305822	0.24533	0.36681	0.30454	0.21816	0.23587	0.61547	0.6463	0.50533	0.31308	0.92	0.93	0.93	0.89	0.83	0.86	0.87	0.84
chr6:34563243-34563243_1	6	34562993	34563493	cg10519906	enhancer	C6orf106	0.425328	0.163338	-0.26199	0.00053014	0.128132	0.52326	0.46168	0.41074	0.42591	0.30505	0.15085	0.14624	0.19937	0.07425	0.71	0.72	0.64	0.72	0.61	0.65	0.63	0.59
chr6:139350983-139351483_1	6	139350883	139351383	cg20589862;cg12577850;cg16114141	enh_prom	C6orf115	0.760374	0.550256	-0.210118	0.0293001	0.378602	0.667423	0.76362	0.77345	0.80297	0.794407	0.42328	0.59163	0.419903	0.540437	0.0333333	0.03	0.03	0.04	0.403333	0.366667	0.21	0.193333
chr6:139349020-139349520_1	6	139348920	139349420	cg13265740	enh_prom	C6orf115	0.711286	0.313566	-0.39772	0.00205077	0.202569	0.77683	0.7252	0.65558	0.72588	0.67294	0.20786	0.12467	0.41547	0.36223	0.16	0.23	0.12	0.14	0.82	0.8	0.81	0.79
chr6:3749592-3750092_1	6	3749492	3749992	cg05411199;cg16122628;cg23169762	enh_prom	C6orf145	0.247361	0.391322	0.143961	0.0101207	0.314969	0.208687	0.318817	0.277227	0.184767	0.247307	0.484307	0.29278	0.371133	0.359097	0.616667	0.62	0.636667	0.61	0.163333	0.15	0.143333	0.16
chr6:3722453-3723112_2	6	3722753	3723253	cg19117070;cg05919456	enhancer	C6orf145	0.265405	0.707845	0.44244	0.00864636	0.304815	0.34799	0.24462	0.263	0.216425	0.25499	0.81898	0.659955	0.878585	0.82889	0.855	0.845	0.875	0.86	0.8	0.795	0.785	0.81
chr6:3748356-3748356_1	6	3748106	3748606	cg24100307	enhancer	C6orf145	0.680714	0.87222	0.191506	0.00479091	0.261977	0.58424	0.74551	0.71746	0.60652	0.74984	0.88424	0.84378	0.87315	0.8725	0.91	0.88	0.89	0.9	0.68	0.65	0.66	0.66
chr6:3724407-3724690_1	6	3724298	3724798	cg13814761;cg13617837;cg15837992	enhancer	C6orf145	0.660177	0.786458	0.126281	0.0203323	0.363344	0.687383	0.705373	0.681067	0.519743	0.707317	0.818333	0.748887	0.8428	0.798183	0.913333	0.87	0.903333	0.91	0.806667	0.813333	0.793333	0.816667
chr6:157725025-157725025_1	6	157724775	157725275	cg00937817	enhancer	C6orf35	0.688604	0.884344	0.19574	0.00827918	0.301097	0.62222	0.78919	0.7113	0.55296	0.76735	0.95851	0.87048	0.8663	0.88473	0.9	0.89	0.9	0.91	0.82	0.85	0.81	0.86
chr6:157727126-157727126_1	6	157726876	157727376	cg03209720	enhancer	C6orf35	0.723806	0.459746	-0.26406	0.00567533	0.27414	0.77106	0.73779	0.6742	0.71183	0.72415	0.48635	0.28158	0.56707	0.40928	0.35	0.38	0.32	0.33	0.45	0.47	0.43	0.42
chr6:31627215-31627715_2	6	31627515	31628015	cg02449103	enh_prom	C6orf47	0.293514	0.12539	-0.168124	0.00228849	0.210601	0.24137	0.37934	0.33499	0.21566	0.29621	0.15256	0.08438	0.0983	0.10162	0.41	0.36	0.44	0.35	0.42	0.44	0.3	0.4
chr6:31628815-31629315_2	6	31629115	31629615	cg18944099	enh_prom	C6orf47	0.767182	0.506566	-0.260616	0.0233632	0.3677	0.80571	0.80844	0.70743	0.71795	0.79638	0.40689	0.69523	0.44591	0.31282	0.75	0.73	0.75	0.69	0.72	0.7	0.72	0.69
chr7:40260671-40260671_1	7	40260421	40260921	cg10274696	enhancer	C7orf10	0.62049	0.351262	-0.269228	0.0301354	0.380531	0.6166	0.62771	0.5816	0.76018	0.51636	0.57102	0.30196	0.22449	0.13422	0.89	0.87	0.9	0.94	0.82	0.85	0.83	0.81
chr7:40591610-40591610_1	7	40591360	40591860	cg10504632	enhancer	C7orf10	0.608408	0.288084	-0.320324	0.0089766	0.308352	0.67441	0.50329	0.60754	0.64652	0.61028	0.16286	0.15997	0.55819	0.31798	0.1	0.09	0.08	0.08	0.31	0.39	0.3	0.2
chr7:40803037-40803537_1	7	40802937	40803437	cg03697881	enh_prom_ins	C7orf10	0.892848	0.67939	-0.213458	0.0395744	0.395064	0.86904	0.88971	0.88283	0.89964	0.92302	0.66538	0.81727	0.5137	0.53569	0.77	0.7	0.73	0.74	0.53	0.64	0.58	0.48
chr7:1135635-1136135_1	7	1135535	1136035	cg22630939;cg04498913;cg02955354;cg00745693	enh_prom	C7orf50	0.516409	0.707312	0.190903	0.0453261	0.406509	0.52551	0.503315	0.51167	0.497815	0.543735	0.781353	0.554172	0.870088	0.78831	0.91	0.8775	0.9	0.9025	0.85	0.79	0.815	0.825
chr7:1163160-1163799_2	7	1163460	1163960	cg18990050;cg09423312	enh_ins	C7orf50	0.556331	0.270276	-0.286055	0.0352042	0.389071	0.472865	0.531155	0.620265	0.507995	0.649375	0.12307	0.56884	0.11564	0.12661	0.86	0.83	0.81	0.835	0.54	0.425	0.395	0.455
chr7:1121657-1121929_1	7	1121543	1122043	cg20293725;cg15028507;cg04206484;cg23519637	enhancer	C7orf50	0.0649075	0.543203	0.478296	0.0286968	0.378104	0.1541	0.0529675	0.0503775	0.0496875	0.017405	0.70503	0.27799	0.859143	0.752428	0.92	0.9075	0.9025	0.9125	0.81	0.8025	0.7675	0.7875
chr7:1083072-1084162_2	7	1083372	1083872	cg19254152	enhancer	C7orf50	0.38959	0.203122	-0.186468	0.0251545	0.37184	0.41786	0.3721	0.43962	0.3066	0.41177	0.12854	0.13228	0.20858	0.12805	0.22	0.25	0.15	0.17	0.31	0.31	0.22	0.24
chr7:1082959-1083472_2	7	1083259	1083759	cg08973950;cg19254152	enh_prom	C7orf50	0.607796	0.358586	-0.24921	0.0320467	0.383391	0.589485	0.602525	0.657355	0.501885	0.68773	0.15162	0.436615	0.37484	0.22509	0.4	0.44	0.315	0.35	0.55	0.555	0.445	0.455
chr7:1162860-1164063_3	7	1163560	1164060	cg09698220;cg18990050	enhancer	C7orf50	0.738036	0.51267	-0.225366	0.0417184	0.399511	0.666275	0.728465	0.770435	0.688915	0.83609	0.405655	0.75923	0.411195	0.354655	0.865	0.85	0.85	0.86	0.735	0.63	0.63	0.655
chr7:1174784-1174784_1	7	1174534	1175034	cg07665923	enhancer	C7orf50	0.817816	0.57442	-0.243396	0.028917	0.378244	0.81805	0.85314	0.72108	0.84592	0.85089	0.55693	0.57681	0.4086	0.47856	0.76	0.76	0.73	0.78	0.88	0.88	0.89	0.89
chr7:1136568-1136568_1	7	1136318	1136818	cg18893098	enhancer	C7orf50	0.401476	0.73323	0.331754	0.0068665	0.287098	0.48207	0.41857	0.40283	0.37737	0.32654	0.80158	0.57586	0.89668	0.83938	0.89	0.9	0.89	0.88	0.9	0.85	0.89	0.89
chr7:1082959-1083472_1	7	1082859	1083359	cg01687997;cg06458707	enh_prom	C7orf50	0.759599	0.641155	-0.118444	0.0492357	0.412555	0.707165	0.780075	0.75161	0.71641	0.842735	0.576795	0.52782	0.68902	0.64215	0.73	0.74	0.725	0.755	0.785	0.785	0.74	0.76
chr7:120657213-120657213_1	7	120656963	120657463	cg21794767	enhancer	C7orf58	0.143106	0.461176	0.31807	0.0268672	0.374399	0.10679	0.15257	0.21649	0.11246	0.12722	0.73334	0.42201	0.4574	0.54405	0.91	0.91	0.91	0.91	0.71	0.74	0.75	0.7
chr7:120689323-120689323_1	7	120689073	120689573	cg18952945	enhancer	C7orf58	0.486458	0.716514	0.230056	0.0243285	0.370431	0.52146	0.549	0.54516	0.29845	0.51822	0.60505	0.72917	0.84952	0.86684	0.86	0.82	0.89	0.89	0.8	0.77	0.8	0.77
chr7:120852287-120852287_1	7	120852037	120852537	cg17533232	enhancer	C7orf58	0.193936	0.632768	0.438832	0.0098233	0.313591	0.27374	0.17969	0.20045	0.16081	0.15499	0.79827	0.37712	0.78044	0.80012	0.83	0.8	0.82	0.83	0.57	0.64	0.6	0.56
chr7:120702049-120702049_1	7	120701799	120702299	cg22645201;cg08554603	enhancer	C7orf58	0.249786	0.60932	0.359534	0.00748691	0.292746	0.31153	0.255485	0.248365	0.218505	0.215045	0.78041	0.55172	0.644815	0.719205	0.835	0.82	0.835	0.835	0.68	0.695	0.735	0.695
chr9:97847913-97848736_2	9	97848213	97848713	cg09951047;cg14601621	enhancer	C9orf3	0.79284	0.924282	0.131442	0.00306944	0.22859	0.79034	0.81976	0.75277	0.74189	0.85944	0.91434	0.934695	0.93446	0.92349	0.945	0.945	0.95	0.96	0.82	0.83	0.745	0.835
chr9:97808906-97808906_1	9	97808656	97809156	cg01993208	enhancer	C9orf3	0.107664	0.262152	0.154488	0.00652501	0.28261	0.11765	0.11423	0.1378	0.10227	0.06637	0.27949	0.2616	0.37247	0.21654	0.88	0.8	0.86	0.83	0.53	0.48	0.45	0.43
chr9:97807443-97807943_1	9	97807343	97807843	cg17406248	enh_prom	C9orf3	0.411684	0.679884	0.2682	0.016886	0.351524	0.36333	0.34328	0.47587	0.39223	0.48371	0.73112	0.52698	0.85246	0.79597	0.87	0.86	0.84	0.86	0.36	0.34	0.34	0.34
chr9:97844901-97844901_1	9	97844651	97845151	cg13853813	enhancer	C9orf3	0.553606	0.742512	0.188906	0.00098134	0.158676	0.62549	0.54739	0.56575	0.4553	0.5741	0.76896	0.7216	0.75054	0.80915	0.91	0.9	0.91	0.91	0.46	0.43	0.45	0.42
chr9:97847913-97848736_3	9	97848613	97849113	cg13972491	enhancer	C9orf3	0.679846	0.8346	0.154754	0.00035049	0.106903	0.74792	0.67537	0.66186	0.63311	0.68097	0.81751	0.86893	0.82624	0.84264	0.86	0.86	0.89	0.87	0.71	0.7	0.68	0.7
chr9:97847913-97848736_1	9	97847813	97848313	cg20355301;cg09951047;cg02268620	enhancer	MIR24-1;C9orf3	0.683947	0.801197	0.11725	0.00184934	0.194064	0.654423	0.733467	0.675797	0.644747	0.711303	0.810937	0.83805	0.838043	0.78257	0.886667	0.886667	0.903333	0.903333	0.753333	0.733333	0.696667	0.72
chr9:132598485-132599096_2	9	132598785	132599285	cg24475171;cg14059835	enh_prom	C9orf78	0.202151	0.359029	0.156878	0.00192193	0.196612	0.20417	0.28856	0.21821	0.163105	0.13671	0.442075	0.31844	0.368055	0.336775	0.095	0.105	0.105	0.08	0.665	0.68	0.645	0.55
chr9:132598185-132598917_3	9	132598885	132599385	cg14059835;cg24475171	promoter	C9orf78	0.202151	0.359029	0.156878	0.00192193	0.196612	0.20417	0.28856	0.21821	0.163105	0.13671	0.442075	0.31844	0.368055	0.336775	0.095	0.105	0.105	0.08	0.665	0.68	0.645	0.55
chr9:139715374-139715948_2	9	139715674	139716174	cg14224203	enh_prom	C9orf86	0.045672	0.150914	0.105242	0.0411657	0.398775	0.04389	0.07325	0.05364	0.03159	0.02599	0.11049	0.16579	0.0761	0.28291	0.47	0.45	0.4	0.43	0.77	0.66	0.7	0.63
chr9:139715374-139715948_1	9	139715274	139715774	cg10880928;cg21175623	enh_prom	C9orf86	0.289649	0.445182	0.155533	0.0167934	0.350944	0.27579	0.32001	0.33292	0.209205	0.31032	0.501795	0.45359	0.4216	0.54842	0.54	0.54	0.47	0.515	0.86	0.82	0.835	0.8
chr15:63673144-63673813_1	15	63673044	63673544	cg15755265;cg04192393	enh_prom	CA12	0.06551	0.227736	0.162226	0.0237456	0.369016	0.06681	0.04776	0.08076	0.08285	0.04937	0.31414	0.166125	0.352325	0.20225	0.48	0.465	0.455	0.485	0.61	0.595	0.595	0.57
chr15:63640658-63640658_1	15	63640408	63640908	cg03036214	enhancer	CA12	0.76088	0.533324	-0.227556	0.0258337	0.372754	0.7969	0.69216	0.74119	0.80292	0.77123	0.30873	0.61205	0.49697	0.71855	0.45	0.45	0.43	0.47	0.64	0.65	0.61	0.61
chr15:63672913-63673644_2	15	63673213	63673713	cg04192393;cg15755265	enh_prom	CA12	0.06551	0.227736	0.162226	0.0237456	0.369016	0.06681	0.04776	0.08076	0.08285	0.04937	0.31414	0.166125	0.352325	0.20225	0.48	0.465	0.455	0.485	0.61	0.595	0.595	0.57
chr15:63672913-63673644_1	15	63672813	63673313	cg04192393;cg23931734	enh_prom	CA12	0.080751	0.306072	0.225321	0.0277231	0.3758	0.08547	0.06493	0.10045	0.090495	0.06241	0.433015	0.234765	0.48513	0.255655	0.81	0.775	0.805	0.795	0.805	0.78	0.81	0.765
chr18:20713659-20714274_2	18	20713959	20714459	cg00455327;cg05384868	enh_prom	CABLES1	0.249134	0.464937	0.215803	0.0354041	0.389373	0.27075	0.194135	0.2647	0.28408	0.232005	0.54096	0.328555	0.63471	0.55087	0.22	0.22	0.18	0.175	0.265	0.25	0.26	0.27
chr18:20713474-20714496_1	18	20713374	20713874	cg19786422;cg22158648	enhancer	CABLES1	0.542131	0.696788	0.154657	0.046023	0.407513	0.60572	0.526235	0.50234	0.570975	0.505385	0.723325	0.607455	0.873495	0.725155	0.84	0.825	0.815	0.815	0.78	0.805	0.775	0.765
chr18:20713659-20714274_1	18	20713559	20714059	cg22158648	enh_prom	CABLES1	0.193588	0.516272	0.322684	0.0481664	0.411245	0.32888	0.19027	0.14295	0.23011	0.07573	0.59499	0.37164	0.89092	0.53214	0.73	0.69	0.67	0.66	0.62	0.66	0.63	0.6
chr1:65035261-65035261_1	1	65035011	65035511	cg12049550	enhancer	CACHD1	0.925056	0.772952	-0.152104	0.0327593	0.385166	0.93135	0.92847	0.88574	0.92571	0.95401	0.78967	0.84135	0.71544	0.62121	0.43	0.42	0.29	0.36	0.59	0.67	0.6	0.49
chr1:65157749-65157749_1	1	65157499	65157999	cg11746396	enhancer	CACHD1	0.810366	0.403942	-0.406424	0.00619253	0.279618	0.76822	0.75601	0.82933	0.80131	0.89696	0.2038	0.23333	0.43989	0.4972	0.88	0.85	0.88	0.88	0.15	0.11	0.14	0.12
chr1:64986155-64986155_1	1	64985905	64986405	cg24639703	enhancer	CACHD1	0.682532	0.437486	-0.245046	0.019644	0.36142	0.72935	0.70892	0.60867	0.58556	0.78016	0.45002	0.52395	0.2478	0.32927	0.67	0.62	0.76	0.69	0.7	0.67	0.74	0.66
chr1:64982093-64982093_1	1	64981843	64982343	cg12299795	enhancer	CACHD1	0.514332	0.238834	-0.275498	0.00610187	0.279172	0.46963	0.32709	0.51624	0.66858	0.59012	0.11864	0.17393	0.2766	0.24399	0.89	0.88	0.89	0.88	0.73	0.75	0.75	0.71
chr1:64941903-64942403_1	1	64941803	64942303	cg26224018	enh_prom	CACHD1	0.336292	0.111174	-0.225118	0.00324366	0.233609	0.47395	0.25249	0.34519	0.36905	0.24078	0.08305	0.12961	0.21865	0.05394	0.37	0.35	0.32	0.33	0.2	0.22	0.17	0.15
chr12:2801155-2801834_1	12	2801055	2801555	cg17902551;cg03731464	enh_prom	CACNA1C	0.482329	0.237228	-0.245101	0.0491494	0.412494	0.521085	0.47475	0.45127	0.517375	0.447165	0.16525	0.255435	0.08093	0.113735	0.055	0.05	0.045	0.05	0.265	0.27	0.285	0.285
chr12:2800055-2801584_3	12	2800755	2801255	cg00848945;cg12350325;cg17902551;cg03731464	promoter	CACNA1C	0.488635	0.202587	-0.286048	0.0375399	0.392219	0.545825	0.482745	0.457245	0.508352	0.449005	0.147647	0.143792	0.045775	0.102508	0.0325	0.0325	0.0275	0.0325	0.2375	0.2475	0.2825	0.2825
chr12:2800055-2801584_1	12	2799955	2800455	cg13647052;cg14395444;cg18816701;cg02794451;cg19685491	promoter	CACNA1C	0.642353	0.359156	-0.283198	0.0344297	0.38784	0.675552	0.624378	0.617922	0.658196	0.635718	0.274572	0.329784	0.198952	0.281852	0.112	0.122	0.098	0.114	0.542	0.58	0.572	0.57
chr12:2696048-2696048_1	12	2695798	2696298	cg08166587	enhancer	CACNA1C	0.096328	0.391192	0.294864	0.00884879	0.306786	0.10086	0.12071	0.1277	0.05697	0.0754	0.48764	0.26935	0.59437	0.32142	0.38	0.32	0.37	0.28	0.41	0.5	0.47	0.43
chr12:2451169-2451169_1	12	2450919	2451419	cg16728539	enhancer	CACNA1C	0.067212	0.335364	0.268152	0.0364216	0.391024	0.06782	0.06819	0.08075	0.07449	0.04481	0.38445	0.22841	0.5651	0.43567	0.37	0.34	0.3	0.32	0.45	0.4	0.43	0.37
chr12:2193060-2193060_1	12	2192810	2193310	cg12496211	enhancer	CACNA1C	0.15433	0.306876	0.152546	0.0468221	0.408966	0.11692	0.2846	0.19071	0.0746	0.10482	0.18805	0.41786	0.18125	0.3415	0.84	0.77	0.84	0.85	0.34	0.38	0.39	0.34
chr12:2304473-2304473_1	12	2304223	2304723	cg13896105	enhancer	CACNA1C	0.771636	0.541754	-0.229882	0.00189447	0.196025	0.78554	0.71553	0.80293	0.7485	0.80568	0.50745	0.54777	0.49256	0.47501	0.85	0.81	0.84	0.84	0.39	0.43	0.4	0.32
chr12:2420738-2420738_1	12	2420488	2420988	cg20375320	enhancer	CACNA1C	0.018822	0.562126	0.543304	0.0253521	0.372374	0.0166	0.03148	0.0237	0.01456	0.00777	0.78997	0.27814	0.90757	0.72899	0.88	0.92	0.88	0.9	0.86	0.81	0.8	0.83
chr12:2800055-2801584_2	12	2800355	2800855	cg15279308;cg19200285;cg02794451;cg13647052;cg05166022;cg15442907	promoter	CACNA1C	0.518539	0.208691	-0.309849	0.0347731	0.388441	0.581552	0.513655	0.463152	0.547362	0.486977	0.12665	0.12377	0.0699333	0.116153	0.0616667	0.06	0.0633333	0.0683333	0.401667	0.455	0.463333	0.463333
chr16:1230935-1232363_1	16	1230835	1231335	cg10083464;cg16650212	enhancer	CACNA1H	0.264649	0.6224	0.357751	0.00012332	0.0733083	0.32201	0.32905	0.253345	0.260055	0.158785	0.70789	0.699625	0.50364	0.634905	0.77	0.71	0.755	0.735	0.295	0.365	0.305	0.34
chr16:1231196-1231735_1	16	1231096	1231596	cg00840270;cg00931520;cg08101977	enh_ins	CACNA1H	0.107392	0.24208	0.134688	0.00025149	0.0980231	0.13751	0.126697	0.0977	0.110933	0.06412	0.271383	0.188813	0.270653	0.260833	0.58	0.566667	0.576667	0.596667	0.24	0.25	0.25	0.286667
chr16:1244824-1244984_1	16	1244654	1245154	cg00369414;cg05479416	insulator	CACNA1H	0.140285	0.249526	0.109241	0.02638	0.373667	0.135075	0.17585	0.13944	0.114945	0.136115	0.262745	0.138565	0.323765	0.30166	0.215	0.19	0.225	0.225	0.165	0.17	0.15	0.155
chr3:54790638-54790638_1	3	54790388	54790888	cg14858504	enhancer	CACNA2D3	0.095834	0.381584	0.28575	0.0342833	0.387694	0.06726	0.12129	0.07238	0.16806	0.05018	0.41033	0.25003	0.62492	0.51453	0.8	0.75	0.78	0.77	0.71	0.72	0.69	0.72
chr3:55034387-55034387_1	3	55034137	55034637	cg19991383	enhancer	CACNA2D3	0.859916	0.702402	-0.157514	0.0106573	0.318638	0.84095	0.84575	0.88799	0.84615	0.87874	0.60947	0.66566	0.8139	0.66617	0.85	0.84	0.83	0.87	0.6	0.57	0.53	0.6
chr3:55033194-55033694_1	3	55033094	55033594	cg05603680	enh_ins	CACNA2D3	0.059054	0.374916	0.315862	0.0382626	0.3932	0.04107	0.06194	0.09563	0.06375	0.03288	0.56083	0.37662	0.63553	0.23489	0.48	0.54	0.56	0.61	0.19	0.2	0.15	0.19
chr3:55040617-55040617_1	3	55040367	55040867	cg10791541	enhancer	CACNA2D3	0.060118	0.363796	0.303678	0.0259585	0.372947	0.08859	0.06333	0.06458	0.05344	0.03065	0.51216	0.20883	0.51581	0.48679	0.18	0.22	0.24	0.22	0.67	0.64	0.62	0.64
chr3:54861701-54861701_1	3	54861451	54861951	cg08362628	enhancer	CACNA2D3	0.236968	0.681862	0.444894	0.00997398	0.314615	0.23858	0.3146	0.3191	0.11427	0.19829	0.87187	0.65549	0.82652	0.76402	0.85	0.86	0.85	0.9	0.78	0.79	0.76	0.73
chr3:54926024-54926024_1	3	54925774	54926274	cg24924505	enhancer	CACNA2D3	0.056362	0.284218	0.227856	0.0226107	0.366088	0.06297	0.06784	0.06423	0.04694	0.03983	0.28984	0.21336	0.35847	0.46658	0.7	0.66	0.71	0.7	0.2	0.17	0.18	0.19
chr3:54999791-54999791_1	3	54999541	55000041	cg01368219	enhancer	CACNA2D3	0.12342	0.391084	0.267664	0.0294827	0.379262	0.06392	0.17706	0.15792	0.15612	0.06208	0.54423	0.29306	0.53024	0.47658	0.67	0.64	0.68	0.64	0.73	0.79	0.72	0.76
chr3:54988324-54988324_1	3	54988074	54988574	cg22211564	enhancer	CACNA2D3	0.034734	0.499452	0.464718	0.0248936	0.371351	0.03165	0.05286	0.03799	0.02935	0.02182	0.68771	0.29756	0.74797	0.68827	0.92	0.89	0.9	0.9	0.24	0.17	0.18	0.23
chr2:152803857-152804357_1	2	152803757	152804257	cg02300652	enh_prom_ins	CACNB4	0.316428	0.468324	0.151896	0.00331931	0.236423	0.34395	0.39991	0.28982	0.30263	0.24583	0.54847	0.49342	0.45721	0.45206	0.25	0.24	0.26	0.21	0.51	0.37	0.27	0.44
chr2:152830089-152830589_1	2	152829989	152830489	cg06950952	enh_prom	CACNB4	0.448174	0.21076	-0.237414	0.00959741	0.311832	0.51802	0.39123	0.47117	0.44006	0.42039	0.28784	0.0615	0.24148	0.1064	0.89	0.89	0.89	0.89	0.55	0.53	0.54	0.5
chr11:115372874-115373119_1	11	115372746	115373246	cg14030346;cg12848345;cg03910065;cg10553088	promoter	CADM1	0.405725	0.245098	-0.160627	0.0254305	0.372374	0.573518	0.414917	0.306225	0.413517	0.320447	0.203205	0.232835	0.246048	0.288587	0.0675	0.05	0.0675	0.0725	0.49	0.4525	0.39	0.4
chr11:115371539-115372039_1	11	115371439	115371939	cg03505501	enh_prom	CADM1	0.78279	0.595978	-0.186812	0.0412879	0.3989	0.80771	0.84725	0.75843	0.68677	0.81379	0.73978	0.47575	0.48886	0.50916	0.12	0.15	0.1	0.12	0.56	0.56	0.54	0.5
chr11:115088647-115088907_1	11	115088527	115089027	cg01282147;cg13105228;cg16061656;cg11594811	enhancer	CADM1	0.858193	0.666204	-0.191989	0.0339846	0.387273	0.861908	0.886105	0.815523	0.833122	0.894308	0.549203	0.783353	0.656005	0.514965	0.805	0.7375	0.8375	0.79	0.77	0.7725	0.7525	0.735
chr7:122443263-122443763_1	7	122443163	122443663	cg15012662	enh_ins	CADPS2	0.111434	0.474508	0.363074	0.0236907	0.368937	0.11484	0.15749	0.09708	0.03753	0.15023	0.52418	0.3579	0.61726	0.73467	0.29	0.3	0.26	0.36	0.5	0.52	0.43	0.38
chr7:122097744-122097744_1	7	122097494	122097994	cg14371343	enhancer	CADPS2	0.33349	0.709428	0.375938	0.0131483	0.333807	0.4342	0.41247	0.34813	0.20664	0.26601	0.82599	0.46938	0.90441	0.86193	0.88	0.83	0.88	0.82	0.56	0.5	0.49	0.5
chr1:7326345-7326345_1	1	7326095	7326595	cg02152417	enhancer	CAMTA1	0.16103	0.367678	0.206648	0.00707886	0.289537	0.19043	0.15686	0.15791	0.20049	0.09946	0.36048	0.35192	0.42053	0.48801	0.84	0.85	0.86	0.86	0.48	0.43	0.61	0.6
chr1:7538723-7539175_1	1	7538623	7539123	cg24634746	enhancer	CAMTA1	0.762704	0.380014	-0.38269	0.00693583	0.287647	0.7362	0.77739	0.73429	0.7877	0.77794	0.48125	0.32409	0.18411	0.29121	0.88	0.87	0.87	0.87	0.28	0.46	0.48	0.26
chr1:7434171-7434171_1	1	7433921	7434421	cg00808305	enhancer	CAMTA1	0.724958	0.526768	-0.19819	0.00359845	0.241696	0.68079	0.80202	0.76544	0.60769	0.76885	0.56736	0.50727	0.51569	0.53219	0.07	0.06	0.07	0.06	0.22	0.29	0.26	0.22
chr1:7587410-7587410_1	1	7587160	7587660	cg18795022	enhancer	CAMTA1	0.060926	0.421962	0.361036	0.0497272	0.413629	0.05288	0.05834	0.09237	0.06171	0.03933	0.60099	0.13224	0.72206	0.56576	0.83	0.85	0.89	0.88	0.43	0.59	0.48	0.44
chr1:7023245-7023930_2	1	7023545	7024045	cg11517468;cg10557683;cg05966431	prom_ins	CAMTA1	0.738071	0.447259	-0.290811	0.00135012	0.175073	0.7974	0.7417	0.735347	0.607733	0.808173	0.388513	0.393493	0.481057	0.358487	0.126667	0.14	0.126667	0.0966667	0.196667	0.16	0.123333	0.203333
chr1:7637516-7637516_1	1	7637266	7637766	cg16380632	insulator	CAMTA1	0.509346	0.287042	-0.222304	0.0273963	0.375145	0.53614	0.54058	0.49795	0.48003	0.49203	0.46563	0.13562	0.26488	0.15621	0.42	0.41	0.39	0.39	0.23	0.23	0.16	0.2
chr1:7395024-7395024_1	1	7394774	7395274	cg23972860	enhancer	CAMTA1	0.170754	0.461404	0.29065	0.0193266	0.35996	0.179	0.13818	0.22559	0.14466	0.16634	0.62739	0.33848	0.5842	0.53879	0.64	0.59	0.6	0.68	0.21	0.15	0.15	0.16
chr1:6919841-6919841_1	1	6919591	6920091	cg25625600	enhancer	CAMTA1	0.699808	0.468246	-0.231562	0.02244	0.365472	0.75665	0.66825	0.71352	0.72008	0.64054	0.67499	0.53314	0.29759	0.35799	0.9	0.92	0.88	0.91	0.81	0.84	0.83	0.83
chr1:7531719-7532211_1	1	7531619	7532119	cg02275084	enhancer	CAMTA1	0.133798	0.545312	0.411514	0.0257428	0.372706	0.10925	0.18567	0.13276	0.14607	0.09524	0.71893	0.35395	0.77307	0.71086	0.8	0.78	0.82	0.81	0.3	0.25	0.31	0.28
chr6:17492721-17492721_1	6	17492471	17492971	cg06573088	enhancer	CAP2	0.17371	0.528396	0.354686	0.019637	0.36142	0.23503	0.20951	0.15992	0.15343	0.11066	0.82597	0.44269	0.59721	0.54079	0.81	0.77	0.81	0.81	0.72	0.74	0.72	0.72
chr6:17505453-17505953_1	6	17505353	17505853	cg25416270	enh_ins	CAP2	0.226472	0.542074	0.315602	0.0471875	0.409506	0.31802	0.18496	0.23478	0.22677	0.16783	0.74421	0.39269	0.63911	0.75924	0.88	0.88	0.88	0.88	0.87	0.83	0.83	0.82
chr1:223936243-223936743_2	1	223936543	223937043	cg07181406;cg19598416;cg06756211;cg21617516	enh_prom	CAPN2	0.078357	0.184782	0.106425	0.0466747	0.408923	0.111128	0.091955	0.08095	0.0643225	0.04343	0.293102	0.104178	0.149375	0.257505	0.0825	0.1175	0.0675	0.085	0.135	0.135	0.095	0.12
chr1:223903862-223904225_1	1	223903794	223904294	cg18310639;cg10100437	enhancer	CAPN2	0.757927	0.55705	-0.200877	0.00025485	0.0980231	0.78426	0.691575	0.752825	0.772745	0.78823	0.53079	0.555075	0.496805	0.557085	0.595	0.55	0.655	0.615	0.71	0.685	0.675	0.615
chr1:19774989-19774989_1	1	19774739	19775239	cg01832549	enhancer	CAPZB	0.076312	0.257768	0.181456	0.0394897	0.394896	0.07679	0.06889	0.08909	0.09851	0.04828	0.24691	0.17818	0.41236	0.36921	0.48	0.46	0.48	0.47	0.77	0.81	0.8	0.79
chr1:19752812-19752812_1	1	19752562	19753062	cg12424867	enhancer	CAPZB	0.148556	0.393286	0.24473	0.0344968	0.38807	0.18569	0.18724	0.15246	0.12559	0.0918	0.51967	0.21962	0.49677	0.54755	0.86	0.84	0.89	0.89	0.78	0.73	0.75	0.73
chr1:19687988-19688056_1	1	19687772	19688272	cg07905985;cg24593138	enhancer	CAPZB	0.717421	0.861651	0.14423	0.0109029	0.319323	0.72696	0.74311	0.7519	0.587125	0.77801	0.861555	0.89355	0.85176	0.86025	0.795	0.765	0.76	0.76	0.615	0.555	0.565	0.57
chr1:19756350-19756839_1	1	19756250	19756750	cg06788764	enhancer	CAPZB	0.512494	0.71752	0.205026	0.00627208	0.280483	0.51702	0.5561	0.47924	0.58698	0.42313	0.66913	0.67511	0.84312	0.79686	0.88	0.86	0.87	0.89	0.85	0.86	0.82	0.85
chr1:19687257-19687257_1	1	19687007	19687507	cg12763668	enhancer	CAPZB	0.463282	0.69426	0.230978	0.00582192	0.27657	0.5688	0.56455	0.42413	0.3928	0.36613	0.80623	0.65308	0.66458	0.78218	0.86	0.83	0.83	0.83	0.82	0.78	0.75	0.77
chr11:104915659-104916159_1	11	104915559	104916059	cg26071033;cg05671385	enh_prom	CASP1	0.436785	0.265132	-0.171653	0.00017079	0.0830216	0.45668	0.37923	0.46256	0.47066	0.414795	0.312425	0.231185	0.26537	0.214225	0.155	0.155	0.185	0.175	0.155	0.13	0.135	0.135
chr11:104915659-104916159_2	11	104915959	104916459	cg16459890;cg13775050	enh_prom	CARD16;CASP1	0.366887	0.214157	-0.15273	0.0243012	0.370238	0.401865	0.363815	0.345735	0.405935	0.317085	0.30226	0.228155	0.12453	0.0966	0.4	0.405	0.38	0.37	0.31	0.3	0.295	0.295
chr3:105542204-105542204_1	3	105541954	105542454	cg07781701	enhancer	CBLB	0.839562	0.499756	-0.339806	2.623e-05	0.0455175	0.79504	0.84467	0.8659	0.78876	0.90344	0.49845	0.43747	0.50441	0.45227	0.88	0.91	0.9	0.89	0.8	0.83	0.78	0.79
chr3:105510465-105510465_1	3	105510215	105510715	cg04002063	enhancer	CBLB	0.459352	0.692586	0.233234	0.0272171	0.375079	0.49451	0.533	0.48451	0.3762	0.40854	0.85666	0.51688	0.81896	0.73918	0.89	0.92	0.93	0.9	0.75	0.79	0.81	0.77
chr12:54655894-54655894_1	12	54655644	54656144	cg08269188	enhancer	CBX5	0.277442	0.101654	-0.175788	0.0201335	0.362751	0.30394	0.40454	0.22493	0.33828	0.11552	0.10198	0.04724	0.04931	0.1836	0.18	0.21	0.15	0.16	0.43	0.49	0.47	0.41
chr12:54653818-54654318_1	12	54653718	54654218	cg03736807;cg10151085	enh_prom	CBX5	0.664832	0.489903	-0.174929	0.00974495	0.312541	0.5826	0.67818	0.714765	0.608125	0.74049	0.38869	0.59169	0.463775	0.427455	0.295	0.385	0.325	0.3	0.425	0.41	0.39	0.365
chr22:39260335-39260335_1	22	39260085	39260585	cg18647989	enhancer	CBX6	0.563972	0.751196	0.187224	0.00294121	0.224704	0.64905	0.47091	0.53881	0.63933	0.52176	0.80591	0.67706	0.77922	0.7873	0.86	0.86	0.88	0.86	0.85	0.85	0.83	0.83
chr22:39261722-39261722_1	22	39261472	39261972	cg07524398	enhancer	CBX6	0.434318	0.601214	0.166897	0.00901608	0.308416	0.50089		0.44106	0.3958	0.39952	0.53678	0.74452	0.53619	0.60524	0.73	0.72	0.7	0.71	0.71	0.7	0.69	0.72
chr4:186393118-186393698_2	4	186393418	186393918	cg22799396	enh_prom	CCDC110	0.186748	0.357756	0.171008	0.0291348	0.378372	0.2372	0.21055	0.20727	0.18272	0.096	0.40743	0.19577	0.4496	0.46722	0.38	0.37	0.52	0.57	0.42	0.37	0.38	0.36
chr4:186385358-186385358_1	4	186385108	186385608	cg18456755	enhancer	CCDC110	0.568892	0.722856	0.153964	0.00694775	0.28778	0.53447	0.51493	0.60217	0.53414	0.65875	0.8186	0.71617	0.75062	0.71135	0.83	0.77	0.84	0.81	0.6	0.64	0.59	0.53
chr5:114632245-114632950_2	5	114632545	114633045	cg17231906;cg13330050	enh_prom	CCDC112	0.361153	0.204433	-0.15672	0.00744798	0.292458	0.32102	0.445605	0.371985	0.304935	0.36222	0.257525	0.25754	0.114745	0.12428	0.315	0.33	0.32	0.31	0.305	0.295	0.24	0.25
chr5:114632450-114633145_2	5	114632750	114633250	cg13330050	enh_prom	CCDC112	0.634964	0.315326	-0.319638	0.00467703	0.259695	0.54001	0.79812	0.64145	0.53968	0.65556	0.39887	0.40198	0.14069	0.18046	0.58	0.6	0.58	0.56	0.56	0.53	0.42	0.43
chr7:76750607-76751158_1	7	76750507	76751007	cg11586216	enh_prom	CCDC146	0.358472	0.49414	0.135668	0.0300775	0.380409	0.35713	0.33342	0.41098	0.33921	0.35162		0.57543	0.52385	0.48003	0.58	0.58	0.63	0.6	0.59	0.62	0.54	0.55
chr7:76895988-76895988_1	7	76895738	76896238	cg23318703	enhancer	CCDC146	0.857986	0.64282	-0.215166	0.0444366	0.405001	0.85716	0.81636	0.81785	0.88125	0.91731	0.48602	0.80019	0.67756	0.44783	0.85	0.74	0.87	0.82	0.78	0.77	0.8	0.77
chr17:80062106-80062373_1	17	80061990	80062490	cg12879038;cg20780302	enhancer	CCDC57	0.34752	0.50224	0.15472	0.00417754	0.251874	0.32794	0.412445	0.340505	0.297065	0.359645	0.543215	0.473625	0.46592	0.600725	0.85	0.835	0.835	0.845	0.29	0.245	0.255	0.235
chr17:80064188-80064688_1	17	80064088	80064588	cg26928858	enh_prom_ins	CCDC57	0.135226	0.352936	0.21771	0.0439017	0.403937	0.12743	0.08786	0.2201	0.10395	0.13679	0.41646	0.27321	0.53077	0.44755	0.07	0.07	0.06	0.05	0.05	0.05	0.06	0.04
chr17:80059408-80059540_1	17	80059224	80059724	cg22110888;cg02741985	enhancer	CCDC57	0.592729	0.758344	0.165615	0.00366249	0.242954	0.639825	0.641135	0.537925	0.568635	0.576125	0.811385	0.670235	0.82414	0.79476	0.84	0.82	0.81	0.815	0.81	0.835	0.81	0.78
chr2:56412711-56413280_2	2	56413011	56413511	cg19516982;cg10664190;cg17501259	enh_prom	CCDC85A	0.380468	0.252248	-0.12822	0.0114824	0.323182	0.3989	0.418065	0.37088	0.34639	0.368105	0.27203	0.161695	0.208045	0.274785	0.18	0.185	0.04	0.145	0.4	0.52	0.415	0.395
chr2:56410011-56413137_9	2	56413111	56413611	cg10664190;cg19516982	promoter	CCDC85A	0.609396	0.38527	-0.224126	0.013622	0.336913	0.65158	0.6717	0.58782	0.53472	0.60116	0.42021	0.22253	0.28283	0.47882	0.29	0.31		0.25	0.63	0.69	0.63	0.59
chr14:100035588-100035588_1	14	100035338	100035838	cg07138962	enhancer	CCDC85C	0.558608	0.799604	0.240996	0.00689126	0.287294	0.75993	0.51705	0.46835	0.5545	0.49321	0.6938	0.8643	0.85049	0.87032	0.42	0.41	0.37	0.38	0.7	0.74	0.72	0.69
chr14:100040172-100040672_1	14	100040072	100040572	cg15955907	enh_prom	CCDC85C	0.248194	0.539274	0.29108	0.0226776	0.366253	0.37634	0.27407	0.21343	0.22283	0.1543	0.5797	0.48714	0.7166	0.67412	0.88	0.88	0.87	0.89	0.62	0.63	0.59	0.62
chr7:75398974-75398974_1	7	75398724	75399224	cg23298782	enhancer	CCL26	0.33755	0.623734	0.286184	0.031663	0.382992	0.38246	0.43366	0.36491	0.20338	0.30334	0.87192	0.35482	0.77768	0.57798	0.93	0.91	0.93	0.92	0.88	0.92	0.92	0.9
chr7:75419119-75419119_1	7	75418869	75419369	cg05556717;cg10598030;cg12943082	enhancer	CCL26	0.549781	0.356053	-0.193728	0.0251452	0.37184	0.558353	0.50552	0.553613	0.57487	0.55655	0.38241	0.412447	0.18454	0.284697	0.616667	0.593333	0.526667	0.546667	0.53	0.536667	0.466667	0.413333
chr5:159696341-159696341_1	5	159696091	159696591	cg17668731	enhancer	CCNJL	0.09522	0.387012	0.291792	0.0341371	0.387304	0.11215	0.11344	0.08917	0.09572	0.06562	0.58193	0.20289	0.58442	0.42266	0.24	0.27	0.2	0.23	0.17	0.16	0.13	0.17
chr5:159687953-159688453_1	5	159687853	159688353	cg19100169	enh_prom	CCNJL	0.553548	0.237806	-0.315742	0.0227343	0.3665	0.43018	0.57438	0.66549	0.42446	0.67323	0.13568	0.39211	0.06933	0.07462	0.16	0.17	0.13	0.14	0.06	0.05	0.06	0.04
chr10:35656675-35657175_1	10	35656575	35657075	cg02950701	enh_prom	CCNY	0.463018	0.720126	0.257108	0.00141575	0.178047	0.57138	0.3395	0.48953	0.51747	0.39721	0.79829	0.66427	0.68482	0.68928	0.77	0.75	0.76	0.77	0.78	0.77	0.75	0.76
chr10:35835030-35835030_1	10	35834780	35835280	cg16997314	enhancer	CCNY	0.52386	0.276718	-0.247142	0.00305925	0.228261	0.4076	0.62148	0.4558	0.63823	0.49619	0.33265	0.18905	0.26103	0.22062	0.94	0.9	0.91	0.92	0.87	0.86	0.83	0.84
chr10:35618813-35618813_1	10	35618563	35619063	cg11958675	enhancer	CCNY	0.501326	0.718016	0.21669	0.0013257	0.17402	0.5738	0.48811	0.46763	0.52133	0.45576	0.7601	0.75427	0.80434	0.62729	0.89	0.85	0.89	0.9	0.89	0.87	0.84	0.87
chr10:35715523-35715523_1	10	35715273	35715773	cg15109966	enhancer	CCNY	0.577148	0.773484	0.196336	0.0115801	0.32369	0.6281	0.57536	0.55305	0.56195	0.56728	0.85906	0.65727	0.80581	0.87719	0.86	0.82	0.85	0.85	0.85	0.86	0.84	0.86
chr10:35698554-35698554_1	10	35698304	35698804	cg07740894	enhancer	CCNY	0.787636	0.610788	-0.176848	0.0162698	0.349637	0.78785	0.82132	0.77865	0.73889	0.81147	0.77537	0.58979	0.58279	0.61681	0.91	0.87	0.91	0.91	0.75	0.77	0.76	0.76
chr10:35740216-35740216_1	10	35739966	35740466	cg00201133	enhancer	CCNY	0.6439	0.331326	-0.312574	0.00068152	0.140248	0.74996	0.67838	0.55875	0.65482	0.57759	0.38743	0.26979	0.22213	0.30379	0.37	0.37	0.29	0.31	0.64	0.63	0.62	0.6
chr11:66085652-66086152_2	11	66085952	66086452	cg19090861	enh_prom	CD248	0.164856	0.362128	0.197272	0.0204118	0.363712	0.18213	0.17778	0.17783	0.16525	0.12129	0.40531	0.32554	0.40612	0.49845	0.25	0.25	0.19	0.21	0.21	0.25	0.25	0.2
chr11:66085041-66085669_1	11	66084941	66085441	cg12782654	enh_prom	CD248	0.086652	0.243096	0.156444	0.0393928	0.394775	0.10212	0.10764	0.0925	0.08076	0.05024	0.3107	0.12029	0.35582	0.31713	0.19	0.19	0.15	0.18	0.47	0.53	0.48	0.45
chr11:66083441-66084089_1	11	66083341	66083841	cg11067179;cg06419846;cg22213242	enh_prom	CD248	0.081824	0.372204	0.29038	0.0273175	0.375119	0.08388	0.0900767	0.0894467	0.0868567	0.05886	0.56493	0.20714	0.56147	0.37084	0.826667	0.793333	0.806667	0.793333	0.523333	0.62	0.536667	0.526667
chr11:66083541-66085299_2	11	66083841	66084341	cg14027234	enhancer	CD248	0.06443	0.217856	0.153426	0.0424132	0.400755	0.05257	0.09222	0.06833	0.05861	0.05042	0.35694	0.08756	0.25095	0.28886	0.65	0.63	0.64	0.64	0.42	0.52	0.48	0.43
chr11:66082889-66083766_2	11	66083189	66083689	cg11067179;cg20367218;cg22213242	promoter	CD248	0.09	0.425611	0.335611	0.0211054	0.364384	0.0912933	0.10124	0.0947133	0.09626	0.0664933	0.584623	0.267597	0.656107	0.44503	0.833333	0.796667	0.816667	0.803333	0.52	0.59	0.516667	0.486667
chr11:66082889-66083766_1	11	66082789	66083289	cg05478809;cg20367218	promoter	CD248	0.079349	0.514429	0.43508	0.0232422	0.367506	0.093725	0.090055	0.07999	0.07618	0.056795	0.70112	0.29853	0.76288	0.65944	0.875	0.87	0.88	0.86	0.57	0.57	0.565	0.41
chr11:66082046-66082046_1	11	66081796	66082296	cg17351376	promoter	CD248	0.099796	0.437324	0.337528	0.0222738	0.364918	0.09268	0.11244	0.11759	0.08666	0.08961	0.66074	0.23537	0.5692	0.52575	0.78	0.7	0.71	0.69	0.58	0.66	0.59	0.59
chr11:2405835-2407699_5	11	2407335	2407835	cg02525637	enhancer	CD81	0.631412	0.782776	0.151364	0.00499719	0.264843	0.64689	0.64407	0.59055	0.62444	0.65111	0.81566	0.68198	0.86118	0.79484	0.77	0.76	0.83	0.83	0.75	0.82	0.68	0.76
chr11:2404384-2404384_1	11	2404134	2404634	cg20321801	enhancer	CD81	0.152083	0.337126	0.185043	0.0322445	0.384368	0.16381	0.1576	0.13615	0.15077		0.47839	0.23523	0.45332	0.3323	0.41	0.43	0.38	0.4	0.46	0.49	0.44	0.44
chr11:2402141-2402641_1	11	2402041	2402541	cg10504000	enh_prom	CD81	0.048058	0.287324	0.239266	0.0439908	0.404243	0.06744	0.04952	0.05145	0.04346	0.02842	0.58277	0.16918	0.27125	0.31131	0.23	0.23	0.21	0.23	0.48	0.53	0.48	0.49
chr11:2401096-2401596_1	11	2400996	2401496	cg16885861	enh_prom	CD81	0.187434	0.465254	0.27782	0.00429274	0.253235	0.21753	0.26735	0.15173	0.14363	0.15693	0.54719	0.48263	0.45747	0.57423	0.84	0.84	0.87	0.88	0.61	0.66	0.59	0.66
chr11:2405835-2407699_4	11	2406935	2407435	cg08145373;cg02211519	enhancer	CD81	0.546542	0.745141	0.198599	0.00599623	0.27882	0.66787	0.617845	0.478	0.472805	0.49619	0.800385	0.63651	0.816025	0.78186	0.595	0.565	0.645	0.72	0.835	0.825	0.805	0.83
chr11:2405835-2407699_2	11	2406135	2406635	cg26438284;cg14763104;cg18072687	enhancer	CD81	0.500962	0.685962	0.185	0.00217157	0.20689	0.58886	0.486583	0.463307	0.52808	0.43798	0.775387	0.614183	0.745533	0.656657	0.723333	0.716667	0.776667	0.776667	0.686667	0.736667	0.676667	0.713333
chr11:2405835-2407699_3	11	2406535	2407035	cg16075139;cg08145373;cg26382697	enhancer	CD81	0.517102	0.765005	0.247903	0.00476129	0.261452	0.658667	0.544717	0.420407	0.55097	0.41075	0.862385	0.660537	0.850953	0.791177	0.643333	0.646667	0.736667	0.736667	0.856667	0.85	0.836667	0.86
chr11:2405835-2407699_1	11	2405735	2406235	cg15936385	enhancer	CD81	0.213982	0.48435	0.270368	0.0102365	0.316388	0.24054	0.17125	0.21445	0.20432	0.23935	0.66719	0.53112	0.52725	0.35034	0.81	0.78	0.85	0.84	0.46	0.49	0.41	0.41
chr1:22401641-22401641_1	1	22401391	22401891	cg11572548	enhancer	CDC42	0.409386	0.189638	-0.219748	0.0010896	0.163398	0.46944	0.38403	0.40471	0.39473	0.39402	0.16473	0.18432	0.16225	0.12283	0.33	0.34	0.38	0.31	0.56	0.58	0.56	0.52
chr1:22415149-22415149_1	1	22414899	22415399	cg13962372	enhancer	CDC42	0.481018	0.695344	0.214326	0.00162248	0.186682	0.5309	0.51964	0.48961	0.4352	0.42974	0.77515	0.61073	0.61224	0.716	0.58	0.56	0.5	0.53	0.67	0.67	0.65	0.66
chr14:103415458-103415458_1	14	103415208	103415708	cg09940677	enhancer	CDC42BPB	0.516716	0.69279	0.176074	0.025119	0.37184	0.45369	0.48332	0.55661	0.54564	0.54432	0.78404	0.54451	0.80292	0.74234	0.4	0.41	0.41	0.43	0.67	0.66	0.66	0.63
chr14:103481271-103481271_1	14	103481021	103481521	cg04189326	enhancer	CDC42BPB	0.126786	0.436704	0.309918	0.0229196	0.367065	0.14115	0.17383	0.12965	0.11642	0.07288	0.61743	0.31103	0.62266	0.4611	0.39	0.42	0.36	0.36	0.78	0.79	0.76	0.76
chr3:45187958-45188512_1	3	45187858	45188358	cg15779716;cg15107641;cg13722619	enh_prom	CDCP1	0.706766	0.513381	-0.193385	0.0165306	0.35003	0.71234	0.720897	0.679547	0.72498	0.696067	0.437887	0.572423	0.459663	0.416923	0.2	0.23	0.166667	0.196667	0.226667	0.23	0.233333	0.223333
chr3:45127073-45127073_1	3	45126823	45127323	cg25624887	enhancer	CDCP1	0.699606	0.509262	-0.190344	0.0171794	0.352983	0.60622	0.75563	0.67946	0.7366	0.72012	0.40208	0.43025	0.69785	0.52179	0.79	0.77	0.84	0.83	0.8	0.76	0.76	0.73
chr16:65046268-65046268_1	16	65046018	65046518	cg01021552	enhancer	CDH11	0.05318	0.490468	0.437288	0.0264371	0.374041	0.07945	0.04857	0.0827	0.03474	0.02044	0.70707	0.24252	0.78919	0.57338	0.68	0.6	0.69	0.63	0.23	0.24	0.2	0.23
chr16:65149083-65149083_1	16	65148833	65149333	cg04977618	enhancer	CDH11	0.3296	0.571246	0.241646	0.00104939	0.161529	0.44888	0.37593	0.28515	0.29548	0.24256	0.52778	0.57531	0.6433	0.53507	0.77	0.73	0.76	0.83	0.28	0.26	0.28	0.27
chr16:83682278-83682278_1	16	83682028	83682528	cg07092029	enhancer	CDH13	0.621798	0.350512	-0.271286	0.00079986	0.147649	0.51635	0.59123	0.65438	0.67314	0.67389	0.34881	0.44964	0.33536	0.21362	0.49	0.48	0.48	0.45	0.16	0.19	0.21	0.18
chr16:83029415-83029415_1	16	83029165	83029665	cg09765297	enhancer	CDH13	0.09747	0.51676	0.41929	0.0361213	0.390645	0.0856	0.11113	0.18264	0.04083	0.06715	0.83685	0.3102	0.71262	0.62838	0.83	0.85	0.87	0.88	0.22	0.12	0.13	0.14
chr16:82673366-82673866_1	16	82673266	82673766	cg01090433	enh_ins	CDH13	0.655432	0.337182	-0.31825	0.00802355	0.298599	0.51089	0.67636	0.689	0.6638	0.73711	0.29845	0.26579	0.27603	0.22233	0.19	0.25	0.15	0.22	0.12	0.15	0.13	0.16
chr16:83148892-83148892_1	16	83148642	83149142	cg16512311	enhancer	CDH13	0.842742	0.67941	-0.163332	0.0396657	0.395265	0.7665	0.83204	0.8322	0.86925	0.91372	0.78556	0.66175	0.54496	0.57717	0.81	0.66	0.79	0.77	0.23	0.18	0.24	0.22
chr7:90581938-90581938_1	7	90581688	90582188	cg19617217	enhancer	CDK14	0.216828	0.463568	0.24674	0.00249062	0.214781	0.21108	0.22816	0.26581	0.23628	0.14281	0.52902	0.36205	0.56439	0.50485	0.63	0.54	0.6	0.63	0.4	0.44	0.37	0.37
chr7:90338367-90338955_2	7	90338667	90339167	cg15798153;cg21743182	enh_prom_ins	CDK14	0.738559	0.437318	-0.301241	0.0364299	0.39104	0.75318	0.76696	0.699125	0.733005	0.740525	0.388895	0.73264	0.25292	0.22442	0.785	0.775	0.81	0.84	0.545	0.53	0.495	0.48
chr7:90390136-90390136_1	7	90389886	90390386	cg25150238	enhancer	CDK14	0.685858	0.86087	0.175012	0.00020442	0.0891425	0.64814	0.72924	0.68881	0.63065	0.73245	0.83663	0.81019	0.88101	0.90125	0.88	0.88	0.89	0.91	0.89	0.86	0.88	0.87
chr6:21033836-21033836_1	6	21033586	21034086	cg02642117	enhancer	CDKAL1	0.305608	0.138282	-0.167326	0.0103	0.316485	0.26347	0.46568	0.27909	0.24833	0.27147	0.15945	0.1622	0.10275	0.06698	0.69	0.66	0.64	0.66	0.28	0.3	0.32	0.28
chr6:20668719-20668719_1	6	20668469	20668969	cg23373966	enhancer	CDKAL1	0.34368	0.712252	0.368572	0.00176903	0.192194	0.51573	0.36322	0.31368	0.31283	0.21294	0.75726	0.52914	0.79196	0.86662	0.87	0.92	0.96	0.9	0.84	0.83	0.84	0.82
chr6:20697104-20697104_1	6	20696854	20697354	cg25475839	enhancer	CDKAL1	0.10343	0.60232	0.49889	0.00978999	0.31287	0.05946	0.15745	0.07963	0.10527	0.11534	0.69764	0.41396	0.79065	0.83418	0.83	0.82	0.88	0.9	0.78	0.68	0.81	0.77
chr6:20811065-20811065_1	6	20810815	20811315	cg13405222	enhancer	CDKAL1	0.181036	0.44605	0.265014	0.00432298	0.253775	0.32266	0.17487	0.1872	0.12481	0.09564	0.5601	0.36772	0.51963	0.5019	0.91	0.89	0.92	0.92	0.76	0.79	0.78	0.78
chr12:12872436-12872936_1	12	12872336	12872836	cg13289884	enh_prom	CDKN1B	0.071654	0.397928	0.326274	0.0253413	0.372374	0.06623	0.07593	0.09136	0.07535	0.0494	0.3698	0.31571	0.70398	0.46793	0.04	0.03		0.06	0.58	0.5	0.51	0.49
chr12:12874038-12874538_1	12	12873938	12874438	cg12751042	enh_prom	CDKN1B	0.203306	0.586458	0.383152	2.379e-06	0.0241954	0.1459	0.18548	0.27081	0.21607	0.19827	0.59327	0.50816	0.63318	0.63637	0.12	0.11	0.1	0.1	0.43	0.49	0.48	0.43
chr1:243368706-243368706_1	1	243368456	243368956	cg13116071	enhancer	CEP170	0.082738	0.327182	0.244444	0.025486	0.372374	0.07561	0.09447	0.1014	0.0765	0.06571	0.28487	0.36539	0.45845	0.45242	0.82	0.8	0.82	0.82	0.47	0.55	0.55	0.38
chr1:243391613-243391613_1	1	243391363	243391863	cg26337566	enhancer	CEP170	0.505162	0.849232	0.34407	0.00010348	0.06762	0.55063	0.56684	0.5553	0.40359	0.44945	0.80954	0.84897	0.88723	0.88269	0.88	0.88	0.9	0.94	0.83	0.81	0.8	0.86
chr19:859630-860130_1	19	859530	860030	cg12505153;cg08828286;cg08091707	enh_prom	CFD	0.238912	0.352706	0.113794	0.0447266	0.405259	0.242377	0.286093	0.240743	0.218447	0.2069	0.436557	0.33798	0.2789	0.454193	0.21	0.23	0.136667	0.153333	0.43	0.446667	0.39	0.346667
chr19:859230-859730_1	19	859130	859630	cg08091707;cg13539395;cg14273126;cg12505153;cg22092521	enh_prom	CFD	0.289887	0.430782	0.140895	0.04789	0.410757	0.292896	0.358174	0.29326	0.258318	0.246786	0.545114	0.383866	0.386018	0.55051	0.198	0.226	0.136	0.144	0.416	0.45	0.396	0.354
chr16:75423900-75423900_1	16	75423650	75424150	cg02883503	enhancer	CFDP1	0.317262	0.670022	0.35276	0.00162096	0.186682	0.37215	0.3801	0.33679	0.24045	0.25682	0.70344	0.64864	0.85047	0.65585	0.95	0.93	0.93	0.94	0.73	0.73	0.75	0.7
chr16:75414554-75414554_1	16	75414304	75414804	cg02512559	enhancer	CFDP1	0.657294	0.863264	0.20597	0.0432029	0.402272	0.60677	0.73802	0.75477	0.39866	0.78825	0.83255	0.87214	0.91478	0.88349	0.26	0.22	0.16	0.17	0.83	0.86	0.84	0.88
chr2:201986272-201986772_1	2	201986172	201986672	cg17777683	enh_prom	CFLAR	0.637118	0.79802	0.160902	0.030311	0.380531	0.66515	0.48416	0.68364	0.63537	0.71727	0.7308	0.86042	0.83755	0.90559	0.47	0.49	0.56	0.44	0.79	0.79	0.76	0.76
chr2:201995729-201995729_1	2	201995479	201995979	cg13368983	enhancer	CFLAR	0.76055	0.450044	-0.310506	0.0226733	0.366253	0.76098	0.66033	0.75755	0.81331	0.81058	0.22952	0.65051	0.50982	0.24759	0.33	0.3	0.27	0.29	0.76	0.72	0.68	0.68
chr15:57695943-57695943_1	15	57695693	57696193	cg26222731	enhancer	CGNL1	0.16438	0.35435	0.18997	0.00781091	0.296483	0.2082	0.16495	0.16501	0.14643	0.13731	0.45583	0.3775	0.33256	0.39522	0.76	0.69	0.77	0.75	0.5	0.48	0.46	0.43
chr15:57729383-57729383_1	15	57729133	57729633	cg20041710	enhancer	CGNL1	0.265302	0.474792	0.20949	0.0442623	0.404657	0.22664	0.30262	0.37651	0.25422	0.16652	0.56542	0.58922	0.37167	0.23509	0.87	0.89	0.92	0.91	0.79	0.71	0.72	0.74
chr15:57769667-57769667_1	15	57769417	57769917	cg16767221	enhancer	CGNL1	0.707882	0.90903	0.201148	0.00448082	0.256336	0.79876	0.74455	0.63215	0.74548	0.61847	0.91333	0.91464	0.9023	0.90079	0.89	0.88	0.89	0.89	0.86	0.87	0.83	0.85
chr3:126554486-126554986_1	3	126554386	126554886	cg22572820	enh_ins	CHCHD6	0.099386	0.56179	0.462404	0.0150545	0.34439	0.16016	0.10685	0.07697	0.10808	0.04487	0.64863	0.34331	0.76151	0.81776	0.9	0.87	0.87	0.9	0.73	0.73	0.77	0.69
chr3:126570587-126570587_1	3	126570337	126570837	cg10459100	enhancer	CHCHD6	0.693828	0.497938	-0.19589	0.0371462	0.391884	0.61	0.71294	0.73372	0.68088	0.7316	0.46105	0.65606	0.34709	0.37843	0.81	0.79	0.81	0.81	0.62	0.56	0.59	0.58
chr3:126678949-126679449_1	3	126678849	126679349	cg11629955	enh_ins	CHCHD6	0.14039	0.428976	0.288586	0.0307823	0.381525	0.14783	0.13077	0.17374	0.17805	0.07156	0.4877	0.28833	0.64208	0.56823	0.89	0.87	0.89	0.88	0.67	0.61	0.58	0.58
chr2:175796500-175796500_1	2	175796250	175796750	cg10508185	enhancer	CHN1	0.611604	0.367298	-0.244306	0.0163073	0.349731	0.49605	0.65469	0.61748	0.67681	0.61299	0.31733	0.45824	0.28217	0.20623	0.82	0.81	0.81	0.82	0.8	0.82	0.82	0.79
chr2:175830272-175830772_1	2	175830172	175830672	cg01592108	enh_prom	CHN1	0.205982	0.817132	0.61115	7.457e-05	0.0609998	0.16523	0.17685	0.29097	0.16276	0.2341	0.92162	0.7077	0.89044	0.90089	0.88	0.91	0.92	0.94	0.77	0.82	0.83	0.75
chr7:29496926-29496926_1	7	29496676	29497176	cg04142661	enhancer	CHN2	0.07711	0.46429	0.38718	0.0278676	0.376124	0.04813	0.13563	0.0846	0.04466	0.07253	0.67975	0.25971	0.67291	0.59101	0.77	0.73	0.76	0.77	0.47	0.4	0.37	0.45
chr7:29244379-29244379_1	7	29244129	29244629	cg19307584	enhancer	CHN2	0.481214	0.704752	0.223538	0.010601	0.318383	0.5552	0.37036	0.41595	0.58814	0.47642	0.83983	0.66033	0.78496	0.70063	0.88	0.89	0.93	0.85	0.32	0.22	0.26	0.26
chr7:29305699-29305699_1	7	29305449	29305949	cg11736112;cg17701991	enhancer	CHN2	0.668271	0.804887	0.136616	0.00276263	0.221264	0.65814	0.624065	0.67188	0.68228	0.70499	0.86799	0.74462	0.809465	0.850155	0.81	0.83	0.82	0.82	0.825	0.825	0.825	0.825
chr7:29519136-29519740_2	7	29519436	29519936	cg16920620;cg21251563;cg00615485;cg03100044	enh_ins	CHN2	0.347664	0.234388	-0.113276	0.0305874	0.380997	0.356063	0.28354	0.395545	0.351535	0.35164	0.369995	0.160975	0.19469	0.22408	0.8275	0.795	0.8425	0.835	0.6725	0.69	0.6625	0.6625
chr7:29359435-29359435_1	7	29359185	29359685	cg16539741	enhancer	CHN2	0.398622	0.66183	0.263208	0.00713134	0.290521	0.50223	0.34255	0.38883	0.44581	0.31369	0.785	0.57149	0.7437	0.73118	0.44	0.4	0.39	0.38	0.23	0.19	0.23	0.23
chr7:29237766-29237766_1	7	29237516	29238016	cg20304988	promoter	CHN2	0.547068	0.752614	0.205546	0.00694332	0.287777	0.50518	0.47286	0.57796	0.57474	0.6046	0.80239	0.64413	0.83825	0.8377	0.87	0.83	0.85	0.88	0.8	0.79	0.78	0.8
chr11:89954158-89954658_1	11	89954058	89954558	cg01796225	enh_prom	CHORDC1	0.564092	0.24681	-0.317282	0.00430634	0.253436	0.61615	0.52659	0.54649	0.58191	0.54932	0.32164	0.18831	0.15028	0.13426	0.73	0.71	0.76	0.76	0.46	0.42	0.45	0.39
chr11:89954558-89955058_1	11	89954458	89954958	cg01186595	enh_prom	CHORDC1	0.817508	0.471502	-0.346006	0.0251766	0.371878	0.82832	0.8017	0.78889	0.80155	0.86708	0.59293	0.41169	0.34512	0.21736	0.83	0.75	0.88	0.83	0.69	0.65	0.67	0.63
chr7:136555997-136556521_1	7	136555897	136556397	cg19630629;cg22426570	enh_prom	CHRM2	0.247283	0.139302	-0.107981	0.0145651	0.342133	0.214245	0.34099	0.25642	0.223005	0.201755	0.16621	0.16118	0.08458	0.0817	0.195	0.18	0.175	0.195	0.185	0.24	0.19	0.125
chr7:136686832-136686832_1	7	136686582	136687082	cg14944166	enhancer	CHRM2	0.652774	0.807094	0.15432	0.0043751	0.254495	0.72566	0.67047	0.5909	0.69512	0.58172	0.83877	0.71942	0.86038	0.84707	0.9	0.89	0.88	0.9	0.86	0.82	0.83	0.84
chr12:105096609-105096644_1	12	105096376	105096876	cg05957190;cg07911905	enhancer	CHST11	0.245101	0.579592	0.334491	0.0124945	0.328981	0.34294	0.42471	0.177895	0.15518	0.12478	0.791165	0.342075	0.621615	0.70026	0.93	0.935	0.93	0.935	0.95	0.94	0.95	0.94
chr12:105141965-105141965_1	12	105141715	105142215	cg01179256	enhancer	CHST11	0.11718	0.32715	0.20997	0.026342	0.373667	0.119	0.152	0.1083	0.11979	0.08681	0.32539	0.20255	0.45143	0.47919	0.52	0.53	0.55	0.53	0.28	0.28	0.29	0.27
chr12:104868173-104868173_1	12	104867923	104868423	cg09038971	enhancer	CHST11	0.408026	0.692694	0.284668	0.00414013	0.251209	0.36824	0.47168	0.4706	0.29767	0.43194	0.72536	0.65838	0.85061	0.72612	0.89	0.88	0.89	0.88	0.69	0.7	0.67	0.68
chr12:104849615-104849615_1	12	104849365	104849865	cg02908942	enhancer	CHST11	0.817674	0.516932	-0.300742	0.0408469	0.398091	0.83319	0.79258	0.80214	0.75432	0.90614	0.31256	0.77278	0.42298	0.32156	0.49	0.49	0.47	0.46	0.81	0.85	0.84	0.82
chr10:73728417-73728417_1	10	73728167	73728667	cg06370069	enhancer	CHST3	0.097904	0.295794	0.19789	0.0431968	0.402272	0.12919	0.10039	0.10042	0.11028	0.04924	0.43057	0.18687	0.40094	0.37874	0.55	0.44	0.58	0.48	0.62	0.61	0.6	0.56
chr10:73770523-73770523_1	10	73770273	73770773	cg20048045	enhancer	CHST3	0.25656	0.486594	0.230034	0.0238685	0.369082	0.30006	0.32096	0.24941	0.22346	0.18891	0.68029	0.3427	0.49128	0.58534	0.89	0.9	0.91	0.92	0.76	0.82	0.76	0.79
chr10:73722971-73723471_1	10	73722871	73723371	cg04268405	enh_prom	CHST3	0.458302	0.703698	0.245396	0.041795	0.399637	0.62658	0.4521	0.44137	0.41227	0.35919	0.81718	0.54857	0.8633	0.83547	0.94	0.92	0.92	0.91	0.77	0.77	0.74	0.77
chr10:73740291-73740291_1	10	73740041	73740541	cg18738190	enhancer	CHST3	0.311668	0.107666	-0.204002	0.00145471	0.179754	0.43885	0.25438	0.30211	0.30126	0.26174	0.10492	0.14176	0.0823	0.04947	0.63	0.57	0.62	0.55	0.72	0.74	0.73	0.69
chr1:41326892-41328420_5	1	41328392	41328892	cg10705800	promoter	CITED4	0.76758	0.507594	-0.259986	0.0219066	0.364808	0.74286	0.72554	0.77414	0.76427	0.83109	0.37369	0.48145	0.39032	0.51067	0.12	0.08	0.09	0.09	0.42	0.37	0.41	0.39
chr1:41327992-41328526_2	1	41328292	41328792	cg10705800;cg08719289	enh_prom	CITED4	0.793037	0.533715	-0.259322	0.0186857	0.358389	0.76491	0.767035	0.80392	0.779955	0.849365	0.376365	0.54869	0.4093	0.564985	0.105	0.075	0.075	0.08	0.41	0.36	0.395	0.375
chr2:122354626-122354626_1	2	122354376	122354876	cg07603794	enhancer	CLASP1	0.794654	0.590756	-0.203898	0.00266792	0.217765	0.82009	0.81052	0.77808	0.74891	0.81567	0.62632	0.51002	0.62428	0.50749	0.72	0.71	0.68	0.68	0.77	0.75	0.71	0.74
chr2:122392291-122392291_1	2	122392041	122392541	cg00542975	enhancer	CLASP1	0.141706	0.353196	0.21149	0.0475151	0.410068	0.0869	0.06743	0.2483	0.14416	0.16174	0.35327	0.27943	0.57279	0.44129	0.45	0.44	0.45	0.47	0.75	0.73	0.71	0.74
chr2:122187299-122187299_1	2	122187049	122187549	cg10560561	enhancer	CLASP1	0.869938	0.45118	-0.418758	0.0290867	0.37827	0.85134	0.90892	0.83803	0.865	0.8864	0.28089	0.63382	0.2636	0.21777	0.89	0.85	0.91	0.87	0.74	0.8	0.72	0.71
chr2:122259959-122259959_1	2	122259709	122260209	cg18544888	enhancer	CLASP1	0.035698	0.195704	0.160006	0.0477231	0.410438	0.04136	0.03897	0.03468	0.04948	0.014	0.26532	0.06933	0.30574	0.29225	0.91	0.91	0.9	0.93	0.43	0.42	0.45	0.4
chr3:170136859-170137359_1	3	170136759	170137259	cg00894757;cg20449692	enh_prom	CLDN11	0.226676	0.105578	-0.121098	0.0366838	0.391244	0.162455	0.308845	0.27181	0.17026	0.22001	0.076615	0.079465	0.041755	0.074285	0.13	0.14	0.1	0.1	0.06	0.075	0.065	0.06
chr3:170141005-170141005_1	3	170140755	170141255	cg09389280	enhancer	CLDN11	0.902958	0.50069	-0.402268	0.027257	0.375102	0.90821	0.90351	0.87389	0.89023	0.93895	0.53668	0.57643	0.28615	0.21765	0.94	0.94	0.92	0.93	0.77	0.77	0.74	0.73
chr3:170143332-170143832_1	3	170143232	170143732	cg06086012	enh_prom	CLDN11	0.847534	0.657884	-0.18965	0.0447399	0.4053	0.79173	0.87385	0.84069	0.83131	0.90009	0.63298	0.75143	0.54353	0.49932	0.79	0.8	0.81	0.79	0.66	0.66	0.64	0.6
chr3:170136859-170137359_2	3	170137159	170137659	cg05022688;cg17078427;cg12741994	enh_prom	CLDN11	0.465078	0.216441	-0.248637	0.0407068	0.397788	0.399207	0.545757	0.46609	0.395417	0.51892	0.125327	0.285257	0.04364	0.10903	0.06	0.07	0.0533333	0.07	0.0433333	0.0433333	0.04	0.0466667
chr3:170137659-170138288_2	3	170137959	170138459	cg20794824	enh_prom	CLDN11	0.895972	0.350566	-0.545406	0.0252647	0.372329	0.88098	0.89279	0.90161	0.87673	0.92775	0.11573	0.5943	0.06327	0.13197	0.5	0.48	0.52	0.48	0.32	0.39	0.33	0.29
chr16:11141000-11141000_1	16	11140750	11141250	cg03746015	enhancer	CLEC16A	0.093278	0.305666	0.212388	0.0391224	0.394602	0.06779	0.11126	0.15057	0.08691	0.04986	0.50447	0.20836	0.32418	0.39681	0.73	0.76	0.68	0.75	0.74	0.73	0.77	0.79
chr16:11045067-11045067_1	16	11044817	11045317	cg01512138	enhancer	CLEC16A	0.183612	0.493914	0.310302	0.00682207	0.286228	0.16495	0.29506	0.16597	0.21047	0.08161	0.51961	0.55516	0.70362	0.36341	0.86	0.89	0.87	0.87	0.68	0.65	0.63	0.63
chr16:11271052-11271052_1	16	11270802	11271302	cg08194933	enhancer	CLEC16A	0.245604	0.536322	0.290718	0.00139412	0.176858	0.31048	0.3263	0.21578	0.19897	0.17649	0.53742	0.39876	0.60915	0.47217	0.87	0.88	0.85	0.88	0.85	0.87	0.83	0.85
chr16:11085972-11085972_1	16	11085722	11086222	cg27227804	enhancer	CLEC16A	0.063982	0.352932	0.28895	0.022639	0.366088	0.08303	0.06059	0.07454	0.06595	0.0358	0.42154	0.28704	0.48766	0.50003	0.88	0.84	0.89	0.89	0.26	0.2	0.26	0.28
chr16:11219954-11220376_2	16	11220254	11220754	cg10364862	enhancer	CLEC16A	0.460022	0.730372	0.27035	0.0219976	0.364808	0.60327	0.46058	0.41986	0.40275	0.41365	0.82019	0.52708	0.89308	0.85676	0.86	0.84	0.87	0.87	0.53	0.57	0.47	0.47
chr16:11179440-11179440_1	16	11179190	11179690	cg16712468	enhancer	CLEC16A	0.313376	0.62529	0.311914	0.0102358	0.316388	0.37195	0.3624	0.27605	0.28088	0.2756	0.70616	0.46423	0.77488	0.74448	0.81	0.79	0.83	0.81	0.82	0.79	0.82	0.81
chr16:3587183-3587183_1	16	3586933	3587433	cg03129774	enhancer	CLUAP1	0.261658	0.623138	0.36148	0.0310596	0.382115	0.27981	0.25139	0.25932	0.37303	0.14474	0.84123	0.46824	0.75537	0.80159	0.85	0.88	0.87	0.86	0.92	0.93	0.91	0.91
chr16:3552648-3553148_1	16	3552548	3553048	cg04351828	enh_ins	CLUAP1	0.33567	0.630484	0.294814	0.0272279	0.375079	0.52089	0.32254	0.26663	0.32306	0.24523	0.83697	0.54607	0.68472	0.75885	0.86	0.85	0.87	0.87	0.77	0.75	0.75	0.76
chr16:81547907-81547907_1	16	81547657	81548157	cg03766174	enhancer	CMIP	0.25162	0.58392	0.3323	0.0141921	0.339718	0.27245	0.22122	0.29451	0.22956	0.24036	0.67298	0.36807	0.75583	0.71584	0.26	0.27	0.24	0.25	0.46	0.41	0.42	0.41
chr16:81678804-81678968_1	16	81678636	81679136	cg06896529;cg03122201;cg06473941	enhancer	CMIP	0.223545	0.629352	0.405807	0.0134211	0.335206	0.21456	0.1778	0.247397	0.29178	0.18619	0.65357	0.493633	0.843387	0.828523	0.906667	0.896667	0.92	0.913333	0.9	0.896667	0.89	0.853333
chr16:81643766-81643766_1	16	81643516	81644016	cg16780771	enhancer	CMIP	0.288284	0.474056	0.185772	0.0106142	0.318454	0.32076	0.31168	0.32485	0.24251	0.24162	0.57622	0.35275	0.56443	0.48345	0.85	0.83	0.84	0.85	0.76	0.77	0.78	0.74
chr16:81685124-81685124_1	16	81684874	81685374	cg09963814	enhancer	CMIP	0.39445	0.5902	0.19575	0.01669	0.350509	0.41717	0.4224	0.40026	0.34002	0.3924	0.62433	0.66521	0.42014	0.5327	0.89	0.9	0.89	0.9	0.86	0.84	0.85	0.85
chr16:81520178-81520589_1	16	81520078	81520578	cg05438708;cg02573873	enhancer	CMIP	0.372461	0.54447	0.172009	0.0492187	0.412555	0.30033	0.38478	0.49769	0.21043	0.469075	0.53104	0.63025	0.450165	0.41946	0.905	0.895	0.905	0.89	0.86	0.8	0.845	0.87
chr16:81666633-81666633_1	16	81666383	81666883	cg01425762	enhancer	CMIP	0.071614	0.421406	0.349792	0.0272452	0.375102	0.06876	0.06428	0.0837	0.08167	0.05966	0.54114	0.23104	0.60671	0.60951	0.19	0.18	0.16	0.19	0.69	0.71	0.7	0.7
chr1:224914799-224914799_1	1	224914549	224915049	cg15708127	enhancer	CNIH3	0.083272	0.35804	0.274768	0.0287635	0.378104	0.0816	0.09878	0.09627	0.09161	0.0481	0.33133	0.23912	0.55263	0.53698	0.87	0.84	0.81	0.83	0.78	0.85	0.8	0.81
chr1:224925516-224925516_1	1	224925266	224925766	cg01065938	enhancer	CNIH3	0.504158	0.787186	0.283028	0.017669	0.354328	0.58382	0.49495	0.52512	0.44293	0.47397	0.8802	0.88477	0.89136	0.78698	0.9	0.9	0.9	0.89	0.87	0.85	0.84	0.84
chr6:154829918-154830614_1	6	154829818	154830318	cg13777287	enh_prom	CNKSR3	0.711436	0.463382	-0.248054	0.00971069	0.312232	0.71533	0.57252	0.70365	0.84063	0.72505	0.39755	0.56846	0.44085	0.2963	0.89	0.84	0.88	0.88	0.5	0.43	0.43	0.39
chr6:154732195-154732195_1	6	154731945	154732445	cg08927844	enhancer	CNKSR3	0.634606	0.13886	-0.495746	1.962e-05	0.0409455	0.61362	0.54785	0.68034	0.72996	0.60126	0.26102	0.08158	0.05284	0.0836	0.91	0.88	0.91	0.92	0.41	0.6	0.73	0.47
chr6:154808980-154809480_1	6	154808880	154809380	cg17600918	enh_prom	CNKSR3	0.38932	0.72001	0.33069	0.0157704	0.347982	0.50926	0.31525	0.30285	0.53423	0.28501	0.83267	0.40549	0.87246	0.83645	0.85	0.88	0.87	0.86	0.37	0.32	0.38	0.38
chr10:104832122-104832122_1	10	104831872	104832372	cg06694589;cg06043500	insulator	CNNM2	0.333929	0.59037	0.256441	0.00881702	0.306465	0.426925	0.37916	0.267165	0.34071	0.255685	0.676775	0.500075	0.76597	0.576185	0.925	0.9	0.92	0.91	0.75	0.715	0.715	0.72
chr10:104680003-104680503_2	10	104680303	104680803	cg14737131	enh_prom	CNNM2	0.421796	0.207028	-0.214768	0.0435354	0.402913	0.50158	0.51269	0.39569	0.36536	0.33366	0.42159	0.1227	0.0546	0.08368	0.49	0.5	0.54	0.57	0.11	0.08	0.09	0.09
chr14:31342896-31343546_1	14	31342796	31343296	cg02047809;cg26107597	enh_prom	COCH	0.840513	0.645115	-0.195398	0.0073835	0.291969	0.846215	0.84416	0.813195	0.83048	0.868515	0.571935	0.6657	0.55606	0.647925	0.465	0.465	0.445	0.47	0.64	0.625	0.56	0.56
chr14:31342896-31343546_2	14	31343196	31343696	cg26069353;cg16966992;cg09290941	enh_prom	COCH	0.41781	0.304155	-0.113655	0.0232031	0.367461	0.450157	0.401947	0.413133	0.40796	0.415853	0.28843	0.334643	0.19124	0.3171	0.11	0.13	0.103333	0.106667	0.24	0.22	0.18	0.176667
chr10:71712830-71712830_1	10	71712580	71713080	cg09355528	enhancer	COL13A1	0.122278	0.300566	0.178288	0.0353003	0.389085	0.0867	0.22481	0.10601	0.09604	0.09783	0.25886	0.38343	0.18419	0.18965	0.79	0.7	0.8	0.75	0.38	0.39	0.35	0.28
chr10:71634316-71634316_1	10	71634066	71634566	cg15256053	enhancer	COL13A1	0.16273	0.317078	0.154348	0.0341216	0.387304	0.12945	0.13976	0.23156	0.113	0.19988	0.33107	0.21263	0.47553	0.36134	0.75	0.66	0.77	0.72	0.46	0.49	0.49	0.51
chr10:71672083-71672083_1	10	71671833	71672333	cg27268279	enhancer	COL13A1	0.526748	0.731654	0.204906	0.029432	0.379242	0.38873	0.58903	0.63215	0.35778	0.66605	0.68426	0.84611	0.75134	0.6574	0.83	0.76	0.82	0.77	0.47	0.63	0.49	0.46
chr10:71655974-71655974_1	10	71655724	71656224	cg13650687	enhancer	COL13A1	0.610948	0.797012	0.186064	0.00996653	0.314615	0.55689	0.66562	0.65875	0.53219	0.64129	0.85251	0.79693	0.87064	0.83881	0.84	0.81	0.8	0.82	0.8	0.84	0.82	0.77
chr9:101820844-101820844_1	9	101820594	101821094	cg13408655	enhancer	COL15A1	0.609318	0.822742	0.213424	0.038996	0.394361	0.38957	0.50597	0.7559	0.63701	0.75814	0.87849	0.9112	0.7611	0.85674	0.25	0.3	0.19	0.2	0.73	0.72	0.69	0.71
chr9:101705792-101706041_1	9	101705666	101706166	cg18115656;cg12933162;cg20503329;cg13952031	promoter	COL15A1	0.118659	0.241061	0.122402	0.0110164	0.319862	0.115093	0.120428	0.120505	0.15299	0.0842775	0.262128	0.199215	0.2524	0.33214	0.36	0.365	0.345	0.36	0.2325	0.3075	0.245	0.205
chr9:101759749-101759749_1	9	101759499	101759999	cg14259208	enhancer	COL15A1	0.38759	0.622316	0.234726	0.00389188	0.246526	0.46799	0.38085	0.32139	0.44031	0.32741	0.67977	0.65233	0.44443	0.63064	0.9	0.9	0.9	0.84	0.82	0.75	0.78	0.76
chr9:101749605-101749605_1	9	101749355	101749855	cg13893707	enhancer	COL15A1	0.470726	0.765058	0.294332	0.00175421	0.192042	0.315	0.41974	0.56487	0.51629	0.53773	0.83873	0.64293	0.81841	0.85289	0.89	0.87	0.9	0.89	0.82	0.84	0.88	0.8
chr21:46847581-46847898_1	21	46847490	46847990	cg07964219;cg06661612;cg01079651	enhancer	COL18A1	0.197711	0.343721	0.14601	0.0285654	0.377949	0.153923	0.230187	0.213777	0.187657	0.20301	0.395833	0.17975	0.387077	0.32155	0.803333	0.79	0.823333	0.81	0.396667	0.403333	0.4	0.41
chr21:46892832-46893155_1	21	46892744	46893244	cg00376480;cg16219954	enhancer	COL18A1	0.818949	0.677817	-0.141132	0.0343263	0.387725	0.807705	0.83599	0.811275	0.78758	0.852195	0.53338	0.631235	0.679315	0.789825	0.81	0.77	0.82	0.805	0.575	0.62	0.535	0.56
chr21:46874243-46874243_1	21	46873993	46874493	cg04617640	enhancer	COL18A1	0.174858	0.531834	0.356976	0.0267933	0.374157	0.24772	0.24703	0.14457	0.15409	0.08088	0.69685	0.28859	0.74878	0.67324	0.75	0.73	0.72	0.73	0.19	0.19	0.22	0.22
chr21:46853413-46853413_1	21	46853163	46853663	cg06240465	enhancer	COL18A1	0.6506	0.841582	0.190982	0.0200241	0.361983	0.58931	0.79142	0.68773	0.48525	0.69929	0.79636	0.85158	0.8549	0.84317	0.88	0.8	0.88	0.86	0.4	0.46	0.4	0.41
chr9:116969440-116969440_1	9	116969190	116969690	cg14515614	enhancer	COL27A1	0.138278	0.36006	0.221782	0.00068201	0.140248	0.1341	0.21806	0.1379	0.10707	0.09426	0.43665	0.32834	0.3921	0.39048	0.83	0.81	0.86	0.85	0.69	0.69	0.69	0.65
chr9:117047688-117047688_1	9	117047438	117047938	cg21161568	enhancer	COL27A1	0.155972	0.375094	0.219122	0.0291795	0.378372	0.15981	0.2709	0.15632	0.11177	0.08106	0.44373	0.23823	0.57871	0.40645	0.77	0.69	0.78	0.72	0.56	0.67	0.44	0.59
chr9:116982494-116982494_1	9	116982244	116982744	cg14614881	enhancer	COL27A1	0.055484	0.355068	0.299584	0.0141887	0.339718	0.05838	0.05075	0.09051	0.04199	0.03579	0.50509	0.25207	0.3923	0.49781	0.64	0.63	0.67	0.64	0.41	0.4	0.38	0.37
chr13:110979651-110979651_1	13	110979401	110979901	cg19735406	enhancer	COL4A2	0.116824	0.547258	0.430434	0.0232911	0.367659	0.18047	0.12955	0.13584	0.09305	0.04521	0.71674	0.41966	0.717	0.76051	0.52	0.47	0.46	0.53	0.71	0.77	0.68	0.73
chr13:111107075-111107167_1	13	111106871	111107371	cg05161682;cg17090754	promoter	COL4A2	0.595897	0.736127	0.14023	0.0257087	0.372698	0.631065	0.616365	0.60583	0.459	0.667225	0.739105	0.75193	0.832415	0.75237	0.74	0.715	0.77	0.73	0.73	0.755	0.74	0.725
chr13:111039873-111040579_2	13	111040173	111040673	cg03482866;cg15455643	enhancer	COL4A2	0.092157	0.260852	0.168695	0.00887768	0.307225	0.112985	0.117315	0.097285	0.078965	0.054235	0.29267	0.30041	0.275485	0.32274	0.45	0.48	0.515	0.355	0.19	0.155	0.215	0.18
chr13:111039873-111040579_1	13	111039773	111040273	cg26053697;cg12573318;cg15455643	enhancer	COL4A2	0.306294	0.410741	0.104447	0.0291605	0.378372	0.302315	0.282235	0.33493	0.305135	0.306855	0.51129	0.3737	0.42675	0.42473	0.3	0.335	0.375	0.22	0.265	0.2	0.205	0.185
chr13:111039873-111040579_3	13	111040573	111041073	cg03482866	enhancer	COL4A2	0.090084	0.31007	0.219986	0.0278445	0.376099	0.12793	0.12793	0.08734	0.07714	0.03008	0.31264	0.25736	0.41015	0.4793	0.52	0.57	0.6	0.43	0.2	0.16	0.25	0.2
chr13:111043744-111043744_1	13	111043494	111043994	cg11873224	enhancer	COL4A2	0.311624	0.680426	0.368802	0.0447256	0.405259	0.26017	0.25153	0.32011	0.543	0.18331	0.88233	0.41271	0.90266	0.88883	0.95	0.92	0.94	0.92	0.86	0.81	0.8	0.79
chr13:111100098-111100156_1	13	111099877	111100377	cg18570658;cg03694391	enhancer	COL4A2	0.785607	0.628056	-0.157551	0.00571588	0.274891	0.79297	0.77661	0.75978	0.759815	0.83886	0.66175	0.719295	0.57042	0.536805	0.855	0.82	0.845	0.855	0.375	0.44	0.405	0.315
chr13:111064939-111065439_1	13	111064839	111065339	cg10627737	enh_ins	COL4A2	0.106244	0.656252	0.550008	0.0132512	0.334251	0.18728	0.10933	0.07341	0.13654	0.02466	0.78683	0.50955	0.9578	0.81809	0.97	0.98	0.96	0.96	0.76	0.71	0.73	0.71
chr13:111097777-111097777_1	13	111097527	111098027	cg09238199	enhancer	COL4A2	0.08535	0.449662	0.364312	0.0243457	0.370431	0.08454	0.0996	0.08198	0.10082	0.05981	0.43528	0.3176	0.77109	0.56034	0.06	0.07	0.06	0.04	0.83	0.83	0.84	0.84
chr9:137701344-137701344_1	9	137701094	137701594	cg14656180	enhancer	COL5A1	0.502938	0.755768	0.25283	0.00995755	0.314615	0.37833	0.6264	0.57579	0.33969	0.59448	0.74457	0.7201	0.79334	0.82652	0.84	0.8	0.85	0.83	0.31	0.32	0.36	0.37
chr9:137616610-137616610_1	9	137616360	137616860	cg13579826	enhancer	COL5A1	0.557212	0.779058	0.221846	0.00976283	0.312831	0.58798	0.5817	0.52202	0.54213	0.55223	0.83838	0.68529	0.89503	0.84049	0.81	0.81	0.82	0.82	0.42	0.47	0.5	0.45
chr9:137599175-137599175_1	9	137598925	137599425	cg14482968	enhancer	COL5A1	0.08221	0.565946	0.483736	0.0100501	0.314969	0.10735	0.10777	0.05674	0.11471	0.02448	0.76459	0.38765	0.70521	0.73893	0.94	0.95	0.98	0.94	0.42	0.49	0.43	0.4
chr9:137573214-137573214_1	9	137572964	137573464	cg21229975	enhancer	COL5A1	0.098764	0.345644	0.24688	0.0234854	0.367997	0.12474	0.12544	0.09732	0.08435	0.06197	0.45242	0.23592	0.53586	0.35594	0.88	0.87	0.86	0.91	0.29	0.36	0.26	0.24
chr9:137675380-137675723_1	9	137675302	137675802	cg13756251;cg14548802	enhancer	COL5A1	0.523886	0.778327	0.254441	0.0021888	0.207306	0.597275	0.63528	0.498105	0.42864	0.46013	0.83922	0.700715	0.89542	0.781675	0.585	0.565	0.595	0.575	0.41	0.46	0.475	0.425
chr9:137538776-137538776_1	9	137538526	137539026	cg13885120	enhancer	COL5A1	0.159746	0.397804	0.238058	0.00102479	0.159855	0.20555	0.22216	0.13055	0.12811	0.11236	0.407	0.30519	0.45389	0.49664	0.68	0.62	0.72	0.68	0.26	0.25	0.26	0.24
chr9:137553680-137553680_1	9	137553430	137553930	cg13698865	enhancer	COL5A1	0.056184	0.283408	0.227224	0.0106854	0.318759	0.06179	0.05606	0.06342	0.05156	0.04809	0.33014	0.2025	0.30811	0.43222	0.85	0.79	0.86	0.85	0.38	0.43	0.49	0.4
chr9:137615839-137615839_1	9	137615589	137616089	cg13816042	enhancer	COL5A1	0.627324	0.800744	0.17342	0.00300203	0.226374	0.67375	0.7129	0.57116	0.5455	0.63331	0.73022	0.83282	0.85869	0.83873	0.11	0.07	0.1	0.1	0.34	0.45	0.39	0.35
chr3:48603978-48603978_1	3	48603728	48604228	cg17183531	enhancer	COL7A1	0.484702	0.686206	0.201504	0.0115488	0.323669	0.47934	0.54946	0.48985	0.40245	0.50241	0.62549	0.57715	0.80682	0.80622	0.73	0.75	0.73	0.74	0.76	0.79	0.73	0.8
chr3:48632484-48633441_3	3	48633184	48633684	cg08977790	enhancer	COL7A1	0.066656	0.32729	0.260634	0.0222011	0.364808	0.06484	0.08601	0.07604	0.05892	0.04747	0.40151	0.23551	0.43341	0.47677	0.83	0.83	0.88	0.84	0.53	0.52	0.52	0.53
chr3:48632784-48633284_2	3	48633084	48633584	cg08977790;cg18656024	enh_prom	COL7A1	0.066423	0.200663	0.13424	0.0197947	0.361624	0.070615	0.07789	0.07567	0.060625	0.047315	0.237095	0.16243	0.25424	0.272765	0.745	0.755	0.785	0.76	0.38	0.38	0.38	0.385
chr12:109107309-109107809_1	12	109107209	109107709	cg10155304	enh_prom	CORO1C	0.709448	0.374054	-0.335394	0.0445293	0.40508	0.72372	0.67463	0.71874	0.69948	0.73067	0.25269	0.58301	0.13674	0.18003	0.85	0.86	0.87	0.86	0.73	0.72	0.74	0.73
chr12:109096204-109096204_1	12	109095954	109096454	cg00084094	enhancer	CORO1C	0.430768	0.200412	-0.230356	0.00327049	0.234562	0.47672	0.37781	0.44283	0.44989	0.40659	0.20266	0.06401	0.23811	0.17534	0.05	0.07	0.06	0.06	0.19	0.2	0.19	0.18
chr12:109040983-109040983_1	12	109040733	109041233	cg23429240	enhancer	CORO1C	0.068846	0.239674	0.170828	0.0360383	0.390454	0.09416	0.05791	0.04792	0.08785	0.05639	0.30194	0.14138	0.33283	0.34872	0.79	0.74	0.75	0.78	0.76	0.69	0.71	0.72
chr16:84645176-84645176_1	16	84644926	84645426	cg06796709	enhancer	COTL1	0.45765	0.690178	0.232528	0.0494422	0.413133	0.53149	0.47434	0.43476	0.45935	0.38831	0.80193	0.52744	0.8409	0.83611	0.89	0.88	0.92	0.89	0.73	0.79	0.68	0.73
chr16:84631739-84631739_1	16	84631489	84631989	cg05928537	enhancer	COTL1	0.42625	0.604652	0.178402	0.0117799	0.325511	0.55287	0.39832	0.33016	0.50403	0.34587	0.59325	0.68552	0.51221	0.58951	0.35	0.34	0.39	0.33	0.58	0.58	0.56	0.54
chr16:84627507-84627507_1	16	84627257	84627757	cg05344293	enhancer	COTL1	0.875532	0.707348	-0.168184	0.0218034	0.364808	0.87415	0.90918	0.82831	0.89378	0.87224	0.72328	0.61346	0.86321	0.60087	0.46	0.46	0.47	0.38	0.73	0.72	0.75	0.72
chr12:94121046-94121046_1	12	94120796	94121296	cg25955126	enhancer	CRADD	0.347782	0.726208	0.378426	0.016861	0.351344	0.41868	0.47281	0.3754	0.25723	0.21479	0.88741	0.54669	0.9079	0.87407	0.49	0.39	0.42	0.41	0.46	0.61	0.55	0.59
chr12:94217493-94217493_1	12	94217243	94217743	cg12133664	enhancer	CRADD	0.161872	0.314274	0.152402	0.0412103	0.398775	0.22564	0.14587	0.16042	0.13813	0.1393	0.47097	0.22809	0.3994	0.27926	0.86	0.79	0.85	0.85	0.72	0.69	0.7	0.67
chr7:137609343-137609343_1	7	137609093	137609593	cg23697157	enhancer	CREB3L2	0.240466	0.628036	0.38757	0.00149686	0.181224	0.31576	0.222	0.22202	0.24778	0.19477	0.70513	0.64667	0.70647	0.68192	0.69	0.75	0.67	0.71	0.7	0.71	0.7	0.72
chr7:137671105-137671105_1	7	137670855	137671355	cg05041511	enhancer	CREB3L2	0.720076	0.351026	-0.36905	2.229e-05	0.044146	0.77432	0.73403	0.65926	0.73791	0.69486	0.27357	0.30737	0.34114	0.44826	0.88	0.87	0.87	0.88	0.7	0.69	0.71	0.65
chr7:137618712-137618712_1	7	137618462	137618962	cg05222850	enhancer	CREB3L2	0.520284	0.322254	-0.19803	0.0230629	0.367374	0.44684	0.5997	0.43766	0.59012	0.5271	0.37747	0.18811	0.25263	0.27533	0.86	0.79	0.85	0.85	0.81	0.83	0.8	0.76
chr7:28506416-28506416_1	7	28506166	28506666	cg27490797	enhancer	CREB5	0.783468	0.59962	-0.183848	0.0339569	0.387189	0.70375	0.79039	0.80329	0.77127	0.84864	0.71689	0.46107	0.54314	0.51077	0.87	0.82	0.86	0.86	0.33	0.52	0.43	0.43
chr7:28574260-28574260_1	7	28574010	28574510	cg03226887	enhancer	CREB5	0.731276	0.50976	-0.221516	0.0347202	0.388441	0.74605	0.71532	0.72475	0.69406	0.7762	0.61992	0.32114	0.57253	0.35918	0.39	0.39	0.37	0.43	0.54	0.65	0.61	0.53
chr7:28474589-28474889_1	7	28474489	28474989	cg17588038;cg13495373;cg07042532	enhancer	CREB5	0.349957	0.642529	0.292572	0.00565837	0.273788	0.293003	0.411353	0.37745	0.28105	0.38693	0.76338	0.51391	0.745493	0.712637	0.843333	0.806667	0.86	0.826667	0.596667	0.626667	0.616667	0.553333
chr7:28521178-28521178_1	7	28520928	28521428	cg23281552	enhancer	CREB5	0.13371	0.484984	0.351274	0.0317227	0.383081	0.17275	0.1546	0.18826	0.07171	0.08123	0.68636	0.37608	0.71402	0.53273	0.1	0.1	0.08	0.08	0.45	0.53	0.48	0.42
chr7:28355355-28355855_1	7	28355255	28355755	cg11316904	enh_prom	CREB5	0.059552	0.246348	0.186796	0.0329594	0.385551	0.07017	0.05558	0.0741	0.06034	0.03757	0.32108	0.10691	0.37057	0.33206	0.35	0.35	0.32	0.3	0.31	0.44	0.48	0.42
chr7:28668659-28668659_1	7	28668409	28668909	cg14307687	enhancer	CREB5	0.742814	0.586374	-0.15644	0.0358026	0.390151	0.74235	0.71116	0.69773	0.78824	0.77459	0.61716	0.44249	0.62526	0.5064	0.9	0.86	0.91	0.87	0.57	0.67	0.62	0.56
chr7:28338437-28339084_1	7	28338337	28338837	cg20997268;cg23418219;cg05303901	enh_ins	CREB5	0.321364	0.161711	-0.159653	0.00050211	0.125341	0.3524	0.317517	0.3351	0.29942	0.302383	0.146783	0.114367	0.18117	0.134573	0.573333	0.613333	0.606667	0.576667	0.33	0.373333	0.296667	0.276667
chr7:28682948-28682948_1	7	28682698	28683198	cg16756589	enhancer	CREB5	0.68002	0.513498	-0.166522	0.0407661	0.397969	0.7249	0.74468	0.60053	0.74654	0.58345	0.39262	0.57588	0.42787	0.47298	0.91	0.9	0.9	0.91	0.22	0.21	0.24	0.23
chr7:28351338-28351338_1	7	28351088	28351588	cg13116733	enhancer	CREB5	0.279258	0.59981	0.320552	0.047212	0.409572	0.30621	0.29397	0.27331	0.23117	0.29163	0.78945	0.33616	0.82589	0.73581	0.88	0.87	0.89	0.88	0.46	0.61	0.56	0.43
chr7:28612680-28612680_1	7	28612430	28612930	cg09832443	enhancer	CREB5	0.110832	0.431546	0.320714	0.0237853	0.369016	0.13537	0.11465	0.13775	0.09792	0.06847	0.68059	0.28309	0.61168	0.36381	0.86	0.83	0.89	0.9	0.7	0.78	0.75	0.76
chr7:28369855-28369855_1	7	28369605	28370105	cg22888958	enhancer	CREB5	0.47914	0.186818	-0.292322	4.114e-05	0.0521979	0.41451	0.52957	0.52439	0.45529	0.47194	0.24879	0.19069	0.14045	0.11133	0.11	0.1	0.1	0.09	0.43	0.64	0.61	0.51
chr16:3912955-3912955_1	16	3912705	3913205	cg08402498	enhancer	CREBBP	0.501312	0.660308	0.158996	0.00952165	0.311641	0.4733	0.47146	0.47462	0.4796	0.60758	0.62629	0.67244	0.76266	0.69851	0.88	0.91	0.91	0.89	0.87	0.85	0.85	0.87
chr16:3906833-3906833_1	16	3906583	3907083	cg08364730	enhancer	CREBBP	0.66878	0.470664	-0.198116	0.0498469	0.413817	0.71659	0.62455	0.64011	0.68692	0.67573	0.65559	0.30908	0.3258	0.44401	0.88	0.9	0.91	0.87	0.81	0.83	0.8	0.82
chr16:3923522-3924022_1	16	3923422	3923922	cg01312837	enh_prom	CREBBP	0.419192	0.593858	0.174666	0.00983781	0.313736	0.42841	0.46496	0.41472	0.36262	0.42525	0.62012	0.66191	0.68887	0.52601	0.76	0.76	0.74	0.75	0.54	0.59	0.54	0.54
chr2:36588933-36588933_1	2	36588683	36589183	cg23273465	enhancer	CRIM1	0.74041	0.347888	-0.392522	0.00047089	0.122636	0.76905	0.82841	0.62668	0.8357	0.64221	0.35527	0.33309	0.33316	0.4017	0.93	0.92	0.92	0.94	0.34	0.37	0.31	0.34
chr2:36753857-36753857_1	2	36753607	36754107	cg22661341	enhancer	CRIM1	0.851436	0.654642	-0.196794	0.0419264	0.399754	0.82488	0.83612	0.80997	0.85934	0.92687	0.63408	0.74804	0.45374	0.58665	0.86	0.9	0.9	0.89	0.87	0.86	0.86	0.89
chr2:36589883-36589883_1	2	36589633	36590133	cg21520549	enhancer	CRIM1	0.735564	0.58462	-0.150944	0.00331315	0.236423	0.67449	0.69551	0.70877	0.82844	0.77061	0.53959	0.58831	0.64904	0.61307	0.86	0.88	0.89	0.87	0.27	0.24	0.22	0.28
chr2:36603293-36603793_1	2	36603193	36603693	cg01154283	enh_prom	CRIM1	0.14906	0.343796	0.194736	0.00826076	0.30098	0.19781	0.15413	0.14498	0.15909	0.08929	0.42626	0.27884	0.39062	0.41925	0.51	0.51	0.46	0.47	0.61	0.59	0.59	0.58
chr2:36635519-36635519_1	2	36635269	36635769	cg23336143	enhancer	CRIM1	0.066992	0.264102	0.19711	0.039232	0.394775	0.08176	0.04933	0.04393	0.13259	0.02735	0.35997	0.15086	0.30615	0.43158	0.88	0.88	0.88	0.92	0.63	0.58	0.56	0.61
chr2:36682726-36682726_1	2	36682476	36682976	cg01831872	enhancer	CRIM1	0.79449	0.538586	-0.255904	0.0406082	0.397509	0.78901	0.80296	0.75552	0.81727	0.80769	0.53907	0.62327	0.32464	0.39386	0.83	0.81	0.82	0.82	0.6	0.64	0.65	0.61
chr16:84860592-84861168_2	16	84860892	84861392	cg26709988	enh_prom	CRISPLD2	0.049522	0.508272	0.45875	0.0362795	0.391024	0.06523	0.06602	0.04497	0.04708	0.02431	0.70114	0.22333	0.84304	0.68648	0.51	0.47	0.36	0.37	0.74	0.77	0.67	0.7
chr16:84876415-84876915_1	16	84876315	84876815	cg04704487	enh_prom	CRISPLD2	0.438276	0.686728	0.248452	0.0102743	0.316388	0.47383	0.43852	0.43717	0.39922	0.44264	0.82244	0.7022	0.75061	0.67223	0.81	0.81	0.8	0.82	0.55	0.51	0.45	0.4
chr16:84884980-84885480_1	16	84884880	84885380	cg00263677	enh_prom	CRISPLD2	0.034152	0.58852	0.554368	0.0297622	0.379625	0.0501	0.03034	0.03538	0.04529	0.00965	0.5965	0.36725	0.9622	0.9336	0.98	0.98	0.99	0.99	0.49	0.48	0.56	0.53
chr16:84860592-84861168_1	16	84860492	84860992	cg06465011;cg10064892	enh_prom	CRISPLD2	0.065466	0.275407	0.209941	0.0430421	0.402034	0.108735	0.05986	0.075585	0.051525	0.031625	0.510725	0.171335	0.278015	0.33055	0.48	0.45	0.385	0.41	0.62	0.645	0.535	0.575
chr22:21275151-21275651_1	22	21275051	21275551	cg02210498	enh_prom	CRKL	0.556	0.763902	0.207902	0.0269566	0.374853	0.61418	0.59589	0.62999	0.30612	0.63382	0.82955	0.85875	0.76636	0.71184	0.68	0.58	0.63	0.7	0.66	0.63	0.59	0.63
chr22:21307595-21307595_1	22	21307345	21307845	cg06942142	enhancer	CRKL	0.525072	0.767448	0.242376	0.00227753	0.210358	0.65531	0.46699	0.48191	0.53928	0.48187	0.79638	0.87397	0.82565	0.6556	0.88	0.88	0.9	0.89	0.86	0.84	0.83	0.83
chr1:17286363-17286363_1	1	17286113	17286613	cg04339882	insulator	CROCC	0.22838	0.451194	0.222814	0.0194007	0.360116	0.22031	0.3061	0.19894	0.17912	0.23743	0.50652	0.26288	0.60177	0.52926	0.61	0.53	0.46	0.47	0.76	0.8	0.84	0.76
chr1:17298540-17298540_1	1	17298290	17298790	cg01783960	enhancer	CROCC	0.216178	0.442572	0.226394	0.00394098	0.247666	0.19206	0.26174	0.23958	0.23192	0.15559	0.40207	0.48859	0.47244	0.55225	0.75	0.74	0.76	0.75	0.5	0.54	0.53	0.52
chr1:17288394-17288394_1	1	17288144	17288644	cg16294414	enhancer	CROCC	0.226414	0.468458	0.242044	0.0386913	0.394267	0.28905	0.26652	0.21359	0.22297	0.13994	0.36588	0.39786	0.67123	0.64905	0.84	0.88	0.89	0.85	0.76	0.77	0.78	0.74
chr8:19465636-19465636_1	8	19465386	19465886	cg21449646	enhancer	CSGALNACT1	0.624512	0.826298	0.201786	0.00722162	0.29144	0.63214	0.6486	0.58218	0.58613	0.67351	0.87978	0.89377	0.88603	0.81181	0.92	0.91	0.9	0.92	0.79	0.8	0.8	0.7
chr8:19313167-19313167_1	8	19312917	19313417	cg03514770	enhancer	CSGALNACT1	0.260782	0.74257	0.481788	0.00061469	0.135198	0.16299	0.25451	0.37525	0.18976	0.3214	0.88342	0.8161	0.84787	0.6203	0.91	0.89	0.9	0.93	0.75	0.78	0.77	0.74
chr8:19539991-19540734_2	8	19540291	19540791	cg11505841;cg18325192;cg15379858;cg11155735;cg14818701;cg11095122	enhancer	CSGALNACT1	0.808385	0.691174	-0.117211	0.0124931	0.328981	0.799116	0.823788	0.809928	0.778424	0.830668	0.615626	0.733658	0.690448	0.643042	0.642	0.614	0.582	0.472	0.364	0.362	0.342	0.352
chr8:19310134-19310134_1	8	19309884	19310384	cg18741439	enhancer	CSGALNACT1	0.437426	0.132282	-0.305144	1.196e-05	0.0355776	0.44965	0.41088	0.41891	0.51291	0.39478	0.05315	0.12923	0.13495	0.20126	0.7	0.75	0.68	0.7	0.76	0.8	0.79	0.77
chr15:75075874-75076374_2	15	75076174	75076674	cg02566978	enh_prom	CSK	0.125532	0.281114	0.155582	0.0125327	0.329156	0.14267	0.14495	0.11973	0.12643	0.09388	0.39084	0.2223	0.3448	0.2555	0.05	0.05	0.05	0.05	0.61	0.66	0.64	0.58
chr15:75075874-75076374_1	15	75075774	75076274	cg05984096	enh_prom	CSK	0.122238	0.230568	0.10833	0.0465383	0.408645	0.11488	0.12529	0.11701	0.14025	0.11376	0.34871	0.17106	0.28538	0.20774	0.08	0.02	0.01	0.11	0.69	0.66	0.64	0.64
chr1:34093099-34093099_1	1	34092849	34093349	cg14615152	enhancer	CSMD2	0.558524	0.386574	-0.17195	0.0248358	0.371254	0.53939	0.50924	0.61673	0.48808	0.63918	0.45176	0.32295	0.33118	0.2734	0.6	0.54	0.68	0.6	0.37	0.42	0.37	0.35
chr1:34485326-34485326_1	1	34485076	34485576	cg05695604	enhancer	CSMD2	0.806636	0.642856	-0.16378	0.0279406	0.376512	0.85448	0.76604	0.75216	0.81956	0.84094	0.67365	0.64278	0.57337	0.51312	0.63	0.56	0.6	0.54	0.23	0.29	0.33	0.24
chr1:34098556-34099230_2	1	34098856	34099356	cg25104186	enh_prom_ins	CSMD2	0.225614	0.120458	-0.105156	0.0154357	0.346703	0.19085	0.22652	0.22814	0.30723	0.17533	0.14882	0.15786	0.06017	0.05806	0.1	0.08	0.07	0.16	0.03	0.12	0.15	0.09
chr1:34100487-34100987_1	1	34100387	34100887	cg03325403	enh_ins	CSMD2	0.600832	0.423886	-0.176946	0.0179756	0.355621	0.69337	0.51698	0.56154	0.64327	0.589	0.50239	0.45451	0.30393	0.31825	0.48	0.39	0.5	0.44	0.24	0.24	0.21	0.22
chr1:34436468-34436468_1	1	34436218	34436718	cg06878729	insulator	CSMD2	0.847276	0.67639	-0.170886	0.0458878	0.407357	0.85178	0.8274	0.83905	0.8553	0.86285	0.68695	0.72347	0.58357	0.52039	0.83	0.83	0.84	0.85	0.84	0.83	0.81	0.8
chr1:34333326-34333326_1	1	34333076	34333576	cg17904797	enhancer	CSMD2	0.827502	0.569556	-0.257946	0.0306022	0.380997	0.82438	0.77422	0.78858	0.84885	0.90148	0.67992	0.54626	0.40902	0.39502	0.77	0.74	0.79	0.75	0.62	0.69	0.7	0.64
chr5:148931813-148932313_1	5	148931713	148932213	cg03611632	enh_prom	CSNK1A1	0.638506	0.797988	0.159482	0.00663839	0.284122	0.61281	0.6053	0.68434	0.60849	0.68159	0.84654	0.87701	0.77383	0.8163	0.83	0.8	0.81	0.82	0.47	0.47	0.49	0.36
chr5:148883763-148883763_1	5	148883513	148884013	cg05650999	enhancer	CSNK1A1	0.160346	0.497302	0.336956	9.04e-05	0.0650363	0.10424	0.1302	0.24135	0.20087	0.12507	0.60212	0.48229	0.49711	0.52191	0.92	0.92	0.95	0.92	0.83	0.8	0.83	0.84
chr5:148882841-148882841_1	5	148882591	148883091	cg12332558	enhancer	CSNK1A1	0.188686	0.741098	0.552412	0.00210542	0.204398	0.21081	0.19846	0.23131	0.15559	0.14726	0.87761	0.86991	0.87848	0.54563	0.93	0.91	0.93	0.94	0.89	0.87	0.9	0.85
chr17:80232260-80232806_1	17	80232160	80232660	cg08223837;cg13003786	enh_prom	CSNK1D	0.312211	0.499789	0.187578	0.00247628	0.21464	0.3647	0.30188	0.3004	0.30286	0.291215	0.43664	0.549565	0.550845	0.55516	0.595	0.57	0.615	0.595	0.49	0.445	0.435	0.425
chr17:80205093-80205617_2	17	80205393	80205893	cg01807946;cg20856497	enhancer	CSNK1D	0.730051	0.8406	0.110549	0.00109613	0.164004	0.7235	0.75498	0.71393	0.694505	0.76334	0.84143	0.88515	0.848185	0.84902	0.62	0.615	0.615	0.63	0.87	0.855	0.835	0.87
chr17:80205093-80205617_1	17	80204993	80205493	cg01807946;cg24328095;cg09095232	enhancer	CSNK1D	0.454652	0.582711	0.128059	0.00606764	0.278933	0.467695	0.470955	0.43729	0.44607	0.45125	0.63018	0.638105	0.525125	0.601035	0.44	0.44	0.41	0.44	0.71	0.705	0.675	0.7
chr22:38710625-38711125_1	22	38710525	38711025	cg03228516	enh_prom	CSNK1E	0.063658	0.23396	0.170302	0.0404043	0.397118	0.09652	0.07234	0.05482	0.05425	0.04036	0.3372	0.09354	0.32437	0.32169	0.82	0.81	0.82	0.81	0.6	0.56	0.51	0.59
chr22:38713747-38714247_1	22	38713647	38714147	cg01346718;cg12624792	enh_prom	CSNK1E	0.158266	0.311659	0.153393	0.0190092	0.359646	0.16627	0.21659	0.145645	0.14159	0.121235	0.320675	0.31226	0.417705	0.34898	0.435	0.365	0.4	0.38	0.235	0.215	0.2	0.235
chr15:76005071-76005785_3	15	76005771	76006271	cg02400942;cg03238581;cg21460582	enh_prom	CSPG4	0.423911	0.575555	0.151644	0.0236103	0.368555	0.44176	0.432557	0.424957	0.3991	0.421183	0.666223	0.48487	0.661623	0.602327	0.726667	0.726667	0.703333	0.716667	0.72	0.706667	0.7	0.663333
chr15:76005685-76006371_2	15	76005985	76006485	cg03238581;cg02400942	enh_prom	CSPG4	0.337853	0.515509	0.177656	0.0156714	0.347316	0.361985	0.35057	0.34517	0.324995	0.306545	0.609295	0.419415	0.614555	0.532245	0.745	0.765	0.715	0.745	0.72	0.715	0.705	0.67
chr4:1239916-1240416_1	4	1239816	1240316	cg04997045;cg17404981	enh_prom	CTBP1	0.509103	0.699378	0.190275	0.0103325	0.316835	0.580205	0.482165	0.543595	0.392795	0.546755	0.84274	0.58015	0.7494	0.667885	0.47	0.485	0.45	0.475	0.75	0.655	0.69	0.685
chr4:1225729-1225729_1	4	1225479	1225979	cg09029193;cg00814909;cg12109141	enhancer	CTBP1	0.555277	0.796247	0.240971	1.466e-05	0.0373167	0.562993	0.61344	0.519403	0.548277	0.53227	0.80242	0.84031	0.723863	0.808823	0.856667	0.873333	0.866667	0.87	0.606667	0.576667	0.596667	0.596667
chr4:1227091-1227676_1	4	1226991	1227491	cg14128315;cg12474824	enhancer	CTBP1	0.169401	0.470606	0.301205	0.0284603	0.377648	0.23217	0.15867	0.17769	0.1563	0.122175	0.59483	0.291825	0.656375	0.599955	0.82	0.795	0.81	0.825	0.49	0.45	0.5	0.48
chr4:1227091-1227676_2	4	1227391	1227891	cg12474824;cg00070460	enhancer	CTBP1	0.194125	0.556377	0.362252	0.0230052	0.367301	0.25774	0.202365	0.18339	0.184755	0.142375	0.67693	0.35543	0.772015	0.712405	0.845	0.84	0.855	0.85	0.51	0.485	0.51	0.5
chr4:1228640-1228640_1	4	1228390	1228890	cg12525219	enhancer	CTBP1	0.074116	0.591612	0.517496	0.0156829	0.347406	0.10878	0.11007	0.07771	0.04374	0.03028	0.79364	0.25935	0.8556	0.75523	0.99	0.99	0.99	0.98	0.94	0.96	0.95	0.94
chr4:1208960-1208960_1	4	1208710	1209210	cg05710651;cg00917642	enhancer	CTBP1	0.682192	0.863794	0.181602	0.00213629	0.205379	0.69705	0.779145	0.63188	0.60465	0.698235	0.89864	0.839845	0.874565	0.876625	0.9	0.905	0.905	0.91	0.88	0.89	0.89	0.9
chr10:126712074-126712230_1	10	126711902	126712402	cg02921122;cg17831791	promoter	CTBP2	0.298879	0.576658	0.277779	0.00020707	0.0891425	0.417715	0.301975	0.28474	0.273255	0.21671	0.584405	0.52634	0.64527	0.514155	0.91	0.895	0.9	0.91	0.485	0.495	0.495	0.495
chr10:126751950-126752037_1	10	126751744	126752244	cg13292607;cg21373263;cg20403409	enhancer	CTBP2	0.146611	0.583671	0.437061	0.0376537	0.392548	0.184147	0.17168	0.136653	0.155043	0.08553	0.766187	0.28593	0.881787	0.79608	0.793333	0.856667	0.845	0.843333	0.86	0.84	0.863333	0.843333
chr10:126840491-126840991_1	10	126840391	126840891	cg05882699	enh_prom	CTBP2	0.40233	0.631916	0.229586	0.031297	0.382355	0.39727	0.43148	0.43505	0.36304	0.38481	0.39487	0.78009	0.72872	0.7144	0.02	0.06	0.05	0.04	0.82	0.77	0.79	0.88
chr10:126712482-126714382_1	10	126712382	126712882	cg19266671	enhancer	CTBP2	0.103942	0.36558	0.261638	0.00027528	0.100365	0.2252	0.10291	0.0616	0.08604	0.04396	0.40447	0.40961	0.27296	0.33435	0.88	0.87	0.89	0.85	0.66	0.65	0.63	0.61
chr10:126826902-126827000_1	10	126826701	126827201	cg05749728;cg05138702	enhancer	CTBP2	0.60936	0.470313	-0.139047	0.0414094	0.399155	0.72765	0.546445	0.540465	0.720015	0.512225	0.473755	0.390595	0.438545	0.486955	0.895	0.9	0.92	0.915	0.81	0.795	0.745	0.74
chr10:126765380-126765380_1	10	126765130	126765630	cg17523415	enhancer	CTBP2	0.43445	0.776792	0.342342	0.00595813	0.278257	0.46059	0.37414	0.43824	0.4834	0.41588	0.86215	0.86551	0.85182	0.79703	0.85	0.82	0.84	0.87	0.71	0.73	0.69	0.72
chr2:219265861-219266361_2	2	219266161	219266661	cg15616915	enh_prom	CTDSP1	0.106156	0.29419	0.188034	0.0200032	0.361983	0.14078	0.13619	0.10605	0.08589	0.06187	0.41311	0.17882	0.41132	0.28749	0.47	0.43	0.44	0.4	0.63	0.66	0.59	0.59
chr2:219265861-219266361_1	2	219265761	219266261	cg03395188;cg27291385	enh_prom	CTDSP1	0.183915	0.358708	0.174793	0.0137037	0.337014	0.22934	0.222645	0.167415	0.16276	0.137415	0.344435	0.225205	0.441295	0.471395	0.5	0.495	0.515	0.485	0.69	0.705	0.64	0.635
chr2:219267198-219267443_1	2	219267070	219267570	cg19223411;cg14045814;cg23131909;cg08460635	enhancer	CTDSP1;MIR26B	0.434239	0.609943	0.175704	0.00086835	0.152519	0.46007	0.468815	0.411425	0.39158	0.439305	0.640607	0.546595	0.579808	0.69405	0.8475	0.845	0.85	0.85	0.77	0.7525	0.74	0.7475
chr3:37934293-37934293_1	3	37934043	37934543	cg16665765	enhancer	CTDSPL	0.26153	0.568964	0.307434	0.0149537	0.344174	0.28218	0.31816	0.28752	0.19487	0.22492	0.68855	0.36143	0.80213	0.51834	0.39	0.38	0.34	0.31	0.6	0.66	0.63	0.6
chr3:37906336-37906836_1	3	37906236	37906736	cg12386061	enh_prom	CTDSPL	0.385398	0.66136	0.275962	0.0211799	0.364384	0.32956	0.35696	0.45258	0.49276	0.29513	0.81811	0.43383	0.76498	0.78229	0.09	0.07	0.08	0.1	0.47	0.53	0.45	0.5
chr3:37944838-37944838_1	3	37944588	37945088	cg13333722	enhancer	CTDSPL	0.91753	0.69158	-0.22595	0.0445174	0.405031	0.91102	0.93027	0.88687	0.93031	0.92918	0.77795	0.76808	0.463	0.5581	0.92	0.92	0.9	0.92	0.56	0.49	0.52	0.48
chr1:150780451-150781084_2	1	150780751	150781251	cg16516490	enh_prom	CTSK	0.10607	0.480604	0.374534	0.0258065	0.372733	0.08768	0.1573	0.11224	0.11252	0.06061	0.82622	0.33105	0.5227	0.5447	0.92	0.92	0.92	0.93	0.76	0.72	0.77	0.74
chr1:150780684-150781801_3	1	150781384	150781884	cg26574794;cg11946165	enhancer	CTSK	0.539278	0.707448	0.16817	0.0161036	0.3489	0.49545	0.62393	0.569305	0.491895	0.51581	0.837265	0.654815	0.74275	0.732625	0.925	0.935	0.94	0.945	0.83	0.85	0.865	0.85
chr1:150780451-150781084_1	1	150780351	150780851	cg20802392;cg20817941	enh_prom	CTSK	0.066667	0.196491	0.129824	0.0459091	0.407357	0.058555	0.08082	0.08038	0.07081	0.04277	0.373155	0.14347	0.153245	0.19271	0.65	0.625	0.605	0.615	0.46	0.415	0.44	0.425
chr1:150780684-150781801_2	1	150780984	150781484	cg11946165;cg16516490	enhancer	CTSK	0.151813	0.502411	0.350598	0.018684	0.358389	0.111045	0.25054	0.17154	0.13332	0.09262	0.800925	0.38728	0.549335	0.54645	0.915	0.925	0.925	0.935	0.77	0.765	0.795	0.77
chr17:55969471-55969971_1	17	55969371	55969871	cg08885409	enh_ins	CUEDC1	0.825462	0.512422	-0.31304	0.0409824	0.398329	0.84419	0.83743	0.78447	0.78588	0.87534	0.52568	0.73285	0.23821	0.30835	0.83	0.83	0.83	0.83	0.81	0.79	0.82	0.77
chr17:55940280-55940780_1	17	55940180	55940680	cg00738345	enh_prom	CUEDC1	0.376744	0.637868	0.261124	0.00014999	0.0796949	0.369	0.44724	0.39995	0.27147	0.39606	0.58057	0.58042	0.6696	0.65695	0.79	0.76	0.79	0.82	0.61	0.65	0.59	0.62
chr17:55981604-55982124_2	17	55981904	55982404	cg17779676	enhancer	CUEDC1	0.319394	0.508748	0.189354	0.012156	0.326628	0.34857	0.3616	0.31739	0.26698	0.30243	0.55748	0.37233	0.63367	0.43524	0.85	0.85	0.83	0.82	0.46	0.48	0.44	0.45
chr17:55946195-55946195_1	17	55945945	55946445	cg22507023	enhancer	CUEDC1	0.18182	0.504292	0.322472	0.0189552	0.359037	0.23362	0.25157	0.17142	0.14985	0.10264	0.60392	0.48858	0.72432	0.51224	0.26	0.29	0.21	0.21	0.7	0.74	0.74	0.71
chr10:35347479-35347479_1	10	35347229	35347729	cg08905399	enhancer	CUL2	0.791956	0.429914	-0.362042	0.0226872	0.366253	0.73044	0.78665	0.81109	0.78125	0.85035	0.29775	0.23431	0.81445	0.35667	0.78	0.74	0.71	0.72	0.8	0.78	0.75	0.74
chr10:35330496-35330496_1	10	35330246	35330746	cg07125981	enhancer	CUL2	0.87685	0.652372	-0.224478	0.0123183	0.327813	0.83542	0.89651	0.88444	0.8748	0.89308	0.82551	0.65983	0.65731	0.49028	0.5	0.46	0.35	0.4	0.61	0.54	0.56	0.61
chr7:101535821-101535821_1	7	101535571	101536071	cg23445003	enhancer	CUX1	0.700182	0.435364	-0.264818	0.0225239	0.365804	0.81492	0.68101	0.58153	0.83135	0.5921	0.30265	0.33633	0.58836	0.64432	0.44	0.43	0.34	0.31	0.86	0.84	0.89	0.88
chr7:101762511-101762633_1	7	101762322	101762822	cg06721601;cg20253855	enhancer	CUX1	0.211678	0.528251	0.316573	0.017362	0.353438	0.35195	0.265665	0.16756	0.151345	0.12187	0.73395	0.304935	0.58718	0.669965	0.845	0.84	0.81	0.825	0.925	0.95	0.93	0.905
chr7:101813842-101814109_1	7	101813726	101814226	cg18498598;cg05258123;cg17148755;cg02775353	enhancer	CUX1	0.721044	0.502652	-0.218392	0.0164771	0.349915	0.614773	0.727365	0.745507	0.725923	0.791652	0.496912	0.499302	0.373742	0.424967	0.815	0.7975	0.8175	0.8225	0.7675	0.74	0.745	0.74
chr7:101518619-101518619_1	7	101518369	101518869	cg24420432	enhancer	CUX1	0.62367	0.810118	0.186448	0.00894568	0.308292	0.72197	0.71811	0.54293	0.55976	0.57558	0.87374	0.74251	0.88416	0.84874	0.88	0.87	0.87	0.87	0.67	0.73	0.65	0.68
chr7:101768492-101769060_1	7	101768392	101768892	cg03787603;cg09244071;cg15755348;cg11911769	enh_ins	CUX1	0.050145	0.260321	0.210176	0.0387513	0.394267	0.05248	0.063365	0.0629625	0.0439525	0.027965	0.39505	0.144242	0.433028	0.256955	0.805	0.7675	0.825	0.815	0.5825	0.565	0.5825	0.57
chr7:101505662-101505662_1	7	101505412	101505912	cg24025567	enhancer	CUX1	0.676148	0.831358	0.15521	0.00085616	0.151589	0.71749	0.62053	0.68865	0.65405	0.70002	0.88255	0.85425	0.83572	0.83921	0.85	0.83	0.87	0.85	0.65	0.64	0.61	0.58
chr7:101579003-101579003_1	7	101578753	101579253	cg26570844	enhancer	CUX1	0.736058	0.894404	0.158346	0.0142365	0.339884	0.80929	0.82571	0.6736	0.62729	0.7444	0.89095	0.89516	0.89344	0.90163	0.89	0.84	0.87	0.88	0.84	0.84	0.85	0.87
chr7:101499638-101500514_1	7	101499538	101500038	cg25711558;cg12679308	enhancer	CUX1	0.078467	0.236973	0.158506	0.0391538	0.394661	0.09787	0.088585	0.081965	0.079635	0.04428	0.32831	0.12991	0.349215	0.2864	0.19	0.215	0.145	0.17	0.565	0.565	0.42	0.45
chr7:101754758-101755186_1	7	101754658	101755158	cg15770446;cg17008375;cg16829042	enhancer	CUX1	0.800515	0.603966	-0.196549	0.0406689	0.397706	0.743097	0.799857	0.80587	0.793863	0.859887	0.52234	0.70074	0.41476	0.58316	0.9	0.89	0.876667	0.863333	0.85	0.843333	0.856667	0.856667
chr7:101629430-101629430_1	7	101629180	101629680	cg24183566	enhancer	CUX1	0.57071	0.353774	-0.216936	0.0352466	0.389085	0.74877	0.48489	0.49814	0.67568	0.44607	0.37487	0.57469	0.33601	0.26769	0.88	0.86	0.89	0.88	0.62	0.59	0.54	0.57
chr7:101566857-101566940_1	7	101566648	101567148	cg02307880;cg21291321	enhancer	CUX1	0.094668	0.449882	0.355214	0.0348945	0.388796	0.156015	0.086035	0.09063	0.08338	0.05728	0.48943	0.271345	0.762915	0.60117	0.88	0.875	0.88	0.875	0.33	0.305	0.305	0.345
chr7:101468709-101468767_1	7	101468488	101468988	cg03494277;cg22879191;cg00313685	insulator	CUX1	0.61699	0.760613	0.143623	0.00468764	0.259921	0.678717	0.51022	0.611433	0.64265	0.64193	0.753117	0.72002	0.820913	0.800063	0.746667	0.763333	0.753333	0.763333	0.76	0.763333	0.726667	0.713333
chr7:101571203-101571219_1	7	101570961	101571461	cg02856420;cg27405731	enhancer	CUX1	0.068272	0.458545	0.390273	0.0279911	0.376512	0.087495	0.08264	0.07888	0.06308	0.029265	0.6484	0.248005	0.679715	0.603875	0.315	0.36	0.305	0.265	0.465	0.215	0.195	0.26
chr7:101512529-101513100_2	7	101512829	101513329	cg14526021;cg08212266	enhancer	CUX1	0.106945	0.286351	0.179406	0.0202079	0.363002	0.16507	0.078135	0.112565	0.125365	0.05359	0.414705	0.274915	0.37671	0.231705	0.9	0.915	0.9	0.9	0.385	0.33	0.315	0.33
chr5:139057496-139057496_1	5	139057246	139057746	cg05227215	enhancer	CXXC5	0.230822	0.575628	0.344806	0.0145059	0.34174	0.33706	0.30846	0.21004	0.18078	0.11777	0.30107	0.80982	0.48846	0.55182	0.89	0.94	0.94	0.95	0.78	0.76	0.72	0.66
chr5:139037323-139037323_1	5	139037073	139037573	cg03992638	enhancer	CXXC5	0.433526	0.685038	0.251512	0.0306598	0.381104	0.22982	0.40325	0.5358	0.43483	0.56393	0.63135	0.89605	0.8237	0.52844	0.19	0.23	0.17	0.23	0.64	0.68	0.67	0.67
chr5:139040296-139040946_1	5	139040196	139040696	cg18814344	enh_prom	CXXC5	0.084742	0.348336	0.263594	0.0109169	0.319323	0.07962	0.09058	0.09745	0.08982	0.06624	0.40649	0.33766	0.48752	0.37672	0.34	0.37	0.29	0.32	0.25	0.28	0.28	0.25
chr5:139047639-139048139_1	5	139047539	139048039	cg24119607;cg07558472	enh_prom	CXXC5	0.059656	0.188704	0.129048	0.0231977	0.367461	0.058855	0.06876	0.06278	0.067275	0.04061	0.26077	0.13919	0.226185	0.247225	0.155	0.17	0.18	0.155	0.65	0.61	0.67	0.525
chr5:139040296-139040946_2	5	139040596	139041096	cg15165154;cg14871225;cg20455854;cg19628988	enh_prom	CXXC5	0.0426775	0.340433	0.297755	0.0164873	0.350012	0.0370725	0.04369	0.0495575	0.04756	0.0355075	0.41669	0.312053	0.544905	0.341205	0.325	0.3575	0.3	0.33	0.6125	0.6625	0.605	0.5875
chr5:139040546-139041014_2	5	139040846	139041346	cg20455854;cg19628988;cg15165154	enhancer	CXXC5	0.041238	0.341998	0.30076	0.0218614	0.364808	0.0323633	0.0400533	0.04841	0.0462233	0.03914	0.43589	0.287607	0.57361	0.337127	0.31	0.34	0.286667	0.326667	0.643333	0.676667	0.64	0.62
chr5:139038776-139039276_1	5	139038676	139039176	cg01008405	enh_prom	CXXC5	0.099698	0.38445	0.284752	0.0176773	0.354385	0.10541	0.10941	0.11206	0.10677	0.06484	0.40908	0.28439	0.52503	0.54746	0.64	0.63	0.66	0.67	0.63	0.64	0.61	0.61
chr16:88717674-88718334_2	16	88717974	88718474	cg27176614	enh_prom	CYBA	0.253726	0.528278	0.274552	0.023538	0.368189	0.31406	0.25552	0.25611	0.21412	0.22882	0.52137	0.36318	0.69627	0.71531	0.11	0.07	0.07	0.08	0.54	0.51	0.55	0.53
chr16:88717434-88718174_2	16	88717734	88718234	cg03870138;cg27176614;cg19790294	enh_prom	CYBA	0.144137	0.284645	0.140508	0.0396132	0.395169	0.185083	0.129957	0.14918	0.131987	0.12448	0.262937	0.195703	0.361673	0.424147	0.07	0.05	0.0566667	0.0533333	0.363333	0.33	0.333333	0.326667
chr5:156817610-156817610_1	5	156817360	156817860	cg10606923	enhancer	CYFIP2	0.053898	0.218976	0.165078	0.0421262	0.399986	0.04908	0.05535	0.05997	0.06655	0.03854	0.27022	0.12817	0.3858	0.2456	0.69	0.64	0.74	0.71	0.73	0.7	0.63	0.64
chr5:156717294-156717294_1	5	156717044	156717544	cg07782101	enhancer	CYFIP2	0.34147	0.66428	0.32281	0.0384063	0.393552	0.23593	0.32901	0.50603	0.33708	0.2993	0.76315	0.56142	0.8724	0.83929	0.9	0.91	0.92	0.91	0.4	0.44	0.33	0.38
chr15:74661541-74661541_1	15	74661291	74661791	cg24849517	enhancer	CYP11A1	0.777664	0.245798	-0.531866	0.00107265	0.162746	0.81837	0.69524	0.75149	0.79137	0.83185	0.31008	0.43142	0.07189	0.07457	0.9	0.88	0.91	0.87	0.27	0.22	0.22	0.26
chr15:74659833-74660333_1	15	74659733	74660233	cg18068537;cg08033551;cg05939495;cg06285340	enh_prom	CYP11A1	0.762407	0.55833	-0.204077	0.0360188	0.390454	0.77112	0.749813	0.753127	0.741705	0.796268	0.511205	0.667362	0.39374	0.466073	0.785	0.74	0.785	0.7725	0.35	0.31	0.32	0.3425
chr2:38304410-38305038_1	2	38304310	38304810	cg26144569;cg08620474;cg21715189	enh_prom	CYP1B1	0.258397	0.441407	0.18301	0.00904647	0.308574	0.299523	0.315977	0.26213	0.17775	0.236607	0.522143	0.453083	0.51762	0.42829	0.426667	0.416667	0.436667	0.416667	0.27	0.226667	0.223333	0.253333
chr2:38304410-38305038_2	2	38304710	38305210	cg12802310;cg05062676	enh_prom	CYP1B1	0.128066	0.558479	0.430413	0.0233285	0.3677	0.18357	0.12478	0.12412	0.11426	0.0936	0.775555	0.329805	0.800815	0.67784	0.155	0.19	0.205	0.195	0.335	0.205	0.195	0.26
chr2:38300461-38300961_1	2	38300361	38300861	cg00565882;cg20408276;cg02162897	enh_prom	CYP1B1	0.394711	0.589257	0.194546	0.0282056	0.377167	0.452317	0.311753	0.403927	0.391443	0.414113	0.72444	0.717053	0.4057	0.53028	0.58	0.553333	0.613333	0.576667	0.246667	0.23	0.243333	0.223333
chr17:76676243-76677111_2	17	76676543	76677043	cg26040060;cg26980152	enhancer	CYTH1	0.494982	0.245051	-0.249931	0.0266392	0.374154	0.51363	0.44471	0.51301	0.637585	0.365975	0.45992	0.128565	0.129185	0.111945	0.91	0.9	0.91	0.915	0.77	0.76	0.745	0.745
chr17:76743501-76743501_1	17	76743251	76743751	cg07823562	enhancer	CYTH1	0.183886	0.484738	0.300852	0.0254863	0.372374	0.23025	0.2312	0.15906	0.17667	0.12225	0.66635	0.27424	0.61696	0.60193	0.72	0.74	0.74	0.75	0.78	0.77	0.74	0.72
chr17:76676243-76677111_1	17	76676143	76676643	cg14653593;cg00472840;cg10701033	enhancer	CYTH1	0.835886	0.537797	-0.298089	0.0409212	0.398266	0.82448	0.827323	0.83072	0.832477	0.86443	0.578867	0.649417	0.290447	0.3385	0.87	0.873333	0.883333	0.883333	0.73	0.72	0.763333	0.713333
chr6:39849807-39849807_1	6	39849557	39850057	cg26786974	enhancer	DAAM2	0.406724	0.171204	-0.23552	0.00522072	0.267642	0.34622	0.37401	0.45805	0.41807	0.43727	0.17155	0.10962	0.09843	0.11983	0.81	0.75	0.82	0.82	0.53	0.56	0.55	0.58
chr6:39759941-39761595_4	6	39761041	39761541	cg27190145	promoter	DAAM2	0.161374	0.574414	0.41304	0.0134356	0.335296	0.16863	0.20643	0.16967	0.14789	0.11425	0.67822	0.37773	0.82497	0.68637	0.72	0.77	0.84	0.85	0.72	0.73	0.71	0.71
chr6:39759941-39761595_5	6	39761441	39761941	cg22775123	promoter	DAAM2	0.058708	0.245752	0.187044	0.0214586	0.364433	0.07435	0.06817	0.05763	0.06092	0.03247	0.29437	0.18385	0.41166	0.23181	0.42	0.46	0.54	0.54	0.56	0.57	0.57	0.53
chr9:124412094-124412094_1	9	124411844	124412344	cg03225208	enhancer	DAB2IP	0.577732	0.842052	0.26432	0.00030846	0.104018		0.53002	0.60561	0.53828	0.63702		0.88228	0.84921	0.86396	0.88	0.87	0.89	0.88	0.78	0.8	0.78	0.77
chr9:124503460-124503960_1	9	124503360	124503860	cg14122599	enh_prom	DAB2IP	0.575392	0.693396	0.118004	0.0370734	0.391714	0.60979	0.58393	0.54193	0.56012	0.58119	0.78325	0.79372	0.6456	0.61177	0.62	0.6	0.66	0.64	0.68	0.68	0.65	0.63
chr9:124360156-124360656_1	9	124360056	124360556	cg04661709;cg10394788	enh_prom	DAB2IP	0.103776	0.253678	0.149902	0.0158139	0.348173	0.08431	0.12642	0.128685	0.09202	0.087445	0.29454	0.169315	0.305155	0.345415	0.51	0.51	0.545	0.465	0.15	0.14	0.13	0.13
chr9:124343971-124344471_1	9	124343871	124344371	cg14190522	enh_prom	DAB2IP	0.299138	0.521356	0.222218	0.0157378	0.347831	0.33204	0.33932	0.31351	0.26273	0.24809	0.46892	0.71245	0.59444	0.42243	0.62	0.52	0.64	0.58	0.72	0.74	0.72	0.71
chr9:124462926-124463426_2	9	124463226	124463726	cg14594111	enh_prom	DAB2IP	0.09555	0.307804	0.212254	0.0473495	0.409798	0.11668	0.09491	0.09177	0.10837	0.06602	0.53971	0.1551	0.25755	0.42241	0.78	0.8	0.75	0.73	0.73	0.72	0.72	0.68
chr19:47151375-47152019_2	19	47151675	47152175	cg20120512	enh_prom	DACT3	0.779295	0.539918	-0.239377	0.0450992	0.405995	0.78446		0.74349	0.75031	0.83892	0.41944		0.49602	0.48425	0.45	0.39	0.4	0.46	0.47	0.41	0.4	0.45
chr19:47157825-47158242_1	19	47157725	47158225	cg08906015	enhancer	DACT3	0.60816	0.810454	0.202294	0.0170076	0.351932	0.5547	0.60173	0.6321	0.55246	0.69981	0.8969	0.89989	0.80388	0.84925	0.87	0.87	0.9	0.89	0.72	0.78	0.72	0.69
chr11:61462553-61463053_1	11	61462453	61462953	cg12472022	enh_ins	DAGLA	0.373164	0.71964	0.346476	0.0115882	0.323765	0.41066	0.35377	0.39918	0.32427	0.37794	0.78202	0.8572	0.8556	0.67903	0.88	0.89	0.85	0.89	0.55	0.51	0.47	0.52
chr11:61449737-61449898_1	11	61449568	61450068	cg04709703;cg13205937;cg06849167	enhancer	DAGLA	0.301399	0.608866	0.307467	0.033903	0.38715	0.382077	0.278183	0.289127	0.28266	0.274947	0.768477	0.450113	0.812377	0.70791	0.833333	0.83	0.853333	0.826667	0.423333	0.46	0.41	0.406667
chr5:10757592-10758092_1	5	10757492	10757992	cg07777344	enh_prom	DAP	0.854308	0.700246	-0.154062	0.0387607	0.394267	0.85829	0.86742	0.83913	0.82181	0.88489	0.72989	0.59341	0.70961	0.59552	0.84	0.85	0.84	0.84	0.83	0.81	0.83	0.79
chr5:10761875-10762469_2	5	10762175	10762675	cg14662675	enh_prom	DAP	0.845654	0.638012	-0.207642	0.0270707	0.374955	0.83383	0.85512	0.83612	0.82918	0.87402	0.67502	0.51531	0.60718	0.53605	0.34	0.37	0.33	0.29	0.67	0.67	0.62	0.64
chr9:90113827-90114501_2	9	90114127	90114627	cg24754277	enh_prom	DAPK1	0.813276	0.372526	-0.44075	0.0377757	0.392775	0.79779	0.80953	0.82317	0.78595	0.84994	0.17024	0.64379	0.10536	0.14598	0.32	0.23	0.22	0.27	0.62	0.56	0.64	0.61
chr9:90114505-90115005_1	9	90114405	90114905	cg13752933	enh_prom	DAPK1	0.735906	0.248088	-0.487818	0.00347379	0.238441	0.69204	0.73235	0.73203	0.74707	0.77604	0.19576	0.21297	0.11612	0.14866	0.2	0.18	0.21	0.14	0.49	0.35	0.39	0.49
chr9:90113601-90114327_1	9	90113501	90114001	cg15746719;cg19734228;cg14014720	enh_prom	DAPK1	0.499364	0.221413	-0.277951	0.0294246	0.379242	0.538607	0.52941	0.493053	0.44816	0.48759	0.100617	0.40927	0.06306	0.08629	0.0633333	0.0833333	0.0533333	0.0533333	0.266667	0.203333	0.206667	0.29
chr9:90195885-90195885_1	9	90195635	90196135	cg14250336	enhancer	DAPK1	0.49981	0.810596	0.310786	0.00067195	0.139866	0.57862	0.61034	0.37812	0.50717	0.4248	0.82288	0.68778	0.86053	0.89197	0.88	0.89	0.89	0.9	0.88	0.85	0.9	0.85
chr9:90113601-90114327_2	9	90113901	90114401	cg13527872	enh_prom	DAPK1	0.90817	0.494822	-0.413348	0.0459162	0.407373	0.89028	0.90423	0.92348	0.85676	0.9661	0.2659	0.72305	0.30401	0.22845	0.2	0.27	0.26	0.24	0.47	0.41	0.4	0.53
chr9:90185475-90185475_1	9	90185225	90185725	cg14159523	enhancer	DAPK1	0.367932	0.720648	0.352716	4.853e-05	0.0549849	0.36789	0.39122	0.44082	0.29497	0.34476	0.65143	0.64509	0.71192	0.8066	0.82	0.69	0.87	0.85	0.79	0.78	0.78	0.81
chr19:49133321-49133998_2	19	49133621	49134121	cg15679064;cg17865555;cg21721681	enh_prom	DBP;SPHK2	0.362329	0.162303	-0.200026	0.00055554	0.129638	0.420103	0.288467	0.36075	0.41074	0.331587	0.207413	0.164453	0.0911467	0.116923	0.47	0.486667	0.463333	0.466667	0.376667	0.423333	0.406667	0.43
chr19:49133498-49134221_2	19	49133798	49134298	cg15679064;cg21721681	enh_prom	DBP	0.228958	0.118463	-0.110495	0.0199724	0.361983	0.31484	0.15576	0.223995	0.274815	0.17538	0.17117	0.085705	0.061625	0.10035	0.295	0.325	0.295	0.305	0.385	0.44	0.405	0.425
chr6:117802301-117802998_1	6	117802201	117802701	cg07643096	enh_prom_ins	DCBLD1	0.188554	0.354372	0.165818	0.00671544	0.284957	0.21511	0.24054	0.17113	0.20354	0.11245	0.38738	0.45263	0.33409	0.36689	0.14	0.12	0.11	0.09	0.43	0.46	0.38	0.28
chr6:117833964-117833964_1	6	117833714	117834214	cg04421891	enhancer	DCBLD1	0.249196	0.633484	0.384288	0.0344444	0.38784	0.26543	0.31524	0.29321	0.21037	0.16173	0.75269	0.49462	0.90622	0.79638	0.86	0.81	0.92	0.86	0.5	0.49	0.4	0.51
chr6:117868927-117869427_2	6	117869227	117869727	cg21104965;cg27064063	enh_prom	DCBLD1	0.432477	0.229017	-0.20346	0.0149175	0.34412	0.524275	0.329255	0.429295	0.46287	0.41669	0.240475	0.33467	0.090725	0.1253	0.28	0.32	0.305	0.31	0.875	0.78	0.79	0.85
chr11:6668214-6668214_1	11	6667964	6668464	cg05550420	enhancer	DCHS1	0.114838	0.375004	0.260166	0.0240246	0.369313	0.10714	0.12888	0.13108	0.1165	0.09059	0.42893	0.25723	0.60786	0.39986	0.08	0.05	0.08	0.08	0.57	0.59	0.54	0.47
chr11:6676116-6676766_1	11	6676016	6676516	cg09236382;cg01086895	enh_prom	DCHS1	0.063865	0.168978	0.105113	0.0146718	0.342516	0.088015	0.08724	0.04788	0.053775	0.042415	0.255245	0.14283	0.20398	0.14193	0.37	0.38	0.33	0.4	0.4	0.53	0.395	0.355
chr4:151133530-151133530_1	4	151133280	151133780	cg01716296	enhancer	DCLK2	0.120606	0.587998	0.467392	0.0368325	0.391337	0.10539	0.14005	0.16593	0.13673	0.05493	0.77074	0.36425	0.83947	0.86756	0.91	0.88	0.9	0.89	0.22	0.18	0.23	0.21
chr4:151177137-151178205_1	4	151177037	151177537	cg17954724;cg26495537	enhancer	DCLK2	0.898323	0.748042	-0.150281	0.0366181	0.39104	0.882995	0.892885	0.88617	0.902195	0.92737	0.822245	0.77093	0.648365	0.622345	0.955	0.93	0.94	0.92	0.885	0.85	0.87	0.83
chr2:74601308-74601831_2	2	74601608	74602108	cg15366555	enh_prom	DCTN1	0.319186	0.458966	0.13978	0.00304467	0.227935	0.28139	0.23514	0.35502	0.36332	0.36106	0.46432	0.437	0.50824	0.48657	0.77	0.72	0.76	0.73	0.51	0.49	0.45	0.44
chr2:74601308-74601831_1	2	74601208	74601708	cg15049402;cg20202112	enh_prom	DCTN1	0.568533	0.755211	0.186678	0.00516427	0.266991	0.4933	0.461705	0.628595	0.59842	0.660645	0.712915	0.77318	0.84104	0.752535	0.87	0.87	0.875	0.875	0.835	0.775	0.8	0.76
chr1:85913350-85913350_1	1	85913100	85913600	cg11420771	enhancer	DDAH1	0.203896	0.512946	0.30905	0.0248179	0.371247	0.17283	0.32866	0.19791	0.17076	0.14932	0.60608	0.35685	0.67432	0.69235	0.87	0.87	0.89	0.85	0.84	0.83	0.83	0.8
chr1:85832650-85832650_1	1	85832400	85832900	cg03938477	enhancer	DDAH1	0.648124	0.413046	-0.235078	0.0490739	0.412442	0.60244	0.62279	0.63792	0.70559	0.67188	0.24447	0.57628	0.45967	0.18448	0.81	0.76	0.83	0.79	0.76	0.8	0.82	0.76
chr6:31695727-31696303_1	6	31695627	31696127	cg16936944;cg08550588;cg07944381;cg17309530;cg23760103;cg17825714	enh_prom	DDAH2	0.590702	0.734788	0.144086	0.00129574	0.172538	0.630042	0.599267	0.592477	0.520325	0.6114	0.714868	0.793063	0.744517	0.761507	0.79	0.796667	0.78	0.791667	0.83	0.851667	0.823333	0.835
chr6:31695727-31696303_2	6	31696027	31696527	cg08509383;cg25095032;cg09632273;cg16359915;cg14293129;cg08021615;cg01066220;cg26978172;cg23348155;cg07944381;cg08550588;cg19008099;cg04161526	enh_prom	DDAH2	0.252822	0.467209	0.214387	0.0022663	0.209836	0.272327	0.279784	0.257353	0.224728	0.229918	0.460246	0.454992	0.451173	0.591733	0.873846	0.867692	0.879231	0.883077	0.816154	0.831538	0.79	0.804167
chr6:31696527-31697110_1	6	31696427	31696927	cg14016554;cg21286967;cg16704889;cg06493473;cg04161526;cg01945183;cg03608520;cg27506783;cg00941576;cg04074004	enh_prom_ins	DDAH2	0.104231	0.250054	0.145823	0.00248448	0.214781	0.111384	0.128693	0.108378	0.095314	0.077386	0.29046	0.249174	0.219995	0.313646	0.515	0.519	0.513	0.523	0.533	0.549	0.502	0.493
chr11:108675287-108675287_1	11	108675037	108675537	cg15307022	insulator	DDX10	0.11004	0.327556	0.217516	0.0249986	0.371673	0.13051	0.10579	0.12706	0.13692	0.04992	0.48016	0.47248	0.16254	0.28577	0.88	0.86	0.89	0.86	0.75	0.71	0.73	0.65
chr11:108797471-108797471_1	11	108797221	108797721	cg11778756	enhancer	DDX10	0.274466	0.669968	0.395502	0.0267098	0.374157	0.31223	0.35559	0.29999	0.22122	0.1833	0.75959	0.61511	0.89062	0.84985	0.84	0.85	0.9	0.88	0.84	0.84	0.84	0.84
chr11:108761383-108761383_1	11	108761133	108761633	cg27654945	enhancer	DDX10	0.409436	0.56879	0.159354	0.0309249	0.381933	0.47843	0.477	0.35981	0.41882	0.31312	0.60018	0.60881	0.43357	0.48755	0.92	0.92	0.91	0.92	0.78	0.83	0.77	0.78
chr9:126692834-126693334_2	9	126693134	126693634	cg13618623	enh_prom	DENND1A	0.704648	0.411454	-0.293194	0.00831822	0.301546	0.65361	0.70166	0.6899	0.62702	0.85105	0.53964	0.21891	0.44643	0.29211	0.86	0.88	0.9	0.86	0.74	0.73	0.7	0.7
chr9:126331815-126331815_1	9	126331565	126332065	cg14332653	enhancer	DENND1A	0.08131	0.279786	0.198476	0.0160084	0.348437	0.115	0.06299	0.07307	0.07893	0.07656	0.41071	0.3121	0.33752	0.21919	0.93	0.9	0.96	0.93	0.76	0.72	0.73	0.7
chr7:140251789-140251789_1	7	140251539	140252039	cg08319291	enhancer	DENND2A	0.296868	0.606038	0.30917	0.00374795	0.244288	0.37218	0.39303	0.27721	0.19237	0.24955	0.75125	0.44182	0.64777	0.70172	0.8	0.74	0.82	0.8	0.46	0.42	0.44	0.43
chr7:140217818-140218453_2	7	140218118	140218618	cg03078819	enh_prom_ins	DENND2A	0.750952	0.887414	0.136462	0.00890096	0.307601	0.80524	0.66985	0.75067	0.70548	0.82352	0.89471	0.89041	0.89295	0.87563	0.91	0.85	0.9	0.91	0.89	0.89	0.88	0.89
chr8:142157104-142157140_1	8	142156872	142157372	cg07580128;cg22899502	enhancer	DENND3	0.061031	0.264401	0.20337	0.0485976	0.411828	0.07026	0.06893	0.064515	0.068975	0.032475	0.496155	0.108415	0.31649	0.29224	0.945	0.96	0.935	0.955	0.51	0.435	0.345	0.345
chr8:142141205-142141705_1	8	142141105	142141605	cg11538410	enh_prom	DENND3	0.174158	0.54213	0.367972	0.0495428	0.413345	0.17566	0.06479	0.23144	0.27837	0.12053	0.78809	0.31832	0.75688	0.71941	0.85	0.86	0.86	0.87	0.77	0.71	0.76	0.72
chr8:142162582-142162931_1	8	142162506	142163006	cg03400695;cg05423291	enhancer	DENND3	0.53485	0.781601	0.246751	0.0239484	0.369082	0.51218	0.58264	0.55335	0.479305	0.546775	0.908535	0.714025	0.894795	0.85946	0.805	0.835	0.835	0.85	0.795	0.79	0.79	0.83
chr12:31670272-31670272_1	12	31670022	31670522	cg21742213	enhancer	DENND5B	0.884912	0.666614	-0.218298	0.04491	0.405754	0.88446	0.89881	0.87511	0.8624	0.90378	0.62444	0.79229	0.632	0.42369	0.92	0.91	0.92	0.9	0.87	0.83	0.86	0.9
chr12:31662153-31662153_1	12	31661903	31662403	cg11503210	enhancer	DENND5B	0.53707	0.354878	-0.182192	0.00825852	0.30098	0.53518	0.52156	0.54228	0.54432	0.54201	0.36892	0.3851	0.30776	0.24371	0.62	0.61	0.64	0.61	0.47	0.49	0.46	0.45
chr4:961505-962124_1	4	961405	961905	cg22718636;cg07007312	promoter	DGKQ	0.352677	0.664708	0.312031	0.00237877	0.212585	0.382475	0.321875	0.36932	0.328305	0.36141	0.635735	0.504525	0.763165	0.77168	0.655	0.605	0.62	0.61	0.61	0.71	0.565	0.64
chr4:961505-962124_2	4	961805	962305	cg20456258	promoter	DGKQ	0.348198	0.543244	0.195046	0.045589	0.406902	0.37425	0.31548	0.38852	0.29707	0.36567	0.44263	0.38062	0.73827	0.67332	0.44	0.43	0.4	0.38	0.34	0.59	0.31	0.38
chr4:967394-968124_2	4	967694	968194	cg23634348	enh_prom	DGKQ	0.701746	0.518154	-0.183592	0.0438045	0.403455	0.67816	0.64422	0.69466	0.71585	0.77584	0.50136	0.42112	0.613	0.34835	0.66	0.63	0.72	0.67	0.57	0.55	0.6	0.51
chr10:711556-712394_2	10	711856	712356	cg26807432;cg26311782;cg23681599;cg24962011;cg13775636	promoter	DIP2C	0.804928	0.545683	-0.259245	0.0412381	0.398775	0.83298	0.787502	0.761678	0.823742	0.81874	0.362192	0.771132	0.384604	0.468708	0.806	0.81	0.812	0.826	0.652	0.676	0.666	0.63
chr10:536856-537356_1	10	536756	537256	cg05734675;cg27598761	enh_prom	DIP2C	0.121826	0.287926	0.1661	0.0447432	0.405312	0.125745	0.132345	0.13045	0.120955	0.099635	0.41893	0.18821	0.35548	0.36123	0.485	0.49	0.48	0.465	0.2	0.195	0.15	0.17
chr10:531335-531835_2	10	531635	532135	cg12531838	enh_prom	DIP2C	0.94876	0.56157	-0.38719	0.033742	0.386624	0.95311	0.95063	0.94911	0.93206	0.95889	0.54877	0.70002	0.1864	0.45522	0.94	0.92	0.93	0.94	0.95	0.93	0.95	0.9
chr10:712256-712767_1	10	712156	712656	cg24962011;cg12760625;cg16942135;cg26807432;cg18072147	enh_prom	DIP2C	0.846198	0.67994	-0.166257	0.0470952	0.409357	0.855694	0.819026	0.812234	0.862806	0.881228	0.5818	0.815606	0.546916	0.627388	0.844	0.848	0.848	0.85	0.77	0.792	0.802	0.776
chr10:664719-665510_1	10	664619	665119	cg26782150;cg08784934;cg02463970;cg18474072	enhancer	DIP2C	0.468212	0.720815	0.252603	1.799e-05	0.039158	0.457305	0.506365	0.482077	0.401537	0.493775	0.728433	0.723185	0.70275	0.697422	0.87	0.8625	0.8825	0.89	0.515	0.4975	0.4625	0.4725
chr10:670862-671362_1	10	670762	671262	cg06571559;cg11468148	enh_prom	DIP2C	0.123054	0.496211	0.373157	0.0492944	0.412748	0.233445	0.060765	0.10336	0.179975	0.037725	0.482595	0.33436	0.826195	0.75129	0.745	0.815	0.755	0.72	0.425	0.375	0.355	0.395
chr10:711556-712394_1	10	711456	711956	cg13775636;cg23681599;cg17333886;cg10494981	promoter	DIP2C	0.750622	0.517745	-0.232877	0.0204377	0.363848	0.79752	0.757722	0.685125	0.76404	0.7487	0.363555	0.63827	0.42799	0.456852	0.7375	0.75	0.7275	0.7575	0.625	0.6275	0.6125	0.5975
chr10:670862-671362_2	10	671162	671662	cg02700106	enh_prom	DIP2C	0.050072	0.371452	0.32138	0.0219874	0.364808	0.05394	0.06168	0.0569	0.04986	0.02798	0.61183	0.24903	0.45953	0.4343	0.75	0.77	0.75	0.81	0.42	0.3	0.26	0.34
chr10:729504-730004_2	10	729804	730304	cg05450336;cg18503829	enh_prom	DIP2C	0.049703	0.354739	0.305036	0.0193314	0.35996	0.05758	0.04872	0.06109	0.048855	0.03227	0.585205	0.271805	0.3735	0.43929	0.88	0.84	0.87	0.84	0.815	0.79	0.785	0.78
chr10:531335-531835_1	10	531235	531735	cg20472384;cg14429526	enh_prom	DIP2C	0.72076	0.38635	-0.33441	0.016201	0.349586	0.686835	0.701565	0.7366	0.724915	0.753885	0.44424	0.441615	0.186745	0.21302	0.505	0.535	0.485	0.55	0.82	0.835	0.825	0.825
chr10:536856-537356_2	10	537156	537656	cg03147470	enh_prom	DIP2C	0.108104	0.279154	0.17105	0.0438713	0.403845	0.09331	0.15102	0.13394	0.08556	0.07669	0.40813	0.16213	0.30084	0.40375	0.71	0.65	0.72	0.67	0.22	0.23	0.16	0.18
chr10:384286-384652_1	10	384219	384719	cg17463564;cg14072016;cg13859346;cg12519998	enhancer	DIP2C	0.812433	0.522113	-0.29032	0.0371295	0.391837	0.817647	0.799455	0.797145	0.80397	0.843947	0.40348	0.637115	0.293218	0.447695	0.8875	0.8725	0.8925	0.895	0.905	0.9	0.9125	0.8925
chr10:530935-531435_1	10	530835	531335	cg00219169;cg27421267;cg09955645	enh_prom	DIP2C	0.598472	0.416517	-0.181955	0.00913197	0.309594	0.590563	0.5888	0.59766	0.57757	0.637767	0.40987	0.396053	0.330233	0.377597	0.506667	0.456667	0.45	0.523333	0.853333	0.883333	0.88	0.873333
chr10:530535-531035_1	10	530435	530935	cg00590260;cg23978242;cg27421267;cg16977735	enh_prom	DIP2C	0.579549	0.428031	-0.151517	0.0082099	0.300747	0.593838	0.562655	0.571645	0.550517	0.619088	0.402317	0.340697	0.39187	0.4707	0.455	0.4275	0.4025	0.465	0.835	0.8675	0.86	0.8825
chr10:639935-640085_1	10	639760	640260	cg15912031;cg13544966;cg24429708	enhancer	DIP2C	0.356669	0.112663	-0.244007	0.0125284	0.329156	0.401513	0.36692	0.301823	0.41267	0.30042	0.07471	0.06304	0.02445	0.0476267	0.956667	0.95	0.95	0.96	0.826667	0.82	0.793333	0.77
chr2:218231392-218231805_1	2	218231292	218231792	cg21898226	enhancer	DIRC3	0.349332	0.707368	0.358036	0.0208649	0.364384	0.32153	0.36334	0.36578	0.37432	0.32169	0.84407	0.41673	0.88124	0.86588	0.87	0.88	0.94	0.86	0.81	0.75	0.83	0.73
chr2:218621039-218621669_1	2	218620939	218621439	cg12309703;cg22277636	enh_prom_ins	DIRC3	0.270624	0.391239	0.120615	0.00072566	0.144895	0.25622	0.234925	0.28415	0.264565	0.31326	0.328125	0.43267	0.407945	0.400725	0.25	0.29	0.225	0.24	0.21	0.2	0.2	0.19
chr2:218597777-218597777_1	2	218597527	218598027	cg12596243	enhancer	DIRC3	0.256682	0.507628	0.250946	0.0264418	0.37408	0.23614	0.28314	0.277	0.21103	0.2761	0.63944	0.32102	0.53103	0.69216	0.74	0.74	0.77	0.79	0.61	0.63	0.57	0.55
chr2:218231392-218231805_2	2	218231692	218232192	cg09386620	enhancer	DIRC3	0.121592	0.545104	0.423512	0.0407827	0.398004	0.07882	0.07309	0.14167	0.24711	0.06727	0.65554	0.3337	0.88477	0.75437	0.92	0.89	0.89	0.9	0.32	0.26	0.3	0.32
chr2:218277531-218277531_1	2	218277281	218277781	cg01821113	enhancer	DIRC3	0.04826	0.386466	0.338206	0.0346318	0.388381	0.04977	0.05652	0.05429	0.05212	0.0286	0.46924	0.22064	0.69214	0.4738	0.89	0.88	0.9	0.89	0.73	0.72	0.72	0.69
chr2:218515317-218515817_1	2	218515217	218515717	cg25928629	enh_ins	DIRC3	0.357866	0.54449	0.186624	0.0392897	0.394775	0.34867	0.25518	0.42299	0.34433	0.41816	0.57627	0.75561	0.54935	0.37639	0.46	0.47	0.47	0.43	0.22	0.21	0.19	0.22
chr11:111810533-111810533_1	11	111810283	111810783	cg01379412	enhancer	DIXDC1	0.359972	0.174292	-0.18568	0.00480676	0.262062	0.33984	0.27293	0.40016	0.48568	0.30125	0.23179	0.1344	0.17371	0.2064	0.93	0.88	0.94	0.93	0.41	0.5	0.51	0.42
chr11:111809522-111810022_1	11	111809422	111809922	cg22019177	enh_prom	DIXDC1	0.053096	0.400322	0.347226	0.0218435	0.364808	0.08716	0.04334	0.05433	0.05139	0.02926	0.57324	0.25839	0.5479	0.52968	0.06	0.07	0.05	0.06	0.69	0.72	0.68	0.7
chr11:111853753-111854253_1	11	111853653	111854153	cg03803789	enh_ins	DIXDC1	0.095986	0.340172	0.244186	0.0193885	0.360116	0.20607	0.0625	0.08313	0.09003	0.0382	0.48645	0.33413	0.45566	0.32597	0.9	0.9	0.91	0.9	0.24	0.19	0.23	0.24
chr8:13131512-13132012_2	8	13131812	13132312	cg03683497	enh_prom	DLC1	0.53405	0.84993	0.31588	0.00132231	0.173714	0.5912	0.4176	0.55762	0.66999	0.43384	0.88181	0.79912	0.88051	0.88805	0.92	0.91	0.91	0.89	0.91	0.9	0.91	0.91
chr8:13078829-13078829_1	8	13078579	13079079	cg13007701	enhancer	DLC1	0.096962	0.435456	0.338494	0.0216626	0.364546	0.15322	0.08318	0.09832	0.08358	0.06651	0.62704	0.32575	0.48628	0.60989	0.56	0.56	0.46	0.5	0.67	0.66	0.66	0.63
chr8:12973902-12973902_1	8	12973652	12974152	cg02126477	enhancer	DLC1	0.051156	0.302554	0.251398	0.0391466	0.394634	0.05283	0.06651	0.05947	0.04035	0.03662	0.30957	0.19994	0.4081	0.5397	0.88	0.86	0.88	0.9	0.5	0.49	0.45	0.48
chr17:7111414-7111551_1	17	7111232	7111732	cg25856632;cg23465427;cg08860136	promoter	DLG4	0.231725	0.381202	0.149477	0.00224368	0.209794	0.257173	0.303653	0.24061	0.177117	0.180073	0.403713	0.37134	0.31761	0.354537	0.743333	0.676667	0.743333	0.726667	0.376667	0.353333	0.346667	0.366667
chr17:7121740-7122240_2	17	7122040	7122540	cg12228229	enh_prom	DLG4	0.607542	0.712058	0.104516	0.0412093	0.398775	0.62537	0.58211	0.63105	0.55064	0.64854	0.78203	0.78976	0.71981	0.67117	0.85	0.83	0.84	0.84	0.68	0.68	0.69	0.66
chr17:7114804-7115367_1	17	7114704	7115204	cg13768953	enh_prom	DLG4	0.350124	0.456362	0.106238	0.0250225	0.371749	0.40383	0.33834	0.37497	0.23746	0.39602	0.41286	0.49562	0.49837	0.48462	0.71	0.62	0.63	0.67	0.52	0.48	0.49	0.49
chr10:79684526-79685026_1	10	79684426	79684926	cg01275566	enh_prom	DLG5	0.35736	0.602576	0.245216	0.0242871	0.370238	0.3738	0.37485	0.37309	0.3222	0.34286	0.52264	0.81591	0.70274	0.41637	0.92	0.89	0.92	0.9	0.86	0.84	0.85	0.85
chr10:79559001-79559001_1	10	79558751	79559251	cg12713735	enhancer	DLG5	0.614158	0.402044	-0.212114	0.0245735	0.371036	0.58661	0.62876	0.63441	0.63933	0.58168	0.55534	0.53568	0.37171	0.25987	0.86	0.84	0.87	0.88	0.79	0.78	0.78	0.78
chr19:46283868-46284437_1	19	46283768	46284268	cg21548220;cg01098959	enh_prom	DMPK	0.270478	0.450055	0.179577	0.00379716	0.244835	0.32329	0.310925	0.263735	0.228795	0.225645	0.56092	0.38069	0.4152	0.503035	0.61	0.595	0.615	0.465	0.715	0.72	0.73	0.72
chr19:46284883-46285383_1	19	46284783	46285283	cg17499826;cg16686429	enh_prom	DMPK	0.19564	0.482463	0.286823	0.0145912	0.342273	0.20127	0.2662	0.214585	0.152835	0.14331	0.475565	0.38661	0.595935	0.682735	0.83	0.855	0.86	0.83	0.71	0.565	0.72	0.665
chr10:74114955-74115660_2	10	74115255	74115755	cg19074709;cg14984434	enh_prom	DNAJB12	0.241853	0.472961	0.231108	0.0283716	0.377519	0.275545	0.213165	0.247165	0.285295	0.188095	0.511155	0.35242	0.572825	0.65582	0.915	0.92	0.905	0.935	0.57	0.49	0.52	0.465
chr10:74114760-74115455_2	10	74115060	74115560	cg14984434;cg19074709	enh_prom	DNAJB12	0.241853	0.472961	0.231108	0.0283716	0.377519	0.275545	0.213165	0.247165	0.285295	0.188095	0.511155	0.35242	0.572825	0.65582	0.915	0.92	0.905	0.935	0.57	0.49	0.52	0.465
chr2:230340591-230340591_1	2	230340341	230340841	cg10493506	enhancer	DNER	0.627386	0.466004	-0.161382	0.0262675	0.373593	0.54302	0.56583	0.70878	0.61708	0.70222	0.42152	0.59328	0.33144	0.43435	0.67	0.66	0.68	0.68	0.23	0.27	0.19	0.22
chr2:230350632-230350632_1	2	230350382	230350882	cg19708432	enhancer	DNER	0.199964	0.791756	0.591792	1.648e-05	0.037504	0.16738	0.29286	0.25707	0.1128	0.16971	0.84324	0.84295	0.86957	0.79528	0.76	0.75	0.8	0.73	0.45	0.69	0.75	0.64
chr2:25526639-25527366_2	2	25526939	25527439	cg04683068;cg23903708;cg10239163;cg14189391	enhancer	DNMT3A	0.866061	0.669856	-0.196205	0.0391692	0.394721	0.84994	0.84881	0.8547	0.865522	0.911332	0.607705	0.775065	0.50376	0.59709	0.6625	0.6575	0.58	0.63	0.795	0.805	0.7875	0.8
chr2:25499619-25500416_1	2	25499519	25500019	cg23009818;cg17742416	enhancer	DNMT3A	0.450933	0.722079	0.271146	0.00715251	0.290606	0.51594	0.44551	0.459895	0.416425	0.416895	0.755805	0.63494	0.868065	0.802375	0.065	0.09	0.065	0.075	0.765	0.755	0.74	0.75
chr2:25499919-25500520_1	2	25499819	25500319	cg08485187;cg13558695	enh_prom_ins	DNMT3A	0.151034	0.433072	0.282038	0.0312506	0.382355	0.22514	0.13286	0.138295	0.157775	0.1011	0.430805	0.291115	0.691785	0.552605	0.085	0.09	0.09	0.1	0.715	0.705	0.64	0.715
chr2:25526639-25527366_3	2	25527339	25527839	cg10239163;cg14189391	enhancer	DNMT3A	0.891969	0.677788	-0.214181	0.0392048	0.394762	0.87199	0.858405	0.90062	0.89852	0.93031	0.593815	0.818445	0.50075	0.60154	0.515	0.495	0.37	0.455	0.845	0.855	0.84	0.85
chr10:129191314-129191358_1	10	129191086	129191586	cg15676916;cg14954740	enhancer	DOCK1	0.855509	0.547841	-0.307668	0.00372743	0.244076	0.824365	0.843565	0.83365	0.863335	0.91263	0.5846	0.56047	0.398575	0.4719	0.92	0.91	0.92	0.92	0.805	0.79	0.815	0.775
chr10:129222937-129222937_1	10	129222687	129223187	cg03932201	enhancer	DOCK1	0.170916	0.338914	0.167998	0.03466	0.388389	0.17916	0.20369	0.1685	0.16069	0.14254	0.53056	0.20485	0.2985	0.36191	0.82	0.77	0.8	0.8	0.74	0.75	0.75	0.74
chr10:129232405-129232405_1	10	129232155	129232655	cg00193959	enhancer	DOCK1	0.14004	0.350072	0.210032	0.0340667	0.387304	0.18926	0.15429	0.15826	0.12081	0.07758	0.56266	0.20294	0.38266	0.40004	0.82	0.76	0.79	0.79	0.58	0.64	0.6	0.6
chr10:128592524-128592524_1	10	128592274	128592774	cg03752935	enhancer	DOCK1	0.814776	0.624242	-0.190534	0.0292616	0.378462	0.82447	0.83376	0.79225	0.78959	0.83381	0.54896	0.7442	0.49619	0.54892	0.07	0.06	0.06	0.07	0.57	0.61	0.58	0.57
chr5:169144438-169144438_1	5	169144188	169144688	cg04730794	enhancer	DOCK2	0.788338	0.500144	-0.288194	0.040716	0.397833	0.75854	0.79366	0.7794	0.78613	0.82396	0.38711	0.80877	0.32645	0.33097	0.51	0.53	0.39	0.45	0.2	0.25	0.22	0.24
chr5:169172387-169172387_1	5	169172137	169172637	cg12476579	enhancer	DOCK2	0.702172	0.524892	-0.17728	0.00600865	0.27882	0.56493	0.72045	0.73964	0.7459	0.73994	0.50872	0.61743	0.44565	0.4683	0.81	0.81	0.81	0.8	0.53	0.59	0.53	0.48
chr13:99574736-99574736_1	13	99574486	99574986	cg24122364	enhancer	DOCK9	0.596742	0.78681	0.190068	0.0230934	0.367374	0.72615	0.54854	0.55819	0.60921	0.54162	0.88266	0.58518	0.85448	0.75426	0.85	0.85	0.86	0.87	0.36	0.48	0.3	0.31
chr13:99629870-99630370_1	13	99629770	99630270	cg16624069;cg04821942	enh_prom	DOCK9	0.197729	0.084311	-0.113418	0.00016395	0.0830039	0.193685	0.2081	0.208685	0.21596	0.162215	0.084555	0.087305	0.08562	0.08907	0.855	0.82	0.835	0.825	0.24	0.19	0.165	0.23
chr16:57509536-57510036_1	16	57509436	57509936	cg03194064	enh_ins	DOK4	0.34733	0.500554	0.153224	0.0263324	0.373667	0.52085	0.32452	0.34883	0.28792	0.25453	0.50644	0.50701	0.58163	0.49066	0.03	0.05	0.04	0.04	0.1	0.1	0.12	0.07
chr16:57512888-57513388_1	16	57512788	57513288	cg16547186	enh_prom	DOK4	0.080086	0.2428	0.162714	0.0389969	0.394361	0.09504	0.07671	0.09149	0.07246	0.06473	0.30845	0.11764	0.40121	0.25814	0.28	0.27	0.23	0.25	0.58	0.63	0.58	0.56
chr14:73204126-73204126_1	14	73203876	73204376	cg26938676	enhancer	DPF3	0.207132	0.685594	0.478462	0.0162366	0.349637	0.28931	0.21984	0.16935	0.20011	0.15705	0.85028	0.52464	0.91962	0.85308	0.84	0.81	0.85	0.82	0.86	0.89	0.88	0.85
chr14:73357991-73358491_1	14	73357891	73358391	cg22924250	enh_prom	DPF3	0.082326	0.240364	0.158038	0.0374563	0.392132	0.1243	0.07418	0.07378	0.09703	0.04234	0.24672	0.18119	0.41818	0.25608	0.25	0.28	0.24	0.22	0.54	0.59	0.57	0.57
chr14:73297526-73297526_1	14	73297276	73297776	cg20250651	enhancer	DPF3	0.192994	0.450022	0.257028	0.0328868	0.385551	0.27569	0.23269	0.16565	0.17704	0.1139	0.69839	0.23853	0.51142	0.50531	0.83	0.87	0.88	0.85	0.87	0.89	0.86	0.87
chr14:73146313-73146637_1	14	73146225	73146725	cg01775897;cg06776201;cg04122918	enhancer	DPF3	0.377658	0.61203	0.234372	0.00905059	0.308574	0.480513	0.409547	0.34872	0.331627	0.317883	0.581933	0.613303	0.72811	0.713673	0.773333	0.756667	0.78	0.776667	0.763333	0.773333	0.766667	0.776667
chr9:130700565-130701236_2	9	130700865	130701365	cg23006204;cg14395885;cg21181453;cg00921973	enh_prom	DPM2	0.193832	0.34118	0.147348	0.0133096	0.33447	0.187745	0.25817	0.203792	0.16521	0.154243	0.412648	0.2749	0.31773	0.445605	0.8475	0.8075	0.825	0.825	0.2725	0.165	0.1625	0.175
chr9:130700736-130701465_2	9	130701036	130701536	cg00921973	enh_prom	DPM2	0.270378	0.495274	0.224896	0.0238972	0.369082	0.2505	0.36291	0.29822	0.20848	0.23178	0.5888	0.44683	0.46889	0.68133	0.86	0.86	0.89	0.88	0.41	0.28	0.28	0.28
chr9:130700736-130701465_1	9	130700636	130701136	cg00921973;cg14395885;cg23006204;cg21181453	enh_prom	DPM2	0.193832	0.34118	0.147348	0.0133096	0.33447	0.187745	0.25817	0.203792	0.16521	0.154243	0.412648	0.2749	0.31773	0.445605	0.8475	0.8075	0.825	0.825	0.2725	0.165	0.1625	0.175
chr9:130700565-130701236_1	9	130700465	130700965	cg21181453;cg23006204;cg14395885	enh_prom	DPM2	0.168317	0.289816	0.121499	0.0113594	0.322841	0.166827	0.223257	0.172317	0.150787	0.128397	0.35393	0.21759	0.267343	0.36703	0.843333	0.79	0.803333	0.806667	0.226667	0.126667	0.123333	0.14
chr9:130697656-130697656_1	9	130697406	130697906	cg14586500	enhancer	DPM2	0.26528	0.449348	0.184068	0.0289259	0.378244	0.36409	0.3099	0.2697	0.20382	0.17889	0.5653	0.27916	0.49565	0.55227	0.32	0.34	0.28	0.31	0.56	0.57	0.55	0.55
chr9:130699102-130699636_2	9	130699402	130699902	cg13464337	enh_prom	DPM2	0.12604	0.346558	0.220518	0.0105104	0.317639	0.16171	0.15376	0.12769	0.10432	0.08272	0.27501	0.44772	0.40823	0.42186	0.53	0.49	0.57	0.53	0.3	0.31	0.28	0.26
chr7:154068736-154068736_1	7	154068486	154068986	cg22679813	enhancer	DPP6	0.724718	0.495308	-0.22941	0.0475032	0.410068	0.63534	0.65383	0.77659	0.70417	0.85366	0.66768	0.44506	0.23546	0.45005	0.87	0.86	0.86	0.84	0.28	0.43	0.41	0.42
chr7:154001891-154002618_3	7	154002591	154003091	cg21389309	promoter	DPP6	0.6111	0.327148	-0.283952	0.0320307	0.383371	0.64833	0.62649	0.6298	0.53776	0.61312	0.3817	0.24048	0.18156	0.17886	0.25	0.34	0.36	0.3	0.29	0.31	0.29	0.22
chr1:168698349-168698349_1	1	168698099	168698599	cg09922481;cg21266845;cg26220985	promoter	DPT	0.084306	0.359016	0.27471	0.0348375	0.388627	0.0795833	0.108753	0.100093	0.0724467	0.0606533	0.660383	0.233277	0.428387	0.31657	0.853333	0.806667	0.853333	0.853333	0.503333	0.486667	0.49	0.433333
chr1:168698463-168698975_2	1	168698763	168699263	cg10835876;cg25746387;cg14023874	enhancer	DPT	0.580714	0.751331	0.170617	0.0193794	0.360042	0.57075	0.591717	0.594677	0.541597	0.60483	0.833167	0.664843	0.834713	0.809133	0.883333	0.903333	0.913333	0.906667	0.71	0.673333	0.676667	0.6
chr1:97610703-97610703_1	1	97610453	97610953	cg24682415	enhancer	DPYD	0.298838	0.677784	0.378946	0.00154997	0.183392	0.27546	0.48384	0.28532	0.26956	0.18001	0.80734	0.51227	0.74538	0.77665	0.92	0.89	0.93	0.91	0.87	0.84	0.77	0.72
chr1:97737509-97737509_1	1	97737259	97737759	cg23057232	enhancer	DPYD	0.262148	0.472496	0.210348	0.0172416	0.353319	0.40593	0.28604	0.23947	0.18712	0.19218	0.66795	0.3315	0.44839	0.49335	0.94	0.92	0.92	0.92	0.64	0.75	0.79	0.63
chr1:98387355-98387855_1	1	98387255	98387755	cg26836456	enh_prom	DPYD	0.753454	0.569418	-0.184036	0.0452185	0.406268	0.73518	0.74006	0.75857	0.7119	0.82156	0.69865	0.43571	0.667	0.38806	0.79	0.77	0.81	0.79	0.69	0.6	0.45	0.36
chr18:65182656-65182656_1	18	65182406	65182906	cg06627151	promoter	DSEL	0.73068	0.433608	-0.297072	0.00639778	0.281279	0.69447	0.7321	0.75403	0.66263	0.81017	0.57955	0.34501	0.59348	0.30147	0.91	0.92	0.92	0.93	0.83	0.74	0.85	0.71
chr18:65181505-65182005_1	18	65181405	65181905	cg25677027	enh_prom	DSEL	0.423722	0.821396	0.397674	7.39e-05	0.0609492	0.55682	0.46814	0.40194	0.35526	0.33645	0.81493	0.8668	0.82137	0.88512	0.88	0.89	0.89	0.89	0.8	0.77	0.82	0.44
chr6:7544037-7544537_1	6	7543937	7544437	cg02643433	enh_prom	DSP	0.807918	0.614386	-0.193532	0.0394444	0.394896	0.79739	0.8142	0.81879	0.75807	0.85114	0.55653	0.50893	0.54347	0.59332	0.4	0.31	0.33	0.36	0.2	0.21	0.21	0.21
chr6:7546211-7546211_1	6	7545961	7546461	cg19402039	enhancer	DSP	0.850398	0.64599	-0.204408	0.0315812	0.382839	0.88765	0.82734	0.81991	0.81188	0.90521	0.70494	0.6216	0.65457	0.42604	0.87	0.86	0.92	0.89	0.43	0.44	0.35	0.39
chr6:56400181-56400181_1	6	56399931	56400431	cg05537607	enhancer	DST	0.622672	0.8236	0.200928	0.0220583	0.364808	0.53218	0.7037	0.68765	0.44761	0.74222	0.8389	0.67657	0.9106	0.86793	0.86	0.85	0.88	0.84	0.84	0.85	0.8	0.83
chr6:56733843-56733843_1	6	56733593	56734093	cg01502353	enhancer	DST	0.321752	0.604542	0.28279	0.0131455	0.333778	0.32875	0.31142	0.26966	0.45792	0.24101	0.69392	0.43752	0.7998	0.65354	0.91	0.89	0.93	0.88	0.87	0.89	0.87	0.86
chr6:56581152-56581152_1	6	56580902	56581402	cg05457998	enhancer	DST	0.145052	0.593498	0.448446	0.0235208	0.368189	0.15228	0.10454	0.19168	0.18856	0.0882	0.73747	0.41296	0.83396	0.80267	0.91	0.88	0.89	0.9	0.84	0.87	0.78	0.82
chr6:56404917-56405417_1	6	56404817	56405317	cg15373592	enh_prom	DST	0.17767	0.478716	0.301046	0.021971	0.364808	0.27364	0.2131	0.17734	0.11763	0.10664	0.49496	0.32425	0.59657	0.72488	0.35	0.32	0.3	0.31	0.73	0.77	0.71	0.71
chr6:56555274-56555274_1	6	56555024	56555524	cg05789595	enhancer	DST	0.661798	0.416012	-0.245786	0.0496586	0.413474	0.52257	0.4732	0.78716	0.79143	0.73463	0.37669	0.62658	0.40503	0.14562	0.23	0.26	0.2	0.18	0.59	0.65	0.61	0.57
chr10:112263831-112263831_1	10	112263581	112264081	cg03290131	enhancer	DUSP5	0.063068	0.28767	0.224602	0.0280994	0.376897	0.07292	0.06511	0.06968	0.06332	0.04431	0.39026	0.1172	0.3789	0.41959	0.19	0.2	0.18	0.17	0.53	0.52	0.52	0.51
chr10:112261994-112261994_1	10	112261744	112262244	cg18756771	enhancer	DUSP5	0.308798	0.557324	0.248526	0.00012738	0.0748241	0.36523	0.31752	0.32805	0.2932	0.23999	0.59874	0.54512	0.63884	0.51559	0.68	0.61	0.71	0.64	0.73	0.72	0.71	0.76
chr12:89744088-89744588_1	12	89743988	89744488	cg07239716;cg27365701	enh_prom	DUSP6	0.856545	0.571333	-0.285212	0.0025239	0.215498	0.7855	0.84904	0.876055	0.86761	0.90452	0.398925	0.6403	0.66445	0.526495	0.215	0.3	0.185	0.195	0.135	0.11	0.1	0.12
chr12:89743688-89744188_1	12	89743588	89744088	cg10077746	enh_prom	DUSP6	0.715896	0.217084	-0.498812	0.00073116	0.144895	0.53089	0.69127	0.8067	0.77212	0.7785	0.13961	0.08084	0.4975	0.18443	0.16	0.14	0.11	0.07	0.14	0.14	0.09	0.11
chr12:89744088-89744588_2	12	89744388	89744888	cg00772407;cg01242903;cg10233654;cg05769889	enh_prom	DUSP6	0.62361	0.253707	-0.369903	0.00043979	0.119255	0.504108	0.601195	0.69202	0.604463	0.716265	0.120695	0.337023	0.239842	0.180907	0.095	0.1175	0.0775	0.075	0.07	0.055	0.0625	0.0675
chr12:68041123-68041623_2	12	68041423	68041923	cg09135343	enh_prom	DYRK2	0.156588	0.445788	0.2892	0.0440191	0.404287	0.16846	0.25906	0.1362	0.16412	0.0551	0.53626	0.23806	0.80034	0.30003	0.16	0.18	0.09	0.13	0.08	0.08	0.08	0.07
chr12:68041123-68041623_1	12	68041023	68041523	cg18125073;cg21281799;cg19817165	enh_prom	DYRK2	0.327176	0.671435	0.344259	0.00021631	0.0903349	0.300175	0.482125	0.290095	0.279435	0.28405	0.734525	0.53694	0.744065	0.690145	0.835	0.815	0.825	0.835	0.7	0.71	0.67	0.675
chr2:71823484-71823517_1	2	71823250	71823750	cg12245706;cg14196395	enhancer	DYSF	0.194745	0.435755	0.24101	0.00775042	0.295582	0.346175	0.266945	0.11983	0.1666	0.074175	0.517805	0.332235	0.465355	0.545055	0.99	0.98	0.985	0.97	0.915	0.895	0.85	0.9
chr2:71679650-71680209_1	2	71679550	71680050	cg18186672;cg15491567	prom_ins	DYSF	0.607278	0.505923	-0.101355	0.0111793	0.320902	0.595335	0.62104	0.635315	0.52224	0.66246	0.50227	0.51269	0.565775	0.44697	0.145	0.135	0.1	0.12	0.215	0.195	0.175	0.19
chr5:158437561-158438061_1	5	158437461	158437961	cg23210478	enh_prom	EBF1	0.090332	0.563176	0.472844	0.0249568	0.371671	0.11838	0.13338	0.07548	0.07782	0.0466	0.56913	0.38879	0.85654	0.85154	0.85	0.82	0.89	0.76	0.31	0.31	0.37	0.22
chr5:158127763-158127763_1	5	158127513	158128013	cg21211213	enhancer	EBF1	0.053362	0.340726	0.287364	0.0216976	0.36476	0.06542	0.06413	0.05243	0.04351	0.04132	0.56301	0.23401	0.36727	0.43196	0.33	0.3	0.26	0.28	0.21	0.25	0.23	0.21
chr10:131669406-131669630_1	10	131669268	131669768	cg04043455;cg09252806;cg05636467	enhancer	EBF3	0.189945	0.376646	0.186701	0.0314403	0.382839	0.152267	0.244487	0.22234	0.155083	0.17555	0.545917	0.222797	0.43224	0.418693	0.163333	0.186667	0.446667	0.3	0.45	0.516667	0.536667	0.5
chr10:131667008-131667008_1	10	131666758	131667258	cg14986671	enhancer	EBF3	0.746862	0.567954	-0.178908	0.0380802	0.393029	0.66219	0.73714	0.74538	0.75456	0.83504	0.5016	0.63728	0.46016	0.46822	0.92	0.88	0.92	0.9	0.59	0.64	0.59	0.59
chr10:131650331-131650741_1	10	131650231	131650731	cg22690322;cg09793619;cg02526981;cg27647623;cg04642620	enhancer	EBF3	0.768718	0.628642	-0.140076	0.00853154	0.303361	0.707268	0.806495	0.77126	0.77519	0.78338	0.714272	0.61647	0.546443	0.575298	0.9	0.8825	0.8875	0.89	0.47	0.555	0.565	0.5575
chr1:21617319-21617900_1	1	21617219	21617719	cg22054164;cg26348226	enh_prom	ECE1	0.246235	0.443168	0.196933	0.0018893	0.195631	0.17018	0.28267	0.29679	0.229085	0.25245	0.49034	0.416675	0.498265	0.489075	0.315	0.31	0.29	0.245	0.645	0.68	0.635	0.605
chr1:21619913-21619913_1	1	21619663	21620163	cg13551754	enhancer	ECE1	0.283592	0.603122	0.31953	0.0376888	0.392624	0.43597	0.2607	0.30678	0.16597	0.24854	0.79927	0.31199	0.78341	0.74925	0.41	0.38	0.4	0.37	0.6	0.62	0.6	0.6
chr1:21640802-21640802_1	1	21640552	21641052	cg19827182	enhancer	ECE1	0.245264	0.421186	0.175922	0.0207765	0.364384	0.24731	0.34587	0.26515	0.14731	0.22068	0.53512	0.30298	0.44634	0.51304	0.88	0.9	0.88	0.89	0.49	0.55	0.5	0.53
chr1:150480445-150481106_2	1	150480745	150481245	cg16386293	enh_prom	ECM1	0.047864	0.2884	0.240536	0.0324825	0.384617	0.05233	0.04551	0.06866	0.044	0.02882	0.43222	0.12048	0.38062	0.41721	0.8	0.78	0.82	0.82	0.65	0.64	0.65	0.6
chr1:150486261-150486261_1	1	150486011	150486511	cg00175150	enhancer	ECM1	0.311996	0.605494	0.293498	0.0277798	0.375891	0.38424	0.36549	0.28628	0.26902	0.25495	0.68053	0.33744	0.799	0.7553	0.79	0.81	0.82	0.81	0.69	0.7	0.69	0.67
chr4:148401173-148401751_2	4	148401473	148401973	cg05618426;cg00974629;cg00379467	enh_prom	EDNRA	0.126666	0.417054	0.290388	0.0138013	0.337593	0.13359	0.154247	0.135887	0.112863	0.0967433	0.533573	0.31672	0.55883	0.483893	0.606667	0.603333	0.616667	0.63	0.556667	0.583333	0.553333	0.506667
chr4:148401173-148401751_1	4	148401073	148401573	cg16264526;cg10112943	enh_prom	EDNRA	0.380513	0.615422	0.234909	0.0064347	0.281926	0.331215	0.44147	0.469005	0.20153	0.459345	0.72088	0.54385	0.600785	0.56027	0.79	0.72	0.805	0.75	0.595	0.625	0.59	0.525
chr4:148401573-148402151_2	4	148401873	148402373	cg00974629;cg12009023;cg05618426	enh_prom	EDNRA	0.106701	0.324941	0.218239	0.0118382	0.325511	0.111133	0.127633	0.11544	0.0932267	0.0860733	0.397077	0.258907	0.440733	0.366047	0.436667	0.453333	0.645	0.466667	0.423333	0.433333	0.416667	0.39
chr3:127886749-127886749_1	3	127886499	127886999	cg23153546	enhancer	EEFSEC	0.167568	0.634368	0.4668	0.0163372	0.349818	0.22053	0.19768	0.1745	0.12528	0.11985	0.84598	0.44694	0.82596	0.79486	0.87	0.86	0.88	0.9	0.75	0.73	0.72	0.73
chr3:127996580-127996580_1	3	127996330	127996830	cg04360519	enhancer	EEFSEC	0.699234	0.884068	0.184834	0.00193527	0.197185	0.77773	0.61763	0.7243	0.65363	0.72288	0.88392	0.87566	0.91041	0.89046	0.9	0.92	0.91	0.89	0.86	0.89	0.86	0.88
chr3:127893336-127893336_1	3	127893086	127893586	cg25974167	enhancer	EEFSEC	0.36413	0.682464	0.318334	0.00244046	0.21385	0.47632	0.30795	0.3637	0.31593	0.35675	0.84359	0.57	0.78979	0.57358	0.85	0.84	0.83	0.85	0.64	0.63	0.63	0.61
chr3:127945571-127945858_1	3	127945464	127945964	cg24162603;cg06140698	insulator	EEFSEC	0.439863	0.611248	0.171385	0.00319144	0.231881	0.399425	0.501805	0.48664	0.331295	0.48015	0.608625	0.551885	0.601405	0.6135	0.725	0.7	0.725	0.715	0.53	0.5	0.5	0.51
chr3:127899140-127899140_1	3	127898890	127899390	cg12968224	enhancer	EEFSEC	0.624186	0.815016	0.19083	0.0120843	0.326153	0.58805	0.56435	0.72011	0.50015	0.74827	0.82815	0.74308	0.82774	0.81014	0.74	0.72	0.75	0.69	0.83	0.8	0.81	0.8
chr7:36304062-36304062_1	7	36303812	36304312	cg12770539	enhancer	EEPD1	0.567184	0.393268	-0.173916	0.033991	0.387273	0.60198	0.60285	0.56547	0.45743	0.60819	0.47191	0.51059	0.47088	0.27348	0.26	0.27		0.23	0.4	0.53	0.47	0.34
chr7:36317371-36317371_1	7	36317121	36317621	cg16477869	enhancer	EEPD1	0.435566	0.719156	0.28359	0.00946484	0.311325	0.51624	0.50856	0.41239	0.35913	0.38151	0.81974	0.50644	0.87048	0.77211	0.89	0.92	0.92	0.91	0.73	0.72	0.68	0.61
chr8:16933031-16933031_1	8	16932781	16933281	cg06564811	enhancer	EFHA2	0.152788	0.589206	0.436418	0.0289975	0.378244	0.15261	0.1696	0.20714	0.12758	0.10701	0.74174	0.42981	0.79572	0.83337	0.85	0.79	0.86	0.82	0.77	0.75	0.79	0.77
chr8:16942004-16942004_1	8	16941754	16942254	cg15454043	enhancer	EFHA2	0.177638	0.399324	0.221686	0.0338394	0.387061	0.2384	0.21479	0.20018	0.13558	0.09924	0.59146	0.36797	0.50147	0.37019	0.88	0.85	0.9	0.88	0.86	0.81	0.81	0.78
chr2:233497649-233499637_6	2	233499549	233500049	cg24936500	promoter	EFHD1	0.090352	0.313872	0.22352	0.0046325	0.258539	0.07481	0.09126	0.1419	0.07303	0.07076	0.42598	0.20294	0.38109	0.32768	0.22	0.23	0.22	0.22	0.08	0.1	0.07	0.07
chr2:233499015-233499649_2	2	233499315	233499815	cg06842071;cg24936500	enh_prom	EFHD1	0.097251	0.346951	0.2497	0.00832663	0.301546	0.091115	0.09271	0.1419	0.08301	0.07752	0.42876	0.253075	0.490195	0.36028	0.255	0.295	0.25	0.275	0.1	0.105	0.075	0.08
chr5:106822849-106822849_1	5	106822599	106823099	cg07019857	enhancer	EFNA5	0.85307	0.562208	-0.290862	0.00017147	0.0830216	0.85055	0.86367	0.84647	0.82308	0.88158	0.59251	0.45423	0.58556	0.57589	0.52	0.56	0.51	0.5	0.62	0.63	0.58	0.57
chr5:106738731-106738731_1	5	106738481	106738981	cg18361975	enhancer	EFNA5	0.493504	0.269328	-0.224176	0.0007028	0.142394	0.47197	0.56256	0.52134	0.38517	0.52648	0.22872	0.22049	0.21937	0.33099	0.92	0.9	0.92	0.9	0.85	0.82	0.86	0.87
chr5:106820169-106820169_1	5	106819919	106820419	cg24728949	enhancer	EFNA5	0.64384	0.476676	-0.167164	0.0455594	0.406902	0.60986	0.66102	0.65013	0.599	0.69919	0.46007	0.38101	0.48483	0.36209	0.76	0.69	0.73	0.7	0.69	0.71	0.68	0.69
chr8:132935161-132935661_1	8	132935061	132935561	cg01419499	enh_prom	EFR3A	0.895196	0.577734	-0.317462	0.0272609	0.375102	0.84776	0.90472	0.91356	0.87445	0.93549	0.55049	0.71849	0.47742	0.29934	0.9	0.91	0.91	0.92	0.92	0.91	0.93	0.91
chr8:132915465-132916115_1	8	132915365	132915865	cg07665487	enh_prom	EFR3A	0.547114	0.746416	0.199302	0.0452978	0.406448	0.57344	0.76365	0.44856	0.48935	0.46057	0.85784	0.83993	0.71126	0.79666	0.89	0.88	0.9	0.89	0.74	0.73	0.69	0.71
chr7:55177182-55177623_1	7	55177082	55177582	cg01461514	enhancer	EGFR	0.414612	0.200462	-0.21415	0.00483132	0.263024	0.51497	0.30807	0.39694	0.51281	0.34027	0.15737	0.17646	0.1893	0.21423	0.7	0.7	0.71	0.65	0.49	0.44	0.46	0.46
chr7:55177182-55177623_2	7	55177482	55177982	cg18809076	enhancer	EGFR	0.579324	0.323998	-0.255326	0.0467739	0.408966	0.64743	0.65983	0.51997	0.58244	0.48695	0.20633	0.53163	0.12651	0.19592	0.87	0.88	0.88	0.9	0.55	0.54	0.55	0.5
chr7:55260913-55260913_1	7	55260663	55261163	cg21681212	enhancer	EGFR	0.10613	0.4524	0.34627	0.0447759	0.405359	0.10136	0.1097	0.12288	0.10334	0.09337	0.60193	0.22231	0.78342	0.51709	0.84	0.84	0.87	0.82	0.63	0.63	0.6	0.61
chr7:55248572-55248572_1	7	55248322	55248822	cg20062492	enhancer	EGFR	0.249166	0.668792	0.419626	0.00341916	0.237556	0.29963	0.27514	0.23273	0.23895	0.19938	0.67783	0.80919	0.79639	0.65136	0.7	0.66	0.73	0.71	0.78	0.78	0.77	0.73
chr7:55246275-55246275_1	7	55246025	55246525	cg05246100	enhancer	EGFR	0.33495	0.60867	0.27372	0.00593369	0.277854	0.38232	0.36669	0.30827	0.33127	0.2862	0.75125	0.58171	0.55892	0.71008	0.69	0.67	0.74	0.73	0.67	0.66	0.61	0.62
chr7:55090266-55090766_1	7	55090166	55090666	cg26055062	enh_prom	EGFR	0.351424	0.674618	0.323194	0.00076155	0.146225	0.33433	0.42934	0.41372	0.26878	0.31095	0.84478	0.62686	0.7064	0.61397	0.87	0.87	0.9	0.89	0.46	0.35	0.42	0.39
chr11:65352168-65353092_1	11	65352068	65352568	cg18757468;cg12017745;cg26667091	promoter	EHBP1L1	0.566223	0.706975	0.140751	0.0034076	0.237511	0.634063	0.571977	0.51806	0.569413	0.537603	0.636193	0.681513	0.73307	0.79415	0.87	0.836667	0.83	0.84	0.646667	0.63	0.683333	0.66
chr11:65359271-65359771_1	11	65359171	65359671	cg09709600	enh_prom	EHBP1L1	0.579988	0.753576	0.173588	0.0185967	0.358389	0.69581	0.66363	0.51345	0.46726	0.55979	0.75736	0.61319	0.85742	0.78052	0.92	0.9	0.91	0.91	0.67	0.57	0.6	0.62
chr11:65354231-65354231_1	11	65353981	65354481	cg12758867	enhancer	EHBP1L1	0.415335	0.735792	0.320457	8.041e-05	0.0616925	0.45398	0.38921	0.37578	0.44237		0.7406	0.75309	0.77859	0.78926	0.69	0.69	0.68	0.7	0.51	0.51	0.48	0.44
chr11:65346152-65346152_1	11	65345902	65346402	cg07674570	enhancer	EHBP1L1	0.547064	0.738948	0.191884	0.00161877	0.186682	0.54417	0.57395	0.50836	0.52935	0.57949	0.69756	0.7882	0.64312	0.75639	0.7	0.68	0.7	0.69	0.77	0.77	0.76	0.75
chr9:140651049-140651049_1	9	140650799	140651299	cg13628057	enhancer	EHMT1	0.490896	0.796976	0.30608	0.00012999	0.0754557	0.52388	0.59186	0.47868	0.39092	0.46914	0.86013	0.7477	0.76256	0.8756	0.77	0.8	0.87	0.85	0.92	0.9	0.89	0.88
chr9:140525207-140525207_1	9	140524957	140525457	cg14526997	enhancer	EHMT1	0.564212	0.255062	-0.30915	0.00056177	0.129985	0.60016	0.64563	0.52051	0.56447	0.49029	0.34671	0.35243	0.18255	0.13814	0.6	0.63	0.62	0.63	0.44	0.44	0.44	0.41
chr15:40268910-40269621_2	15	40269210	40269710	cg10821964	enh_prom	EIF2AK4	0.53124	0.284566	-0.246674	0.0017181	0.190733	0.60646	0.37549	0.57906	0.53745	0.55774	0.33964	0.23395	0.35617	0.31265	0.93	0.89	0.93	0.89	0.68	0.72	0.75	0.73
chr15:40268510-40269221_1	15	40268410	40268910	cg01081584;cg20255370;cg02712587;cg16127683	enh_prom	EIF2AK4	0.435459	0.194299	-0.24116	0.0364958	0.39104	0.568292	0.122985	0.510018	0.50206	0.473938	0.185195	0.279027	0.161335	0.17678	0.8325	0.6975	0.8375	0.9075	0.5175	0.54	0.525	0.535
chr15:40268321-40269010_2	15	40268621	40269121	cg16127683;cg20255370	enh_prom	EIF2AK4	0.421836	0.072854	-0.348982	0.020978	0.364384	0.52973	0.04423	0.52743	0.486925	0.520865	0.08103	0.077315	0.07184	0.08269	0.795	0.615	0.78	0.905	0.515	0.535	0.525	0.525
chr8:141636174-141636798_2	8	141636474	141636974	cg14301764;cg10649706	enhancer	EIF2C2	0.440035	0.564362	0.124327	0.0289818	0.378244	0.53203	0.410345	0.39481	0.433105	0.429885	0.624875	0.49287	0.576555	0.6638	0.705	0.715	0.71	0.735	0.595	0.61	0.605	0.58
chr8:141608316-141608646_1	8	141608231	141608731	cg26291848;cg21208682;cg27005749;cg01980793	enhancer	EIF2C2	0.651555	0.385147	-0.266408	0.0360965	0.390622	0.607455	0.626915	0.682993	0.640275	0.70014	0.399187	0.3659	0.15194	0.32004	0.0925	0.1875	0.08	0.09	0.6225	0.6325	0.6325	0.62
chr12:96592098-96592098_1	12	96591848	96592348	cg22876356	enhancer	ELK3	0.11562	0.287598	0.171978	0.0395793	0.395064	0.12642	0.12437	0.1277	0.1208	0.07881	0.32923	0.16693	0.42501	0.37996	0.74	0.74	0.8	0.77	0.77	0.77	0.74	0.74
chr12:96590420-96590920_1	12	96590320	96590820	cg11146034	enh_prom	ELK3	0.059012	0.324134	0.265122	0.0212603	0.364428	0.05732	0.06543	0.06463	0.07122	0.03646	0.42342	0.24557	0.52119	0.32977	0.4	0.37	0.38	0.38	0.69	0.69	0.67	0.67
chr18:2913941-2913941_1	18	2913691	2914191	cg27572343	enhancer	EMILIN2	0.556004	0.75705	0.201046	0.00053569	0.128285	0.64215	0.60051	0.50547	0.50881	0.52308	0.70856	0.8159	0.75707	0.74031	0.83	0.83	0.84	0.85	0.82	0.82	0.79	0.81
chr18:2907132-2907722_1	18	2907032	2907532	cg15351951;cg13765206;cg23405696	enh_prom	EMILIN2	0.112559	0.228339	0.11578	0.0141981	0.339762	0.142197	0.14096	0.10011	0.111683	0.0678433	0.199077	0.191137	0.32751	0.264007	0.126667	0.123333	0.116667	0.11	0.47	0.493333	0.343333	0.446667
chr14:100346529-100346529_1	14	100346279	100346779	cg27059354	enhancer	EML1	0.301722	0.503268	0.201546	0.0345016	0.38807	0.38373	0.39046	0.27099	0.24902	0.21441	0.64032	0.37791	0.46166	0.67489	0.86	0.82	0.89	0.87	0.77	0.78	0.78	0.73
chr14:100288139-100288639_1	14	100288039	100288539	cg09209510	enh_prom	EML1	0.616796	0.29885	-0.317946	0.00051022	0.126248	0.60742	0.61661	0.59499	0.69134	0.57362	0.30026	0.36554	0.39117	0.28165	0.04	0.05	0.04	0.03	0.74	0.78	0.79	0.73
chr14:100275737-100275737_1	14	100275487	100275987	cg21919819	enhancer	EML1	0.328178	0.480644	0.152466	0.0214162	0.364433	0.32261	0.40056	0.339	0.30129	0.27743	0.53252	0.38843	0.57555	0.54499	0.83	0.81	0.84	0.82	0.7	0.73	0.73	0.73
chr14:100258673-100259173_1	14	100258573	100259073	cg02727423;cg24969902;cg01260820	enh_prom	EML1	0.593455	0.735806	0.142351	0.023515	0.368189	0.547917	0.665687	0.61688	0.51413	0.62266	0.77086	0.61285	0.825887	0.802457	0.75	0.736667	0.746667	0.74	0.796667	0.806667	0.79	0.79
chr10:119303225-119306659_6	10	119305125	119305625	cg20348858;cg16656895	promoter	EMX2	0.110812	0.420467	0.309655	0.0158545	0.348205	0.108135	0.12113	0.12709	0.11913	0.078575	0.430675	0.36325	0.5978	0.551845	0.15	0.185	0.135	0.145	0.4	0.555	0.54	0.405
chr10:119303225-119306659_8	10	119305925	119306425	cg13574488;cg14845689;cg10846980	promoter	EMX2	0.024498	0.436454	0.411956	0.0245158	0.371036	0.0316833	0.02902	0.02538	0.0248567	0.01155	0.38928	0.300857	0.75302	0.6387	0.0633333	0.0666667	0.0533333	0.06	0.2	0.313333	0.3	0.18
chr10:119303225-119306659_9	10	119306325	119306825	cg20038591	promoter	EMX2	0.079432	0.500808	0.421376	0.0310859	0.382178	0.07806	0.09273	0.09542	0.08065	0.0503	0.44311	0.32736	0.82766	0.76157	0.13	0.14	0.13	0.13	0.4	0.6	0.49	0.43
chr10:119307692-119307931_1	10	119307562	119308062	cg19925204;cg17320707;cg13630043	promoter	EMX2	0.051838	0.539817	0.487979	0.0228791	0.367045	0.0680867	0.0588567	0.0580467	0.03994	0.03426	0.537953	0.376803	0.842937	0.818233	0.0566667	0.0666667	0.06	0.0566667	0.24	0.293333	0.236667	0.153333
chr10:119303225-119306659_7	10	119305525	119306025	cg17249170;cg10846980	promoter	EMX2	0.086418	0.373017	0.286599	0.031801	0.383081	0.10722	0.11236	0.079755	0.068175	0.06458	0.311425	0.23851	0.59903	0.564355	0.18	0.175	0.18	0.19	0.2	0.275	0.24	0.185
chr10:119291766-119297716_11	10	119295666	119296166	cg18561589;cg26342147;cg11124080	promoter	EMX2OS	0.323265	0.781596	0.458331	0.00020836	0.0891425	0.307507	0.472893	0.312117	0.24245	0.281357	0.766607	0.861167	0.866933	0.837583	0.113333	0.126667	0.11	0.133333	0.216667	0.41	0.363333	0.2
chr10:119296466-119297027_1	10	119296366	119296866	cg07675184;cg04450857	prom_ins	EMX2OS	0.287361	0.622573	0.335212	0.0078527	0.296899	0.31061	0.30598	0.24818	0.268055	0.30398	0.75158	0.454835	0.74981	0.706065	0.245	0.27	0.245	0.225	0.305	0.315	0.3	0.27
chr10:119291766-119297716_4	10	119292866	119293366	cg02230593;cg03311684;cg04421971;cg26288991	promoter	EMX2OS	0.087548	0.545406	0.457858	0.0234386	0.367876	0.102807	0.124305	0.0779475	0.0747775	0.0579025	0.657615	0.315902	0.789652	0.797697	0.08	0.07	0.075	0.09	0.16	0.2775	0.2075	0.1025
chr10:119297266-119297945_2	10	119297566	119298066	cg15367892	enh_prom	EMX2OS	0.146474	0.476146	0.329672	0.0219818	0.364808	0.16399	0.19095	0.14166	0.13211	0.10366	0.53316	0.31701	0.76677	0.51932	0.39	0.31	0.37	0.36	0.69	0.7	0.67	0.63
chr10:119291766-119297716_7	10	119294066	119294566	cg16063747;cg05034973	promoter	EMX2OS	0.070757	0.548449	0.477692	0.0179672	0.355621	0.08545	0.09703	0.070575	0.06963	0.0311	0.58641	0.3594	0.848995	0.76429	0.095	0.13	0.105	0.11	0.375	0.455	0.49	0.255
chr10:119297445-119298166_1	10	119297345	119297845	cg23308047	enh_prom	EMX2OS	0.10518	0.360382	0.255202	0.0283914	0.377616	0.15231	0.12905	0.09879	0.07959	0.06616	0.47539	0.23479	0.56957	0.37749	0.33	0.32	0.31	0.32	0.47	0.43	0.45	0.4
chr10:119291766-119297716_2	10	119292066	119292566	cg26257822;cg10005230;cg18972885;cg11195065;cg08406102;cg04256864	promoter	EMX2OS	0.0540117	0.495743	0.441731	0.0252371	0.372117	0.0654167	0.05635	0.0615283	0.0491933	0.03757	0.528083	0.293978	0.823185	0.699902	0.0933333	0.101667	0.0916667	0.085	0.291667	0.43	0.385	0.213333
chr10:119291766-119297716_10	10	119295266	119295766	cg21468929;cg12623982	promoter	EMX2OS	0.365379	0.783856	0.418477	0.00010401	0.06762	0.337795	0.470545	0.360195	0.31687	0.34149	0.834	0.734275	0.882995	0.82978	0.205	0.235	0.155	0.205	0.535	0.61	0.66	0.535
chr10:119291766-119297716_1	10	119291666	119292166	cg16234557;cg26495303;cg08406102	promoter	EMX2OS	0.112914	0.518073	0.405159	0.0172314	0.353319	0.127797	0.140317	0.115767	0.106587	0.0741033	0.552227	0.327013	0.760623	0.716637	0.0766667	0.0833333	0.08	0.0766667	0.306667	0.44	0.416667	0.22
chr10:119291766-119297716_12	10	119296066	119296566	cg06141846;cg07833262;cg20792376	promoter	EMX2OS	0.146031	0.684302	0.538271	0.00258502	0.216154	0.13934	0.227687	0.158377	0.10334	0.101413	0.751193	0.65717	0.838803	0.815287	0.0866667	0.0966667	0.1	0.1	0.196667	0.296667	0.313333	0.203333
chr10:119291766-119297716_5	10	119293266	119293766	cg25316429;cg03311684;cg04421971	promoter	EMX2OS	0.0863567	0.552646	0.466289	0.0259354	0.372886	0.09722	0.12633	0.08619	0.08287	0.0391733	0.63622	0.333257	0.82905	0.81906	0.07	0.05	0.08	0.0666667	0.13	0.3	0.146667	0.0966667
chr10:119291766-119297716_3	10	119292466	119292966	cg05036106;cg26257822;cg18972885	promoter	EMX2OS	0.110289	0.58659	0.476301	0.0179331	0.355545	0.11351	0.11809	0.12807	0.10592	0.0858567	0.68768	0.42236	0.827817	0.807683	0.136667	0.13	0.133333	0.12	0.34	0.463333	0.443333	0.286667
chr10:119291766-119297716_6	10	119293666	119294166	cg04556008;cg23087306;cg09176256	promoter	EMX2OS	0.0745427	0.428183	0.35364	0.0451978	0.406268	0.0872433	0.0835733	0.0749933	0.07041	0.0564933	0.389063	0.20374	0.78487	0.62587	0.133333	0.14	0.13	0.126667	0.376667	0.323333	0.38	0.3
chr13:43931730-43931730_1	13	43931480	43931980	cg13777984	enhancer	ENOX1	0.41844	0.743526	0.325086	0.00171816	0.190733	0.6294	0.40245	0.37912	0.36988	0.31135	0.76495	0.66817	0.66393	0.75101	0.9	0.87	0.88	0.9	0.81	0.84	0.8	0.85
chr13:44304874-44304874_1	13	44304624	44305124	cg26135831	enhancer	ENOX1	0.87704	0.622724	-0.254316	0.0373439	0.392072	0.85546	0.87962	0.86759	0.85821	0.92432	0.73886	0.37077	0.8443	0.64987	0.93	0.9	0.91	0.9	0.6	0.64	0.62	0.42
chr13:43938387-43938887_1	13	43938287	43938787	cg06048436	enh_prom	ENOX1	0.80372	0.433584	-0.370136	0.045808	0.407303	0.79198	0.80299	0.79393	0.77156	0.85814	0.21864	0.66609	0.2196	0.23893	0.43	0.42	0.38	0.39	0.73	0.74	0.72	0.68
chr13:44142229-44142229_1	13	44141979	44142479	cg09603398	enhancer	ENOX1	0.253712	0.70187	0.448158	0.00686152	0.287092	0.2029	0.31344	0.40922	0.1247	0.2183	0.8845	0.49642	0.82556	0.87285	0.83	0.82	0.85	0.84	0.73	0.77	0.73	0.71
chr13:43933896-43934396_1	13	43933796	43934296	cg06333307	prom_ins	ENOX1	0.870348	0.6975	-0.172848	0.0371236	0.391799	0.84968	0.86756	0.88102	0.83125	0.92223	0.59775	0.818	0.65341	0.56933	0.86	0.89	0.87	0.86	0.66	0.68	0.71	0.59
chr2:46613544-46613544_1	2	46613294	46613794	cg25941751	enhancer	EPAS1	0.693436	0.430552	-0.262884	0.00436746	0.25435	0.64614	0.80743	0.59742	0.80788	0.60831	0.29935	0.51523	0.55539	0.3619	0.34	0.39	0.27	0.29	0.24	0.2	0.26	0.24
chr2:46558320-46558320_1	2	46558070	46558570	cg17091312	enhancer	EPAS1	0.17116	0.468898	0.297738	0.0446298	0.405259	0.133	0.22052	0.19224	0.16298	0.14706	0.65459	0.33811	0.75657	0.40333	0.88	0.84	0.85	0.86	0.13	0.09	0.08	0.13
chr6:131336044-131336044_1	6	131335794	131336294	cg16963127	enhancer	EPB41L2	0.480074	0.764626	0.284552	0.00308606	0.229138	0.55924	0.50273	0.54154	0.39187	0.40499	0.79267	0.74734	0.84152	0.87323	0.88	0.91	0.91	0.92	0.81	0.86	0.86	0.84
chr6:131211547-131211547_1	6	131211297	131211797	cg22042382	enhancer	EPB41L2	0.742142	0.444582	-0.29756	0.0149449	0.344174	0.75955	0.77141	0.65743	0.82133	0.70099	0.64403	0.37607	0.19568	0.55803	0.9	0.89	0.91	0.89	0.74	0.8	0.77	0.78
chr7:37959686-37960974_1	7	37959586	37960086	cg15141868;cg27641018;cg06962768;cg22990820	enhancer	EPDR1	0.65508	0.771302	0.116222	0.00091263	0.154922	0.628232	0.654238	0.672875	0.622505	0.697553	0.793905	0.732612	0.823125	0.735425	0.6875	0.6875	0.68	0.67	0.78	0.8075	0.7475	0.765
chr7:37959866-37960466_1	7	37959766	37960266	cg06962768;cg15141868;cg20200553	prom_ins	EPDR1	0.306537	0.459732	0.153195	0.00231528	0.210793	0.284803	0.31489	0.336803	0.266673	0.329517	0.509417	0.398847	0.528483	0.40117	0.35	0.34	0.326667	0.326667	0.526667	0.593333	0.55	0.516667
chr7:37959966-37960486_1	7	37959866	37960366	cg20200553;cg15141868;cg24953179	enh_ins	EPDR1	0.111145	0.222749	0.111604	0.00839447	0.302314	0.11039	0.128493	0.131837	0.09477	0.0902333	0.27872	0.148473	0.275317	0.192313	0.103333	0.103333	0.0866667	0.0933333	0.37	0.453333	0.426667	0.33
chr3:134798947-134798947_1	3	134798697	134799197	cg05261893	enhancer	EPHB1	0.749074	0.598514	-0.15056	0.0273634	0.375145	0.61739	0.69104	0.76606	0.8059	0.86498	0.5724	0.56807	0.54728	0.57074	0.81	0.75	0.83	0.77	0.27	0.55	0.51	0.39
chr3:134950652-134950652_1	3	134950402	134950902	cg15924691	enhancer	EPHB1	0.607416	0.368238	-0.239178	0.0260898	0.373393	0.49508	0.67151	0.64966	0.5625	0.65833	0.38915	0.40175	0.22865	0.21032	0.74	0.69	0.72	0.71	0.23	0.27	0.18	0.19
chr3:134656829-134656829_1	3	134656579	134657079	cg03627881	enhancer	EPHB1	0.84505	0.637876	-0.207174	0.0356928	0.389838	0.8069	0.83633	0.86238	0.83711	0.88253	0.63945	0.64218	0.57542	0.45982	0.84	0.83	0.88	0.86	0.59	0.62	0.56	0.54
chr3:134878739-134878739_1	3	134878489	134878989	cg01363198	enhancer	EPHB1	0.60123	0.324424	-0.276806	0.0103374	0.316861	0.53064	0.58655	0.63445	0.59431	0.6602	0.42493	0.21015	0.21636	0.24016	0.54	0.52	0.62	0.5	0.19	0.18	0.16	0.16
chr3:134910848-134910848_1	3	134910598	134911098	cg25785495	enhancer	EPHB1	0.825234	0.581308	-0.243926	0.0367092	0.391254	0.74206	0.84336	0.83482	0.82161	0.88432	0.70392	0.41391	0.54031	0.4215	0.83	0.79	0.8	0.82	0.44	0.52	0.46	0.45
chr1:23135043-23135043_1	1	23134793	23135293	cg22931642	enhancer	EPHB2	0.680298	0.46405	-0.216248	0.00209201	0.204265	0.56308	0.72579	0.71634	0.62445	0.77183	0.44412	0.49358	0.37331	0.49902	0.77	0.79	0.78	0.8	0.67	0.64	0.67	0.62
chr1:23105148-23105600_2	1	23105448	23105948	cg02974898	enhancer	EPHB2	0.487686	0.785166	0.29748	9.026e-06	0.0314145	0.48376	0.54241	0.46418	0.47459	0.47349	0.78553	0.86133	0.73156	0.78561	0.86	0.87	0.86	0.87	0.8	0.8	0.81	0.77
chr1:23122112-23122112_1	1	23121862	23122362	cg12717584	enhancer	EPHB2	0.635926	0.843508	0.207582	5.936e-05	0.0562614	0.59445	0.69216	0.62868	0.59482	0.66952	0.82554	0.83206	0.85685	0.81876	0.83	0.81	0.83	0.85	0.86	0.86	0.82	0.8
chr3:184285504-184286004_1	3	184285404	184285904	cg01888306	enh_prom	EPHB3	0.654416	0.805722	0.151306	0.00042771	0.117653	0.6668	0.68013	0.63613	0.60398	0.68504	0.81123	0.79742	0.81196	0.80797	0.82	0.8	0.82	0.82	0.77	0.76	0.75	0.75
chr3:184285504-184286004_2	3	184285804	184286304	cg12612213	enh_prom	EPHB3	0.36067	0.517214	0.156544	0.00410466	0.250621	0.38054	0.37986	0.35286	0.30671	0.38338	0.45827	0.48398	0.52573	0.63192	0.7	0.73	0.75	0.72	0.65	0.61	0.65	0.6
chr3:184298787-184299439_2	3	184299087	184299587	cg02573551	enhancer	EPHB3	0.457752	0.673318	0.215566	0.00032435	0.105948	0.51698	0.43355	0.44543	0.43152	0.46128	0.73606	0.63794	0.74081	0.63506	0.86	0.81	0.88	0.86	0.81	0.81	0.78	0.75
chr3:184283058-184283558_1	3	184282958	184283458	cg24944328	enh_prom	EPHB3	0.340366	0.51592	0.175554	0.0309796	0.382047	0.30389	0.4845	0.36554	0.23697	0.31093	0.56916	0.51557	0.51747	0.64648	0.7	0.69	0.71	0.7	0.41	0.36	0.37	0.33
chr1:51887613-51887613_1	1	51887363	51887863	cg21366602	enhancer	EPS15	0.359374	0.51452	0.155146	0.0199591	0.361983	0.3775	0.41968	0.38733	0.27087	0.34149	0.66574	0.40669	0.463	0.49802	0.87	0.86	0.88	0.9	0.78	0.78	0.76	0.78
chr1:51986130-51986254_1	1	51985942	51986442	cg01970336;cg03761216	enhancer	EPS15	0.35749	0.152955	-0.204535	0.0325963	0.384901	0.264455	0.42646	0.36583	0.336095	0.39461	0.111705	0.117175	0.045505	0.07885	0.725	0.69	0.725	0.69	0.66	0.68	0.675	0.625
chr1:44703662-44704162_1	1	44703562	44704062	cg25363807;cg20634514	enh_ins	ERI3	0.052599	0.232192	0.179593	0.0455961	0.406902	0.072325	0.063325	0.04893	0.04353	0.034885	0.22934	0.096065	0.383225	0.363265	0.27	0.285	0.195	0.235	0.58	0.585	0.505	0.525
chr1:44703662-44704162_2	1	44703962	44704462	cg06638529	enh_ins	ERI3	0.1148	0.333322	0.218522	0.0259146	0.372886	0.13512	0.18055	0.10462	0.09384	0.05987	0.35386	0.23061	0.52492	0.40481	0.39	0.43	0.29	0.33	0.44	0.39	0.34	0.41
chr1:44741190-44741190_1	1	44740940	44741440	cg15833565	enhancer	ERI3	0.226896	0.41342	0.186524	0.00619529	0.279618	0.31898	0.30083	0.17997	0.20785	0.12685	0.47396	0.50425	0.41825	0.31787	0.86	0.85	0.87	0.88	0.66	0.66	0.64	0.65
chr17:62208150-62208685_1	17	62208050	62208550	cg12779575	enh_prom	ERN1	0.191504	0.482748	0.291244	0.0287439	0.378104	0.24663	0.22406	0.17989	0.16103	0.14591	0.63142	0.28332	0.61928	0.63112	0.82	0.82	0.81	0.84	0.71	0.67	0.59	0.67
chr17:62134117-62134117_1	17	62133867	62134367	cg12258847	enhancer	ERN1	0.558082	0.746962	0.18888	0.00892456	0.308093	0.56272	0.58563	0.56993	0.45925	0.61288	0.78342	0.84839	0.72524	0.78911	0.47	0.45	0.52	0.51	0.32	0.34	0.33	0.33
chr17:62161106-62161106_1	17	62160856	62161356	cg06193232	enhancer	ERN1	0.229936	0.47509	0.245154	0.00226745	0.209836	0.34929	0.20933	0.23783	0.18681	0.16642	0.55501	0.45153	0.49413	0.55369	0.63	0.58	0.6	0.62	0.51	0.48	0.4	0.44
chr1:8087408-8087921_1	1	8087308	8087808	cg06159484;cg22678073;cg13808198	enh_prom	ERRFI1	0.427003	0.18642	-0.240583	0.0026447	0.217662	0.55614	0.45442	0.357347	0.459337	0.30777	0.30762	0.1701	0.109817	0.153807	0.76	0.75	0.766667	0.753333	0.733333	0.69	0.723333	0.583333
chr1:8086608-8087121_2	1	8086908	8087408	cg11426075	enh_prom	ERRFI1	0.739936	0.285086	-0.45485	0.00210227	0.204292	0.81758	0.8064	0.64721	0.76406	0.66443	0.29397	0.45358	0.0909	0.13182	0.33	0.37	0.34	0.24	0.09	0.05		0.03
chr1:8086608-8087121_1	1	8086508	8087008	cg11426075;cg03335216;cg19922442;cg19560758	enh_prom	ERRFI1	0.25962	0.144945	-0.114676	0.00111841	0.165585	0.287017	0.28581	0.241413	0.26399	0.219872	0.15747	0.177985	0.09546	0.11013	0.1875	0.2075	0.185	0.1575	0.075	0.0675	0.08	0.0575
chr7:158533204-158533204_1	7	158532954	158533454	cg26651303	enhancer	ESYT2	0.698052	0.342264	-0.355788	0.0164699	0.349879	0.71812	0.69035	0.67254	0.71035	0.6989	0.43789	0.18881	0.49393	0.52094	0.48	0.48	0.43	0.29	0.77	0.8	0.77	0.76
chr7:158533877-158533927_1	7	158533652	158534152	cg05212892;cg20533982;cg07600623	enhancer	ESYT2	0.71995	0.30272	-0.41723	0.00536876	0.26923	0.74633	0.708485	0.688365	0.739555	0.717015	0.43028	0.11066	0.30281	0.515095	0.81	0.78	0.815	0.8	0.81	0.78	0.77	0.8
chr7:158575468-158576058_1	7	158575368	158575868	cg06111140;cg22480109	enh_ins	ESYT2	0.70098	0.817123	0.116143	0.00734087	0.291969	0.709875	0.64041	0.726395	0.66098	0.76724	0.854555	0.83596	0.81827	0.727485	0.77	0.82	0.77	0.77	0.385	0.395	0.38	0.365
chr21:40176497-40176997_2	21	40176797	40177297	cg06958537;cg03690837	enh_prom	ETS2	0.254279	0.098497	-0.155782	0.00762975	0.294471	0.301205	0.23369	0.292245	0.20939	0.234865	0.056875	0.0628	0.053035	0.08233	0.03	0.035	0.035	0.03	0.15	0.135	0.15	0.165
chr21:40176497-40176997_1	21	40176397	40176897	cg01359822	enh_prom	ETS2	0.942782	0.698552	-0.24423	0.010689	0.318759	0.93643	0.9389	0.93194	0.92543	0.98121	0.61011	0.53329	0.74421	0.76716	0.57	0.56	0.62	0.37	0.85	0.71	0.9	0.86
chr7:14031314-14031890_2	7	14031614	14032114	cg05131488	enh_prom	ETV1	0.089394	0.295728	0.206334	0.0468428	0.408966	0.07763	0.09813	0.11116	0.08252	0.07753	0.41805	0.08259	0.45383	0.358	0.82	0.82	0.81	0.83	0.72	0.72	0.72	0.76
chr7:13985414-13985914_1	7	13985314	13985814	cg26796083	enh_prom	ETV1	0.1063	0.299934	0.193634	0.0399155	0.395824	0.14278	0.12766	0.10705	0.07373	0.08028	0.46971	0.24645	0.40801	0.27948	0.85	0.85	0.82	0.9	0.73	0.72	0.77	0.76
chr12:11859760-11859760_1	12	11859510	11860010	cg07019303	enhancer	ETV6	0.528482	0.27252	-0.255962	0.00431337	0.253511	0.57271	0.53369	0.51398	0.52237	0.49966	0.27981	0.28793	0.14624	0.21811	0.71	0.67	0.72	0.69	0.48	0.47	0.43	0.41
chr12:11912232-11912232_1	12	11911982	11912482	cg06225767	enhancer	ETV6	0.845802	0.57513	-0.270672	0.0477582	0.410515	0.86161	0.73692	0.84174	0.87688	0.91186	0.58481	0.77234	0.43151	0.28976	0.6	0.66	0.67	0.66	0.68	0.69	0.64	0.7
chr12:11877740-11877740_1	12	11877490	11877990	cg24279017	enhancer	ETV6	0.103734	0.32023	0.216496	0.0435188	0.402913	0.15665	0.10319	0.0983	0.08416	0.07637	0.48579	0.22728	0.50947	0.24624	0.52	0.56	0.52	0.48	0.66	0.66	0.68	0.64
chr2:72788795-72788795_1	2	72788545	72789045	cg12572665	enhancer	EXOC6B	0.644912	0.31743	-0.327482	0.0263126	0.373608	0.59354	0.68678	0.61201	0.69658	0.63565	0.2311	0.46992	0.17753	0.09429	0.81	0.64	0.78	0.75	0.5	0.54	0.54	0.51
chr2:72946414-72946914_1	2	72946314	72946814	cg23684316	enh_prom	EXOC6B	0.632356	0.419228	-0.213128	0.00233184	0.211543	0.6778	0.51645	0.64454	0.60414	0.71885	0.3002	0.46172	0.38508	0.47002	0.47	0.45	0.46	0.45	0.14	0.12	0.15	0.12
chr2:72830705-72830705_1	2	72830455	72830955	cg06108254	enhancer	EXOC6B	0.626078	0.3956	-0.230478	0.00756447	0.293372	0.7483	0.56959	0.55507	0.74163	0.5158	0.50066	0.28595	0.45287	0.42645	0.38	0.38	0.36	0.32	0.77	0.74	0.73	0.72
chr2:73021348-73021348_1	2	73021098	73021598	cg21686287	enhancer	EXOC6B	0.024826	0.588946	0.56412	0.0261552	0.37345	0.0384	0.03523	0.00912	0.02228	0.0191	0.83733	0.3204	0.86146	0.84794	0.82	0.75	0.78	0.8	0.09	0.09	0.09	0.08
chr8:118939185-118939185_1	8	118938935	118939435	cg22271457	enhancer	EXT1	0.642486	0.84383	0.201344	0.00376432	0.24447	0.72785	0.60186	0.63306	0.6605	0.58916	0.87555	0.8752	0.90483	0.87556	0.9	0.91	0.9	0.9	0.76	0.77	0.76	0.71
chr8:118992840-118993340_1	8	118992740	118993240	cg22747380	enh_prom	EXT1	0.061914	0.422324	0.36041	0.0499426	0.413957	0.06102	0.07072	0.06838	0.06738	0.04207	0.51649	0.17331	0.81037	0.51597	0.42	0.32	0.29	0.28	0.69	0.66	0.69	0.68
chr8:119047535-119047535_1	8	119047285	119047785	cg18144710	enhancer	EXT1	0.83721	0.437356	-0.399854	0.00687607	0.287098	0.81724	0.80784	0.88776	0.74737	0.92584	0.40005	0.63853	0.47435	0.13365	0.87	0.9	0.94	0.93	0.61	0.5	0.53	0.52
chr8:119124330-119124851_2	8	119124630	119125130	cg16374656	enh_prom	EXT1	0.527226	0.717888	0.190662	0.00542491	0.269702	0.60386	0.53129	0.51601	0.47335	0.51162	0.67112	0.82865	0.70795	0.78022	0.5	0.5	0.42	0.46	0.81	0.79	0.83	0.73
chr8:118991759-118991759_1	8	118991509	118992009	cg17448481	enhancer	EXT1	0.632066	0.868066	0.236	0.00936078	0.310785	0.4904	0.60594	0.73227	0.55184	0.77988	0.83133	0.91012	0.88932	0.89928	0.85	0.8	0.86	0.87	0.89	0.87	0.86	0.88
chr8:118987299-118987299_1	8	118987049	118987549	cg12669271	enhancer	EXT1	0.260322	0.603406	0.343084	0.00226275	0.209836	0.34691	0.25316	0.27345	0.19873	0.22936	0.61776	0.79581	0.63464	0.51013	0.89	0.92	0.95	0.9	0.8	0.83	0.84	0.85
chr8:119073725-119073725_1	8	119073475	119073975	cg03599855	enhancer	EXT1	0.13453	0.498134	0.363604	0.00826464	0.301008	0.12442	0.25358	0.14741	0.05636	0.09088	0.70523	0.35094	0.59646	0.57386	0.89	0.88	0.87	0.88	0.5	0.47	0.45	0.47
chr8:119088760-119088760_1	8	119088510	119089010	cg20582388	enhancer	EXT1	0.843122	0.596576	-0.246546	0.0454277	0.406565	0.78337	0.84724	0.82213	0.88157	0.8813	0.61892	0.7236	0.43998	0.36588	0.88	0.9	0.87	0.91	0.58	0.43	0.4	0.44
chr1:26348154-26348654_1	1	26348054	26348554	cg04629204	enh_prom	EXTL1	0.094272	0.225068	0.130796	0.00140626	0.177078	0.0957	0.11905	0.08686	0.08613	0.08362	0.21941	0.19014		0.26566	0.73	0.66	0.75	0.71	0.54	0.53	0.5	0.47
chr1:26347112-26347791_2	1	26347412	26347912	cg07821739	enh_prom	EXTL1	0.203314	0.565624	0.36231	0.0167767	0.350928	0.18939	0.24845	0.21013	0.22428	0.14432	0.60569	0.44667	0.78376	0.72199	0.89	0.82	0.87	0.87	0.84	0.81	0.84	0.86
chr1:26347112-26347791_1	1	26347012	26347512	cg21950720;cg13783323	enh_prom	EXTL1	0.10786	0.289281	0.181421	0.0111208	0.320323	0.12513	0.13856	0.108425	0.09092	0.076265	0.30123	0.202645	0.35964	0.400015	0.785	0.755	0.805	0.78	0.76	0.765	0.77	0.77
chr6:133561614-133562776_1	6	133561514	133562014	cg26501369;cg10675276;cg07327468;cg20611276;cg06525347;cg20330472;cg17985029;cg15729404;cg01957732;cg12152919;cg22462983;cg21296676;cg24842760;cg21390624;cg13912545	promoter	EYA4	0.702755	0.579746	-0.123009	0.00371447	0.244076	0.712194	0.692691	0.693455	0.700455	0.714981	0.559017	0.529518	0.562041	0.593169	0.116667	0.123333	0.107333	0.113333	0.135333	0.282	0.123333	0.118667
chr6:133689927-133689927_1	6	133689677	133690177	cg15865026	insulator	EYA4	0.381936	0.603756	0.22182	0.0146926	0.342558	0.36242	0.33224	0.40035	0.42033	0.39434	0.61775	0.54422	0.7703	0.65385	0.85	0.8	0.86	0.84	0.3	0.36	0.27	0.34
chr6:159238763-159239263_1	6	159238663	159239163	cg22871253	enh_prom	EZR	0.57289	0.272538	-0.300352	0.0477879	0.410589	0.6252	0.52093	0.46755	0.76661	0.48416	0.10445	0.47005	0.05921	0.13906	0.29	0.27	0.34	0.29	0.06	0.05	0.05	0.07
chr6:159238363-159238863_1	6	159238263	159238763	cg06585203;cg17390562;cg22871253	enh_prom	EZR	0.394722	0.177536	-0.217186	0.0300615	0.380409	0.46667	0.325917	0.302307	0.590363	0.288353	0.106077	0.22789	0.0682767	0.101273	0.256667	0.216667	0.3	0.24	0.0633333	0.0533333	0.0466667	0.0633333
chr9:130703735-130703735_1	9	130703485	130703985	cg14343733	enhancer	FAM102A	0.339434	0.58933	0.249896	0.00375182	0.244303	0.36715	0.37098	0.30301	0.33196	0.32407	0.5212	0.70702	0.67112	0.58016	0.77	0.74	0.76	0.76	0.72	0.72	0.71	0.7
chr9:130712789-130713390_1	9	130712689	130713189	cg13692655;cg14080888	enh_prom	FAM102A	0.332904	0.500581	0.167677	0.00070694	0.142941	0.36447	0.371655	0.305805	0.30565	0.31694	0.436655	0.48051	0.53218	0.57528	0.73	0.72	0.74	0.725	0.705	0.7	0.655	0.66
chr9:130712789-130713390_2	9	130713089	130713589	cg14604470	enh_prom	FAM102A	0.183302	0.334418	0.151116	0.0110571	0.319962	0.24526	0.25042	0.15908	0.16166	0.10009	0.43128	0.26292	0.35574	0.37764	0.78	0.81	0.8	0.79	0.74	0.72	0.67	0.69
chr9:130723444-130723444_1	9	130723194	130723694	cg13558912	enhancer	FAM102A	0.552952	0.742326	0.189374	0.0033384	0.236565	0.60664	0.54356	0.57075	0.50489	0.53892	0.73744	0.74021	0.80241	0.81618	0.77	0.78	0.79	0.8	0.76	0.76	0.73	0.72
chr9:129138146-129138146_1	9	129137896	129138396	cg14018429	enhancer	FAM125B	0.730058	0.551428	-0.17863	0.0480184	0.410932	0.70436	0.71386	0.74872	0.71306	0.77029	0.72242	0.53146	0.45587	0.37927	0.3	0.34	0.35	0.21	0.24	0.23	0.19	0.26
chr9:129236500-129236500_1	9	129236250	129236750	cg14521987	enhancer	FAM125B	0.770306	0.226238	-0.544068	0.00042363	0.117448	0.72287	0.81925	0.75912	0.73697	0.81332	0.46132	0.1659	0.12042	0.17314	0.93	0.92	0.9	0.92	0.63	0.55	0.59	0.55
chr9:129169002-129169002_1	9	129168752	129169252	cg13600632	enhancer	FAM125B	0.096316	0.501076	0.40476	0.0342527	0.387634	0.09525	0.11264	0.11909	0.07923	0.07537	0.53497	0.23982	0.8093	0.74536	0.88	0.87	0.89	0.88	0.71	0.71	0.71	0.7
chr9:130287882-130287882_1	9	130287632	130288132	cg03228945	enhancer	FAM129B	0.694636	0.538086	-0.15655	0.0253849	0.372374	0.67102	0.75798	0.67334	0.71647	0.65437	0.71564	0.48312	0.44557	0.50548	0.88	0.86	0.87	0.87	0.75	0.75	0.72	0.72
chr9:130271989-130271989_1	9	130271739	130272239	cg14601053	enhancer	FAM129B	0.86279	0.585426	-0.277364	0.0412959	0.3989	0.88155	0.85292	0.84257	0.85389	0.88302	0.59685	0.7042	0.36994	0.39199	0.88	0.82	0.88	0.87	0.8	0.79	0.77	0.8
chr9:130342040-130342540_1	9	130341940	130342440	cg01596674	enh_prom	FAM129B	0.434294	0.279134	-0.15516	0.00694628	0.28778	0.49461	0.42463	0.39403	0.46894	0.38926	0.40615	0.19877	0.26111	0.27639	0.75	0.75	0.75	0.76	0.66	0.66	0.66	0.63
chr13:107910972-107910972_1	13	107910722	107911222	cg00698444	enhancer	FAM155A	0.71674	0.271724	-0.445016	0.00580285	0.276207	0.65131	0.65973	0.70356	0.89475	0.67435	0.62672	0.06607	0.20128	0.21782	0.88	0.85	0.86	0.86	0.48	0.51	0.61	0.43
chr13:108500146-108500146_1	13	108499896	108500396	cg03176971	enhancer	FAM155A	0.778298	0.478554	-0.299744	0.0120916	0.326153	0.78791	0.69698	0.77031	0.83012	0.80617	0.68518	0.55455	0.39	0.25779	0.82	0.76	0.77	0.75	0.36	0.22	0.5	0.33
chr13:108237965-108237965_1	13	108237715	108238215	cg12463883	enhancer	FAM155A	0.426104	0.215708	-0.210396	0.049325	0.412785	0.36671	0.41595	0.47005	0.46985	0.40796	0.51871	0.1113	0.17439	0.14426	0.34	0.38	0.31	0.28	0.16	0.47	0.36	0.3
chr13:108110276-108110276_1	13	108110026	108110526	cg22512830	enhancer	FAM155A	0.164922	0.516036	0.351114	0.00666802	0.284532	0.20507	0.14633	0.19287	0.13454	0.1458	0.71095	0.4184	0.62209	0.51423	0.25	0.25	0.27	0.23	0.08	0.16	0.09	0.09
chr10:116636722-116637222_1	10	116636622	116637122	cg23260525;cg25233709	enh_ins	FAM160B1	0.16614	0.065086	-0.101054	0.0164183	0.349825	0.17906	0.19884	0.1447	0.232155	0.075945	0.057485	0.060295	0.05225	0.056965	0.185	0.155	0.11	0.16	0.06	0.06	0.06	0.06
chr10:116636695-116637222_1	10	116636595	116637095	cg25233709;cg23260525	enh_prom_ins	FAM160B1	0.16614	0.065086	-0.101054	0.0164183	0.349825	0.17906	0.19884	0.1447	0.232155	0.075945	0.057485	0.060295	0.05225	0.056965	0.185	0.155	0.11	0.16	0.06	0.06	0.06	0.06
chr10:116580898-116581512_1	10	116580798	116581298	cg08206898;cg00177239	enh_prom	FAM160B1	0.253979	0.151586	-0.102393	0.0318097	0.383081	0.25026	0.275015	0.26959	0.215935	0.259095	0.11623	0.25061	0.1359	0.06139	0.145	0.23	0.365	0.23	0.105	0.09	0.085	0.1
chr5:93327134-93327134_1	5	93326884	93327384	cg01948367	enhancer	FAM172A	0.473594	0.700108	0.226514	0.0012774	0.172003	0.42997	0.58799	0.50517	0.37658	0.46826	0.77581	0.69978	0.69102	0.73182	0.77	0.82	0.84	0.81	0.73	0.74	0.73	0.7
chr5:93137226-93137726_1	5	93137126	93137626	cg02703190	enh_ins	FAM172A	0.306816	0.501338	0.194522	0.0471775	0.409504	0.278	0.24	0.33775	0.3116	0.36673	0.55681	0.33878	0.62193	0.65822	0.75	0.76	0.8	0.74	0.28	0.31	0.34	0.29
chr2:75767666-75767666_1	2	75767416	75767916	cg24405470	enhancer	FAM176A	0.384928	0.678196	0.293268	0.00034199	0.10659	0.41598	0.39103	0.33965	0.49103	0.28695	0.78997	0.67994	0.5858	0.70892	0.87	0.83	0.85	0.85	0.82	0.82	0.83	0.79
chr2:75797838-75798232_1	2	75797785	75798285	cg20706778;cg07912003;cg12080566	enhancer	FAM176A	0.411205	0.603663	0.192457	0.00306457	0.228409	0.44398	0.467037	0.410693	0.34208	0.392237	0.65262	0.530693	0.680627	0.651593	0.793333	0.776667	0.803333	0.8	0.713333	0.706667	0.703333	0.68
chr1:36786959-36787459_2	1	36787259	36787759	cg17139085;cg23672278	enh_prom	FAM176B	0.059922	0.263788	0.203866	0.0346181	0.388339	0.08037	0.06574	0.06016	0.05914	0.0342	0.33372	0.16427	0.26445	0.46478	0.54	0.45	0.44	0.42	0.15	0.14	0.17	0.15
chr1:36789690-36790190_2	1	36789990	36790490	cg22810403	enh_prom	FAM176B	0.423942	0.685454	0.261512	0.0145544	0.342123	0.52236	0.54533	0.36485	0.32888	0.35829	0.6884	0.67734	0.81015	0.8097	0.78	0.78	0.8	0.75	0.86	0.79	0.81	0.81
chr1:36787759-36788259_1	1	36787659	36788159	cg22721579	enh_prom	FAM176B	0.024	0.216994	0.192994	0.0432763	0.402514	0.04161	0.02933	0.01668	0.0204	0.01198	0.42265	0.10909	0.27694	0.2325	0.49	0.39	0.36	0.35	0.6	0.59	0.68	0.61
chr7:30927257-30927257_1	7	30927007	30927507	cg17739208	enhancer	FAM188B	0.305848	0.492052	0.186204	0.0176574	0.354279	0.27358	0.35303	0.31012	0.29747	0.29504	0.41011	0.62917	0.44351	0.59183	0.61	0.59	0.67	0.63	0.41	0.41	0.39	0.41
chr7:30891837-30891837_1	7	30891587	30892087	cg14370520	enhancer	FAM188B	0.406814	0.789448	0.382634	0.00093301	0.156352	0.29336	0.41156	0.5406	0.27577	0.51278	0.86322	0.88301	0.87285	0.64669	0.75	0.72	0.79	0.77	0.74	0.74	0.73	0.71
chr7:30844133-30844133_1	7	30843883	30844383	cg13436110	enhancer	FAM188B	0.036166	0.40028	0.364114	0.0301438	0.380531	0.03404	0.04768	0.0532	0.02464	0.02127	0.43785	0.24382	0.68102	0.57184	0.9	0.89	0.9	0.91	0.5	0.52	0.51	0.44
chr4:159094835-159095335_1	4	159094735	159095235	cg07271580	enh_prom	FAM198B	0.255366	0.472462	0.217096	0.0407078	0.397788	0.36872	0.20882	0.22679	0.25094	0.22156	0.75671	0.3212	0.43624	0.45392	0.75	0.66	0.74	0.76	0.81	0.83	0.84	0.84
chr4:159083821-159083821_1	4	159083571	159084071	cg02364379	enhancer	FAM198B	0.420424	0.667606	0.247182	0.0487735	0.412015	0.58439	0.34984	0.38644	0.41483	0.36662	0.87	0.4276	0.78231	0.77983	0.88	0.83	0.89	0.89	0.85	0.88	0.89	0.87
chr17:66592243-66592243_1	17	66591993	66592493	cg24064639	enhancer	FAM20A	0.171142	0.381108	0.209966	0.0144197	0.341268	0.2082	0.13109	0.16483	0.21726	0.13433	0.49683	0.24869	0.33551	0.51863	0.65	0.65	0.71	0.7	0.73	0.74	0.74	0.72
chr17:66594586-66594875_1	17	66594480	66594980	cg18069356;cg05875176	enhancer	FAM20A	0.222986	0.456253	0.233267	0.0296194	0.379339	0.266675	0.223195	0.223585	0.22302	0.178455	0.531835	0.347225	0.626335	0.54031	0.93	0.895	0.915	0.93	0.83	0.83	0.805	0.81
chr17:66588601-66588601_1	17	66588351	66588851	cg19579080	enhancer	FAM20A	0.272912	0.711148	0.438236	0.00569586	0.274449	0.23469	0.2063	0.39382	0.22846	0.30129	0.75069	0.6374	0.90711	0.85729	0.91	0.88	0.89	0.89	0.84	0.86	0.85	0.85
chr1:178998406-178998906_1	1	178998306	178998806	cg23933289	enh_prom	FAM20B	0.851492	0.408932	-0.44256	0.0297994	0.379676	0.86291	0.85173	0.81385	0.83335	0.89562	0.3569	0.60951	0.11074	0.15286	0.79	0.78	0.83	0.83	0.55	0.5	0.48	0.5
chr1:179016233-179016233_1	1	179015983	179016483	cg24108508	enhancer	FAM20B	0.78744	0.295488	-0.491952	0.0001494	0.0796949	0.86826	0.87525	0.62219	0.87971	0.69179	0.17846	0.43067	0.29807	0.20343	0.84	0.83	0.82	0.83	0.86	0.87	0.86	0.88
chr7:220404-221032_1	7	220304	220804	cg25929664	enh_ins	FAM20C	0.399506	0.823496	0.42399	0.00146207	0.180074	0.54762	0.50569	0.33056	0.42976	0.1839	0.76663	0.75062	0.88523	0.87001	0.94	0.88	0.94	0.95	0.22	0.23	0.23	0.34
chr7:220404-221032_2	7	220704	221204	cg11991942	enh_ins	FAM20C	0.712866	0.901064	0.188198	0.0256421	0.372698	0.77287	0.84678	0.57989	0.78051	0.58428	0.87996	0.89578	0.93304	0.90133	0.91	0.91	0.92	0.93	0.63	0.67	0.66	0.82
chr7:194719-194861_1	7	194540	195040	cg04527761;cg12012581;cg05968904;cg12042135	promoter	FAM20C	0.111207	0.238551	0.127344	0.0358172	0.390181	0.135315	0.11046	0.11767	0.095075	0.097515	0.3441	0.174795	0.239325	0.31246	0.885	0.89	0.905	0.895	0.39	0.38	0.3	0.345
chr7:222105-222105_1	7	221855	222355	cg06529659	enhancer	FAM20C	0.287984	0.617962	0.329978	0.00136155	0.17569	0.3239	0.31105	0.20736	0.44949	0.14812	0.68644	0.67453	0.59591	0.5634	0.63	0.64	0.68	0.68	0.42	0.56	0.54	0.55
chr6:116832526-116833026_1	6	116832426	116832926	cg21741010;cg14547726	enh_prom_ins	FAM26E	0.250103	0.113366	-0.136737	0.00087311	0.152787	0.22777	0.263285	0.260685	0.30771	0.191065	0.14874	0.15197	0.07002	0.07241	0.845	0.82	0.83	0.825	0.095	0.08	0.065	0.07
chr6:116833191-116833691_1	6	116833091	116833591	cg18406700	enh_prom	FAM26E	0.384852	0.177104	-0.207748	0.00712293	0.29035	0.30537	0.4396	0.45081	0.36095	0.36753	0.29974	0.12358	0.10577	0.07873	0.69	0.7	0.75	0.76	0.51	0.53	0.52	0.5
chr10:126307784-126308434_1	10	126307684	126308184	cg18440692	enh_prom	FAM53B	0.315884	0.694272	0.378388	7.004e-05	0.0592484	0.3953	0.27671	0.40854	0.23522	0.26365	0.68089	0.63858	0.61242	0.81463	0.11	0.12	0.11	0.12	0.61	0.69	0.55	0.58
chr10:126329354-126329354_1	10	126329104	126329604	cg17879101	enhancer	FAM53B	0.11007	0.477268	0.367198	0.0316747	0.382997	0.1281	0.1284	0.104	0.14708	0.04277	0.62309	0.27496	0.69829	0.6572	0.39	0.4	0.32	0.35	0.42	0.51	0.38	0.34
chr10:126307784-126308434_2	10	126308084	126308584	cg04370247;cg07545081;cg09924848	enh_prom	FAM53B	0.114597	0.372565	0.257968	0.00042463	0.11756	0.13481	0.119387	0.131323	0.10978	0.0776867	0.461973	0.363473	0.381547	0.37788	0.576667	0.553333	0.593333	0.606667	0.806667	0.813333	0.8	0.803333
chr6:24878375-24878831_2	6	24878675	24879175	cg23520757	enhancer	FAM65B	0.821248	0.651004	-0.170244	0.0466456	0.408892	0.83626	0.7825	0.80734	0.83869	0.84145	0.54624	0.65067	0.54064	0.64338	0.88	0.88	0.9	0.89	0.27	0.26	0.26	0.28
chr6:24908452-24909127_1	6	24908352	24908852	cg24960799;cg23827488	enhancer	FAM65B	0.118026	0.273198	0.155172	0.0147901	0.343263	0.123975	0.13541	0.14425	0.10423	0.082265	0.35533	0.215535	0.35047	0.292855	0.1	0.14	0.1	0.11	0.55	0.55	0.55	0.535
chr12:29470712-29471212_1	12	29470612	29471112	cg12903224	enh_ins	FAR2	0.11247	0.46392	0.35145	0.0260051	0.373209	0.18946	0.0856	0.12071	0.11359	0.05299	0.60814	0.36362	0.44299	0.75593	0.13	0.14	0.17	0.19	0.13	0.09	0.13	0.14
chr12:29379156-29379156_1	12	29378906	29379406	cg21438613	enhancer	FAR2	0.382134	0.705136	0.323002	0.00432671	0.2539	0.30033	0.44395	0.44882	0.17614	0.54143	0.70788	0.78491	0.60058	0.67329	0.88	0.87	0.95	0.87	0.26	0.19	0.2	0.26
chr13:98859885-98859885_1	13	98859635	98860135	cg10672164	enhancer	FARP1	0.060446	0.437444	0.376998	0.0398831	0.395732	0.06268	0.0486	0.06949	0.11161	0.00985	0.55529	0.26369	0.79938	0.50492	0.89	0.86	0.88	0.89	0.64	0.65	0.62	0.61
chr13:98960562-98960620_1	13	98960341	98960841	cg13187820;cg24938743;cg04213384	enhancer	FARP1	0.754639	0.551492	-0.203147	0.0164715	0.349879	0.75611	0.78704	0.743937	0.696387	0.789723	0.583513	0.61115	0.45013	0.41047	0.906667	0.923333	0.93	0.926667	0.77	0.783333	0.706667	0.736667
chr13:98810343-98810343_1	13	98810093	98810593	cg09499379	enhancer	FARP1	0.579736	0.810122	0.230386	0.00510439	0.266317	0.64075	0.7088	0.54276	0.50957	0.4968	0.82648	0.71446	0.90434	0.90412	0.89	0.91	0.92	0.87	0.84	0.86	0.84	0.85
chr13:98952518-98952518_1	13	98952268	98952768	cg09635874	enhancer	FARP1	0.283368	0.7967	0.513332	8.994e-05	0.0650213	0.28374	0.40927	0.22259	0.27562	0.22562	0.87414	0.84092	0.85392	0.82624	0.87	0.84	0.86	0.86	0.73	0.73	0.68	0.69
chr6:5752667-5752667_1	6	5752417	5752917	cg17301987	enhancer	FARS2	0.42145	0.202102	-0.219348	0.00047796	0.123192	0.41243	0.37113	0.43555	0.52163	0.36651	0.28677	0.11956	0.20801	0.20289	0.77	0.75	0.76	0.75	0.53	0.56	0.53	0.53
chr6:5512308-5512308_1	6	5512058	5512558	cg19689330	enhancer	FARS2	0.59448	0.25889	-0.33559	0.0333597	0.386203	0.39368	0.62692	0.66322	0.54321	0.74537	0.12937	0.39496	0.04723	0.10443	0.67	0.64	0.59	0.59	0.84	0.85	0.84	0.83
chr4:187635598-187635598_1	4	187635348	187635848	cg12876620	enhancer	FAT1	0.863384	0.596574	-0.26681	0.031663	0.382992	0.86042	0.86171	0.84542	0.85991	0.88946	0.44934	0.75516	0.52343	0.42451	0.83	0.78	0.82	0.81	0.68	0.69	0.7	0.63
chr4:187544998-187544998_1	4	187544748	187545248	cg04226903	enhancer	FAT1	0.845036	0.46951	-0.375526	0.0312026	0.382271	0.82644	0.87625	0.82598	0.85337	0.84314	0.39736	0.68035	0.21207	0.26	0.83	0.8	0.81	0.8	0.76	0.75	0.71	0.74
chr4:187621221-187622164_3	4	187621921	187622421	cg26454724;cg21041888;cg21061071	enhancer	FAT1	0.878676	0.72428	-0.154396	0.0077854	0.295856	0.866695	0.87211	0.846115	0.89244	0.91602	0.659555	0.70775	0.85302	0.71993	0.91	0.905	0.88	0.91	0.77	0.795	0.76	0.76
chr22:45899266-45899773_2	22	45899566	45900066	cg07072704	enh_prom	FBLN1	0.103824	0.404842	0.301018	0.0417227	0.399511	0.11309	0.13116	0.11454	0.1083	0.05203	0.63744	0.22544	0.35776	0.64797	0.84	0.77	0.81	0.8	0.17	0.14	0.15	0.16
chr22:45903119-45903119_1	22	45902869	45903369	cg25243775	enhancer	FBLN1	0.68191	0.847624	0.165714	0.00434758	0.2539	0.79008	0.70687	0.61175	0.61203	0.68882	0.84853	0.89748	0.84343	0.87744	0.86	0.85	0.88	0.86	0.86	0.86	0.86	0.85
chr22:45898866-45899373_2	22	45899166	45899666	cg04337944;cg08149253	enh_prom	FBLN1	0.062823	0.180834	0.118011	0.0283572	0.377518	0.069275	0.081625	0.07378	0.048795	0.04064	0.275985	0.13601	0.158805	0.249415	0.41	0.385	0.39	0.385	0.1	0.08	0.095	0.105
chr2:112939119-112939562_1	2	112939019	112939519	cg16987524;cg04324615	promoter	FBLN7	0.658252	0.424676	-0.233576	0.0207541	0.364384	0.64083	0.62895	0.644705	0.695715	0.68106	0.45916	0.4744	0.22354	0.35699	0.33	0.3	0.315	0.355	0.41	0.325	0.36	0.28
chr2:112898400-112898493_1	2	112898196	112898696	cg09982942;cg17240135	promoter	FBLN7	0.537887	0.772085	0.234198	0.0228938	0.367045	0.597735	0.66093	0.52604	0.2867	0.61803	0.765065	0.73936	0.784165	0.81781	0.52	0.675	0.83	0.6	0.85	0.855	0.83	0.795
chr2:112939119-112939562_2	2	112939419	112939919	cg16987524;cg20313969	promoter	FBLN7	0.688581	0.409799	-0.278782	0.039331	0.394775	0.628655	0.651215	0.668535	0.745975	0.748525	0.37953	0.596785	0.16229	0.260205	0.34	0.39	0.335	0.34	0.37	0.3	0.335	0.245
chr12:133083339-133083839_1	12	133083239	133083739	cg08617683	enh_prom	FBRSL1	0.16938	0.443218	0.273838	0.0107887	0.319076	0.23747	0.11386	0.21804	0.10247	0.17506	0.48195	0.4467	0.59037	0.49994	0.24	0.19	0.16	0.15	0.64	0.66	0.64	0.61
chr12:133068841-133069341_1	12	133068741	133069241	cg15318546	enh_prom	FBRSL1	0.568474	0.781772	0.213298	0.00113438	0.166704	0.53404	0.58262	0.60655	0.51737	0.60179	0.86371	0.84588	0.76052	0.75532	0.82	0.82	0.85	0.84	0.25	0.23	0.26	0.27
chr12:133158791-133158791_1	12	133158541	133159041	cg22325186	promoter	FBRSL1	0.508014	0.775622	0.267608	0.0433144	0.402525	0.42167	0.53408	0.57347	0.48128	0.52957	0.92627	0.42909	0.72979	0.90437	0.9	0.91	0.92	0.93	0.91	0.83	0.79	0.79
chr7:5517821-5518482_2	7	5518121	5518621	cg10206969	enh_prom_ins	FBXL18	0.166734	0.487282	0.320548	0.0496077	0.413345	0.2004	0.1847	0.14826	0.18983	0.11048	0.4586	0.22783	0.81136	0.68629	0.19	0.2	0.19	0.17	0.81	0.83	0.8	0.79
chr7:5517821-5518482_1	7	5517721	5518221	cg13290371	enh_prom_ins	FBXL18	0.209	0.479498	0.270498	0.0200995	0.362488	0.24552	0.20071	0.20261	0.22753	0.16863	0.51879	0.30917	0.69305	0.5578	0.23	0.27	0.18	0.22	0.56	0.56	0.56	0.55
chr5:15554487-15554487_1	5	15554237	15554737	cg24640610	enhancer	FBXL7	0.645826	0.826016	0.18019	0.0296845	0.37934	0.60161	0.64363	0.69333	0.67212	0.61844	0.89959	0.65351	0.94059	0.90298	0.85	0.81	0.86	0.86	0.55	0.6	0.46	0.42
chr5:15737401-15737401_1	5	15737151	15737651	cg13394491	enhancer	FBXL7	0.150126	0.435178	0.285052	0.016934	0.351738	0.21149	0.17784	0.13225	0.1301	0.09895	0.52333	0.30095	0.65689	0.45246	0.76	0.71	0.76	0.77	0.23	0.34	0.26	0.28
chr5:15834770-15834770_1	5	15834520	15835020	cg19641327	enhancer	FBXL7	0.47257	0.229418	-0.243152	0.0327205	0.385068	0.46465	0.35981	0.5478	0.43473	0.55586	0.03679	0.32775	0.09471	0.21784	0.32	0.25	0.3	0.21	0.14	0.1	0.08	0.11
chr5:15886517-15886517_1	5	15886267	15886767	cg08235984	enhancer	FBXL7	0.680212	0.870102	0.18989	0.00086763	0.152519	0.75654	0.71527	0.60066	0.65158	0.67701	0.82935	0.90217	0.87631	0.87853	0.9	0.88	0.9	0.87	0.62	0.8	0.77	0.65
chr5:15510258-15510258_1	5	15510008	15510508	cg26233084	enhancer	FBXL7	0.071764	0.257662	0.185898	0.0425015	0.401041	0.04824	0.09957	0.07109	0.08881	0.05111	0.46878	0.17757	0.27943	0.27667	0.84	0.83	0.85	0.83	0.36	0.44	0.32	0.37
chr5:15645642-15645642_1	5	15645392	15645892	cg11339964	enhancer	FBXL7	0.166054	0.538004	0.37195	0.0473919	0.409798	0.13	0.08206	0.30012	0.17679	0.1413	0.68721	0.35229	0.85978	0.6743	0.24	0.24	0.23	0.19	0.33	0.5	0.37	0.43
chr5:15521782-15521782_1	5	15521532	15522032	cg18631301	enhancer	FBXL7	0.629948	0.380982	-0.248966	0.0418059	0.399664	0.72554	0.63271	0.52157	0.67914	0.59078	0.71941	0.34346	0.28054	0.2431	0.8	0.78	0.85	0.83	0.15	0.22	0.16	0.17
chr5:15538923-15538923_1	5	15538673	15539173	cg08849558	enhancer	FBXL7	0.101166	0.2563	0.155134	0.0332029	0.385936	0.11527	0.11209	0.1309	0.09824	0.04933	0.44817	0.17136	0.22804	0.24575	0.43	0.39	0.41	0.32	0.12	0.12	0.14	0.12
chr10:5935953-5936426_2	10	5936253	5936753	cg12219469	enhancer	FBXO18	0.521446	0.759208	0.237762	0.0020327	0.201892	0.51919	0.6228	0.47785	0.53314	0.45425	0.79275	0.6514	0.83311	0.67036	0.83	0.75	0.79	0.79	0.83	0.84	0.77	0.87
chr10:5938186-5938186_1	10	5937936	5938436	cg07633835	enhancer	FBXO18	0.690224	0.519872	-0.170352	0.0413317	0.398968	0.77826	0.70309	0.62283	0.71818	0.62876	0.57246	0.50666	0.54352	0.31066	0.85	0.83	0.87	0.85	0.74	0.77	0.7	0.74
chr19:50019310-50019310_1	19	50019060	50019560	cg11263420	enhancer	FCGRT	0.733978	0.483684	-0.250294	0.0187378	0.358389	0.78237	0.6559	0.72129	0.70601	0.80432	0.59623	0.28298	0.37351	0.50932	0.29	0.28	0.25	0.25	0.55	0.59	0.56	0.54
chr19:50014987-50015975_1	19	50014887	50015387	cg00586700;cg07071036	enhancer	FCGRT	0.154105	0.327984	0.173879	0.00938653	0.310809	0.147925	0.2249	0.150115	0.143715	0.10387	0.402215	0.25115	0.386575	0.3924	0.185	0.205	0.175	0.195	0.385	0.395	0.38	0.37
chr5:114878488-114878988_1	5	114878388	114878888	cg02364826	enh_prom	FEM1C	0.054036	0.25072	0.196684	0.0290399	0.378244	0.07465	0.05525	0.06396	0.04209	0.03423	0.44885	0.14529	0.31678	0.21176	0.63	0.61	0.63	0.56	0.55	0.6	0.54	0.42
chr5:114867569-114867569_1	5	114867319	114867819	cg25619717	enhancer	FEM1C	0.227332	0.568678	0.341346	0.0172764	0.35336	0.2506	0.19851	0.26749	0.20888	0.21118	0.50415	0.40313	0.74588	0.80927	0.88	0.87	0.88	0.92	0.61	0.66	0.62	0.64
chr11:63973536-63974229_1	11	63973436	63973936	cg22056218;cg25338707	enhancer	FERMT3	0.597272	0.70448	0.107208	0.0214921	0.364433	0.619035	0.588035	0.615435	0.51853	0.645325	0.652525	0.796515	0.7385	0.703615	0.2	0.21	0.19	0.175	0.615	0.605	0.585	0.6
chr11:63974649-63975172_1	11	63974549	63975049	cg01647936;cg01447914;cg20136100	enh_prom	FERMT3	0.128167	0.379121	0.250954	0.0275485	0.375193	0.148613	0.17362	0.127543	0.0897933	0.101263	0.492773	0.247903	0.547297	0.451643	0.05	0.0466667	0.0533333	0.0533333	0.62	0.636667	0.606667	0.61
chr12:95598159-95598159_1	12	95597909	95598409	cg16526732	enhancer	FGD6	0.798604	0.410786	-0.387818	0.00342265	0.237556	0.79388	0.81009	0.78004	0.77278	0.83623	0.27862	0.38955	0.47657	0.28454	0.7	0.67	0.67	0.7	0.51	0.52	0.46	0.44
chr12:95537812-95537812_1	12	95537562	95538062	cg07737802	enhancer	FGD6	0.518654	0.268696	-0.249958	0.0431711	0.402251	0.54023	0.46374	0.55839	0.4933	0.53761	0.21244	0.5371	0.11965	0.07858	0.74	0.75	0.8	0.73	0.59	0.62	0.57	0.55
chr5:142050410-142050410_1	5	142050160	142050660	cg01096381	enhancer	FGF1	0.081886	0.251312	0.169426	0.0335057	0.386249	0.10984	0.08579	0.09374	0.06526	0.0548	0.40938	0.1482	0.3275	0.24947	0.87	0.82	0.87	0.85	0.66	0.63	0.66	0.62
chr5:142054663-142054663_1	5	142054413	142054913	cg04500312	enhancer	FGF1	0.172292	0.521356	0.349064	0.00650521	0.282479	0.22694	0.25932	0.11326	0.18092	0.08102	0.56575	0.46884	0.68311	0.63186	0.97	0.98	0.97	0.99	0.96	0.96	0.96	0.95
chr5:142077529-142078020_1	5	142077429	142077929	cg23051887;cg19445684;cg19683675	enhancer	FGF1	0.536585	0.73258	0.195995	0.0308331	0.381786	0.532255	0.514035	0.539355	0.555655	0.541625	0.87122	0.604835	0.80121	0.813835	0.855	0.87	0.885	0.855	0.75	0.755	0.695	0.675
chr1:59986591-59986591_1	1	59986341	59986841	cg16398581	enhancer	FGGY	0.599818	0.298784	-0.301034	0.0241223	0.369791	0.53755	0.68125	0.61188	0.53453	0.63388	0.14201	0.51262	0.12769	0.19759	0.91	0.88	0.92	0.9	0.77	0.76	0.76	0.75
chr1:60170036-60170036_1	1	60169786	60170286	cg12470721	enhancer	FGGY	0.778632	0.591762	-0.18687	0.00044296	0.119951	0.82109	0.72774	0.71222	0.83522	0.79689	0.58939	0.54919	0.65426	0.61418	0.88	0.87	0.9	0.86	0.21	0.2	0.2	0.17
chr1:60031255-60031255_1	1	60031005	60031505	cg18234973	enhancer	FGGY	0.182674	0.606466	0.423792	0.0370344	0.391619	0.22677	0.22934	0.22108	0.11474	0.12144	0.84953	0.39346	0.89744	0.7178	0.92	0.93		0.93	0.76	0.76	0.76	0.73
chr1:60158474-60158474_1	1	60158224	60158724	cg19746186	enhancer	FGGY	0.07966	0.475242	0.395582	0.0209631	0.364384	0.06767	0.12001	0.12465	0.04776	0.03821	0.62255	0.3396	0.75002	0.53161	0.36	0.36	0.31	0.32	0.66	0.64	0.67	0.66
chr1:60164280-60164280_1	1	60164030	60164530	cg14788673	enhancer	FGGY	0.561746	0.746708	0.184962	0.0272943	0.375102	0.53694	0.52372	0.55658	0.60264	0.58885	0.83779	0.87033	0.80024	0.6098	0.48	0.43	0.4	0.45	0.7	0.69	0.7	0.67
chr4:153894792-153895184_1	4	153894738	153895238	cg01189011;cg09315464	enhancer	FHDC1	0.754349	0.593406	-0.160943	0.0116708	0.3247	0.73459	0.798865	0.719725	0.738415	0.78015	0.566915	0.669885	0.56069	0.47725	0.765	0.74	0.78	0.76	0.845	0.84	0.83	0.83
chr4:153864112-153864540_2	4	153864412	153864912	cg22743617	enhancer	FHDC1	0.579298	0.751224	0.171926	0.0127514	0.331056	0.46425	0.664	0.64051	0.48233	0.6454	0.71749	0.83966	0.76178	0.736	0.89	0.85	0.89	0.88	0.84	0.83	0.84	0.84
chr3:59759843-59759843_1	3	59759593	59760093	cg20366397	enhancer	FHIT	0.18798	0.558722	0.370742	0.00875715	0.305822	0.18992	0.29132	0.16398	0.13935	0.15533	0.61969	0.39984	0.70655	0.74118	0.93	0.92	0.93	0.94	0.82	0.82	0.84	0.79
chr3:60728280-60728780_1	3	60728180	60728680	cg15135842	enh_ins	FHIT	0.494886	0.742144	0.247258	0.0208476	0.364384	0.39808	0.40154	0.59257	0.52796	0.55428	0.82675	0.62162	0.88223	0.8516	0.95	0.95	0.93	0.95	0.85	0.83	0.83	0.78
chr2:106055006-106055507_2	2	106055306	106055806	cg15338159;cg04942516;cg04376709	enhancer	FHL2	0.743724	0.493973	-0.249751	0.0122043	0.326906	0.740873	0.72115	0.747093	0.741903	0.7676	0.427663	0.58335	0.35648	0.428983	0.92	0.93	0.943333	0.933333	0.706667	0.726667	0.733333	0.646667
chr2:106007815-106007815_1	2	106007565	106008065	cg02234235	enhancer	FHL2	0.58589	0.37557	-0.21032	0.00584897	0.2769	0.4848	0.5509	0.61882	0.70423	0.5707	0.49386	0.36478	0.24389	0.34078	0.86	0.86	0.86	0.89	0.36	0.33	0.35	0.36
chr2:105986134-105986634_1	2	105986034	105986534	cg17129821	enh_ins	FHL2	0.24397	0.481984	0.238014	0.00827416	0.301035	0.33084	0.23853	0.24103	0.22205	0.1874	0.54208	0.40249	0.51835	0.62692	0.19	0.15	0.18	0.13	0.16	0.13	0.12	0.14
chr2:106054830-106055406_2	2	106055130	106055630	cg15338159;cg04376709;cg00044097;cg04942516	enh_prom	FHL2	0.60592	0.45216	-0.15376	0.030265	0.380531	0.61541	0.58986	0.61098	0.606775	0.606577	0.41196	0.5624	0.3308	0.39342	0.895	0.8825	0.9125	0.915	0.66	0.68	0.68	0.595
chr2:106011711-106011711_1	2	106011461	106011961	cg03482221	enhancer	FHL2	0.78102	0.31294	-0.46808	0.0115745	0.32369	0.80793	0.54386	0.85684	0.79818	0.89829	0.5689	0.10877	0.09303	0.17407	0.9	0.91	0.91	0.91	0.72	0.64	0.63	0.66
chr11:64007469-64008213_1	11	64007369	64007869	cg12423493;cg09854726	enh_prom	FKBP2	0.76494	0.646133	-0.118807	0.00322591	0.233053	0.791255	0.740745	0.7641	0.72911	0.79949	0.659695	0.615235	0.633255	0.596425	0.475	0.415	0.495	0.49	0.525	0.525	0.49	0.485
chr11:64007713-64008369_1	11	64007613	64008113	cg12423493	enh_prom	FKBP2	0.697482	0.480054	-0.217428	0.014863	0.343733	0.74747	0.70375	0.67885	0.66419	0.69315	0.58133	0.32947	0.46774	0.39757	0.2	0.13	0.2	0.19	0.63	0.64	0.64	0.59
chr6:35656775-35657364_2	6	35657075	35657575	cg00130530;cg20813374	enh_prom	FKBP5	0.76057	0.649724	-0.110846	0.0490377	0.41242	0.765645	0.781855	0.718725	0.772315	0.76431	0.535145	0.7795	0.677745	0.60965	0.575	0.53	0.57	0.545	0.715	0.685	0.65	0.67
chr6:35654363-35654363_1	6	35654113	35654613	cg03546163	promoter	FKBP5	0.886412	0.557174	-0.329238	0.0363429	0.391024	0.8575	0.87047	0.89167	0.87985	0.93257	0.44061	0.80799	0.3505	0.36242	0.62	0.58	0.56	0.57	0.91	0.84	0.88	0.93
chr6:35631736-35631736_1	6	35631486	35631986	cg07061368	enhancer	FKBP5	0.447346	0.14839	-0.298956	0.00409399	0.250621	0.35899	0.26739	0.53879	0.56378	0.50778	0.20414	0.13074	0.18371	0.06946	0.87	0.82	0.86	0.86	0.81	0.81	0.76	0.75
chr11:128564756-128565519_2	11	128565056	128565556	cg24796554;cg04691908	promoter	FLI1	0.510259	0.317737	-0.192522	0.00236379	0.212042	0.507265	0.54737	0.48733	0.50176	0.50757	0.243	0.24711	0.401045	0.338215	0.025	0.025	0.03	0.025	0.615	0.65	0.59	0.58
chr11:128565419-128565956_1	11	128565319	128565819	cg24796554	enh_prom	FLI1	0.587194	0.418052	-0.169142	0.00318503	0.231706	0.57	0.67634	0.55655	0.56113	0.57195	0.33927	0.34381	0.45102	0.4896	0.03	0.03	0.03	0.03	0.59	0.61	0.56	0.54
chr5:92907733-92908251_1	5	92907633	92908133	cg05977002;cg15444648;cg16600634	enh_prom	FLJ42709	0.461571	0.587709	0.126139	0.034384	0.387837	0.419087	0.449267	0.392817	0.622737	0.423947	0.576727	0.6266	0.628817	0.565623	0.0833333	0.106667	0.09	0.09	0.33	0.32	0.33	0.34
chr5:92907733-92908251_2	5	92908033	92908533	cg05977002	enh_prom	FLJ42709	0.546662	0.747472	0.20081	0.00928927	0.310528	0.48737	0.56388	0.49302	0.69331	0.49573	0.67357	0.87879	0.78774	0.76639	0.1	0.14	0.12	0.13	0.46	0.43	0.48	0.45
chr7:130645814-130646314_1	7	130645714	130646214	cg20228731;cg15928106	enh_prom	FLJ43663	0.722286	0.518705	-0.203581	0.00930841	0.31064	0.62795	0.76918	0.756995	0.64126	0.816045	0.594005	0.52646	0.64071	0.43115	0.47	0.52	0.595	0.475	0.825	0.85	0.835	0.78
chr7:130673538-130673538_1	7	130673288	130673788	cg02695677	enhancer	FLJ43663	0.06522	0.262348	0.197128	0.023581	0.368396	0.07243	0.06831	0.06499	0.0756	0.04477	0.36141	0.10656	0.35339	0.34258	0.85	0.77	0.85	0.83	0.83	0.78	0.8	0.75
chr7:130630462-130630462_1	7	130630212	130630712	cg16852756	enhancer	FLJ43663	0.257304	0.618118	0.360814	0.0129868	0.332632	0.38142	0.22307	0.17745	0.33921	0.16537	0.79307	0.3344	0.78137	0.71076	0.84	0.81	0.87	0.83	0.9	0.89	0.9	0.82
chr7:130712096-130712596_1	7	130711996	130712496	cg22544881	enh_ins	FLJ43663	0.10263	0.43325	0.33062	0.019123	0.359677	0.09073	0.16297	0.08992	0.10701	0.06252	0.66954	0.31182	0.55276	0.46628	0.33	0.3	0.24	0.25	0.4	0.44	0.43	0.34
chr3:58103186-58103186_1	3	58102936	58103436	cg07557173	enhancer	FLNB	0.139324	0.306506	0.167182	0.0183085	0.35762	0.17139	0.136	0.13463	0.16209	0.09251	0.40596	0.23755	0.31322	0.40111	0.85	0.85	0.87	0.88	0.62	0.62	0.6	0.59
chr3:57994930-57995446_1	3	57994830	57995330	cg23730027;cg06029308;cg15733367	enh_prom	FLNB	0.297979	0.137057	-0.160922	0.00490834	0.263878	0.266913	0.30569	0.268227	0.41144	0.237627	0.0800633	0.183423	0.0710067	0.13167	0.156667	0.15	0.126667	0.143333	0.173333	0.28	0.15	0.213333
chr3:58020999-58020999_1	3	58020749	58021249	cg03479209	enhancer	FLNB	0.676904	0.835108	0.158204	0.00267106	0.217765	0.72407	0.58698	0.66953	0.70146	0.70248	0.85227	0.88495	0.88986	0.74211	0.31	0.29	0.4	0.34	0.74	0.7	0.74	0.71
chr3:58048811-58048811_1	3	58048561	58049061	cg22610388	enhancer	FLNB	0.117552	0.430892	0.31334	0.0298029	0.379676	0.20374	0.12757	0.09188	0.09991	0.06466	0.48531	0.32993	0.5699	0.65944	0.85	0.83	0.87	0.85	0.79	0.68	0.8	0.72
chr6:30698434-30699106_2	6	30698734	30699234	cg19110902;cg16254746;cg19448318;cg17988780;cg16646298;cg10513302	enh_prom_ins	FLOT1	0.485772	0.601102	0.11533	0.0166879	0.350509	0.51117	0.448484	0.469998	0.523468	0.47574	0.478018	0.617312	0.645042	0.634082	0.28	0.248	0.26	0.274	0.39	0.39	0.346	0.378
chr6:30698434-30699106_1	6	30698334	30698834	cg04353171;cg24100115;cg05681859;cg02684104;cg18760837	enh_prom_ins	FLOT1	0.456024	0.689883	0.233858	0.00184843	0.194064	0.48864	0.442382	0.449586	0.472952	0.426562	0.55199	0.747516	0.735928	0.724094	0.144	0.14	0.106	0.128	0.468	0.47	0.414	0.456
chr6:30707585-30708009_1	6	30707485	30707985	cg05819221;cg03991807;cg21279207;cg08879099;cg14376607	enhancer	FLOT1	0.619025	0.477792	-0.141233	0.0124178	0.328345	0.61103	0.686472	0.608918	0.610858	0.577846	0.60376	0.401306	0.502492	0.450694	0.882	0.886	0.898	0.894	0.806	0.796	0.802	0.804
chr6:30698484-30699106_1	6	30698384	30698884	cg17988780;cg04353171;cg18760837;cg02684104;cg05681859;cg19448318;cg16254746;cg24100115	enh_ins	FLOT1	0.429628	0.638929	0.209301	0.00260479	0.216823	0.469726	0.411987	0.419483	0.44834	0.398606	0.500811	0.696773	0.680247	0.673813	0.135714	0.13	0.102857	0.122857	0.427143	0.43	0.372857	0.421429
chr13:29013387-29013387_1	13	29013137	29013637	cg22753668	enhancer	FLT1	0.699848	0.414018	-0.28583	0.0329483	0.385551	0.68175	0.61611	0.67517	0.79543	0.73078	0.54634	0.38179	0.18458	0.26714	0.9	0.95	0.96	0.97	0.93	0.86	0.81	0.84
chr13:28982820-28982820_1	13	28982570	28983070	cg19402236	enhancer	FLT1	0.848458	0.523826	-0.324632	0.0433812	0.402761	0.85162	0.82071	0.81967	0.88123	0.86906	0.59005	0.72909	0.3053	0.21984	0.23	0.26	0.16	0.17	0.72	0.67	0.65	0.67
chr15:33080435-33080435_1	15	33080185	33080685	cg17137426	enhancer	FMN1	0.520754	0.34081	-0.179944	0.0360154	0.390454	0.59588	0.39924	0.53174	0.61257	0.46434	0.53127	0.25118	0.22638	0.2843	0.86		0.86	0.86	0.74	0.75	0.73	0.76
chr15:33143407-33143407_1	15	33143157	33143657	cg14161369	enhancer	FMN1	0.888514	0.6922	-0.196314	0.0477729	0.410516	0.90291	0.88269	0.86051	0.88896	0.9075	0.48488	0.83987	0.65587	0.62419	0.89	0.84	0.9	0.9	0.88	0.82	0.86	0.88
chr15:33359788-33360901_4	15	33360888	33361388	cg19161424	enh_prom	FMN1	0.13658	0.288842	0.152262	0.0307344	0.381363	0.13675	0.178	0.14979	0.12486	0.0935	0.32952	0.23019	0.30928	0.42934	0.28	0.31	0.26	0.27	0.16	0.15	0.16	0.15
chr15:33148913-33148913_1	15	33148663	33149163	cg16146288	enhancer	FMN1	0.882412	0.651438	-0.230974	0.0443043	0.404657	0.85866	0.88807	0.86	0.88401	0.92132	0.74436	0.66293	0.74681	0.33828	0.81	0.75	0.86	0.83	0.51	0.65	0.63	0.62
chr15:33307322-33307322_1	15	33307072	33307572	cg13619277	enhancer	FMN1	0.099538	0.383432	0.283894	0.00966976	0.312	0.12007	0.13305	0.11777	0.05344	0.07336	0.53163	0.19641	0.43481	0.48077	0.75	0.67	0.75	0.78	0.65	0.66	0.63	0.65
chr15:33360088-33360588_1	15	33359988	33360488	cg17454592	enh_prom	FMN1	0.062198	0.397286	0.335088	0.0374193	0.392115	0.06464	0.09557	0.07046	0.04064	0.03968	0.7363	0.21988	0.4563	0.46888	0.15	0.11	0.09	0.11	0.18	0.2	0.13	0.15
chr15:33359688-33360188_1	15	33359588	33360088	cg24225467	enh_prom	FMN1	0.114928	0.278962	0.164034	0.0319179	0.383216	0.08734	0.11207	0.15766	0.08823	0.12934	0.41472	0.1742	0.33898	0.3247	0.37	0.37	0.34	0.37	0.19	0.23	0.19	0.2
chr15:33360088-33360588_2	15	33360388	33360888	cg05115375	enh_prom	FMN1	0.050498	0.293722	0.243224	0.0248761	0.371351	0.05006	0.07587	0.06083	0.03704	0.02869	0.40636	0.20714	0.41774	0.37853	0.07	0.07	0.06	0.06	0.07	0.08	0.06	0.08
chr1:240303037-240303037_1	1	240302787	240303287	cg10092516	enhancer	FMN2	0.780982	0.603204	-0.177778	0.00854576	0.303533	0.75047	0.80179	0.74656	0.75212	0.85397	0.56791	0.60541	0.55449	0.52842	0.86	0.83	0.85	0.83	0.52	0.64	0.57	0.5
chr1:240262933-240262933_1	1	240262683	240263183	cg02079122	enhancer	FMN2	0.197666	0.404868	0.207202	0.019992	0.361983	0.39452	0.21867	0.15663	0.1434	0.07511	0.39417	0.53281	0.48402	0.31475	0.49	0.48	0.51	0.6	0.28	0.4	0.25	0.32
chr17:43298095-43298745_1	17	43297995	43298495	cg00933182	enh_prom	FMNL1	0.797722	0.581422	-0.2163	0.0443074	0.404657	0.80781	0.76982	0.77918	0.81529	0.81651	0.57831	0.54979	0.6772	0.32654	0.61	0.56	0.57	0.52	0.69	0.69	0.67	0.59
chr17:43318435-43319010_1	17	43318335	43318835	cg19735250;cg07357279;cg24668061	enh_prom	FMNL1	0.421222	0.225051	-0.196171	0.0155331	0.347039	0.46272	0.394413	0.451007	0.370303	0.427667	0.184963	0.2072	0.145913	0.161807	0.963333	0.963333	0.966667	0.966667	0.383333	0.316667	0.316667	0.34
chr17:43306462-43306962_1	17	43306362	43306862	cg25072336;cg12805374	enh_prom	FMNL1	0.187096	0.289132	0.102036	0.00924026	0.310382	0.152195	0.250705	0.18258	0.19017	0.15983	0.35845	0.270605	0.288495	0.311965	0.06	0.065	0.065	0.065	0.3	0.35	0.32	0.34
chr2:153362242-153362242_1	2	153361992	153362492	cg04308657	enhancer	FMNL2	0.491846	0.150712	-0.341134	0.024822	0.371247	0.16896	0.33289	0.64488	0.6782	0.6343	0.17195	0.10145	0.07988	0.0833	0.87	0.88	0.89	0.86	0.74	0.82	0.73	0.73
chr2:153347526-153347526_1	2	153347276	153347776	cg26207245	enhancer	FMNL2	0.569416	0.777094	0.207678	0.00695784	0.287781	0.64091	0.62314	0.57385	0.49757	0.51161	0.83052	0.76769	0.82346	0.86037	0.85	0.85	0.89	0.86	0.71	0.75	0.72	0.69
chr2:153271840-153271840_1	2	153271590	153272090	cg16794471	enhancer	FMNL2	0.551196	0.223978	-0.327218	0.00604736	0.278933	0.75564	0.64813	0.45032	0.5413	0.36059	0.118	0.36252	0.20094	0.13565	0.81	0.69	0.82	0.77	0.3	0.26	0.25	0.28
chr2:153290479-153290479_1	2	153290229	153290729	cg05027533	enhancer	FMNL2	0.335804	0.668724	0.33292	0.00030525	0.104018	0.39986	0.41659	0.35535	0.25507	0.25215	0.80725	0.67555	0.68957	0.60327	0.85	0.82	0.87	0.85	0.69	0.71	0.67	0.67
chr2:153415027-153415027_1	2	153414777	153415277	cg23482132	enhancer	FMNL2	0.090248	0.311348	0.2211	0.0266495	0.374154	0.07812	0.163	0.08798	0.06713	0.05501	0.49837	0.19537	0.42321	0.2931	0.48	0.48	0.5	0.42	0.83	0.81	0.77	0.75
chr2:153504453-153504453_1	2	153504203	153504703	cg12226948	enhancer	FMNL2	0.34088	0.612268	0.271388	0.00892953	0.308104	0.40827	0.54408	0.32572	0.19217	0.23416	0.72966	0.65005	0.53464	0.64148	0.9	0.9	0.93	0.91	0.91	0.86	0.82	0.87
chr3:171759457-171759957_2	3	171759757	171760257	cg26549084	enh_prom	FNDC3B	0.545942	0.300478	-0.245464	0.0382689	0.3932	0.45746	0.68447	0.58689	0.38747	0.61342	0.36779	0.52283	0.14248	0.09308	0.76	0.7	0.73	0.66	0.47	0.65	0.51	0.59
chr3:171936389-171936389_1	3	171936139	171936639	cg24022651	enhancer	FNDC3B	0.570956	0.358564	-0.212392	0.001126	0.165964	0.61736	0.54058	0.5737	0.54653	0.57661	0.39634	0.25361	0.391	0.32374	0.75	0.75	0.8	0.81	0.47	0.51	0.47	0.47
chr3:172034780-172034780_1	3	172034530	172035030	cg26017564	enhancer	FNDC3B	0.89778	0.747518	-0.150262	0.00590759	0.277614	0.89609	0.88769	0.91291	0.86729	0.92492	0.83548	0.77529	0.67019	0.76981	0.94	0.92	0.92	0.92	0.86	0.89	0.9	0.88
chr3:171784422-171784422_1	3	171784172	171784672	cg04319611	enhancer	FNDC3B	0.763054	0.558608	-0.204446	0.0224424	0.365472	0.74919	0.72948	0.80642	0.71147	0.81871	0.72046	0.5443	0.619	0.54991	0.39	0.39	0.28	0.3	0.76	0.7	0.64	0.69
chr3:171800301-171800301_1	3	171800051	171800551	cg14495916	enhancer	FNDC3B	0.063364	0.265624	0.20226	0.0334604	0.386249	0.07245	0.07243	0.08796	0.0478	0.03618	0.43513	0.14419	0.31343	0.34372	0.89	0.91	0.89	0.86	0.24	0.18	0.2	0.24
chr3:171844005-171844005_1	3	171843755	171844255	cg00589541	enhancer	FNDC3B	0.05088	0.496946	0.446066	0.014764	0.343242	0.06554	0.02846	0.0192	0.0782	0.063	0.68406	0.40729	0.69213	0.59094	0.86	0.86	0.86	0.86	0.39	0.37	0.29	0.31
chr19:45975594-45976094_1	19	45975494	45975994	cg12265810;cg02360514;cg17502434	enh_prom	FOSB	0.140497	0.35736	0.216863	0.0199023	0.3617	0.18334	0.16766	0.144477	0.117157	0.0898533	0.41696	0.22808	0.518583	0.414813	0.263333	0.233333	0.213333	0.223333	0.39	0.396667	0.35	0.363333
chr19:45975994-45976494_2	19	45976294	45976794	cg11237948	enh_prom	FOSB	0.132794	0.396966	0.264172	0.00814448	0.299723	0.1795	0.16179	0.12635	0.10381	0.09252	0.55703	0.27298	0.48809	0.39936	0.38	0.36	0.39	0.33	0.48	0.48	0.45	0.47
chr19:45975594-45976094_2	19	45975894	45976394	cg00314427	enh_prom	FOSB	0.100154	0.219608	0.119454	0.0255854	0.372575	0.09632	0.14217	0.09695	0.0876	0.07773	0.24626	0.14123	0.29373	0.2883	0.17	0.19	0.14	0.15	0.22	0.23	0.21	0.22
chr16:86546374-86547544_4	16	86547474	86547974	cg02783918;cg00551679	promoter	FOXF1	0.555806	0.321345	-0.234461	0.0246803	0.371147	0.672985	0.685245	0.41669	0.54821	0.4559	0.455655	0.22154	0.24073	0.1907	0.14	0.13	0.12	0.125	0.325	0.225	0.31	0.19
chr16:86546374-86547544_1	16	86546274	86546774	cg24908603;cg03697918;cg08142918	promoter	FOXF1	0.481541	0.283243	-0.198298	0.046492	0.408552	0.651947	0.609727	0.38432	0.43211	0.3296	0.439867	0.134143	0.29694	0.190577	0.18	0.196667	0.166667	0.166667	0.303333	0.383333	0.333333	0.173333
chr16:86546374-86547544_2	16	86546674	86547174	cg07056644;cg27453745;cg09338251	promoter	FOXF1	0.516566	0.279411	-0.237155	0.02187	0.364808	0.66277	0.664475	0.40136	0.506775	0.34745	0.38543	0.103195	0.25451	0.290495	0.11	0.125	0.1	0.1	0.37	0.445	0.405	0.235
chr16:86546374-86547544_3	16	86547074	86547574	cg01243371;cg06834912;cg00551679;cg02783918;cg04787888	promoter	FOXF1	0.62848	0.368551	-0.259929	0.0171896	0.35301	0.730803	0.754735	0.503055	0.612672	0.541135	0.47161	0.311635	0.246012	0.230767	0.1325	0.13	0.115	0.1125	0.29	0.2825	0.335	0.1875
chr12:8191396-8191896_1	12	8191296	8191796	cg17815933	enh_prom	FOXJ2	0.166948	0.347948	0.181	0.00412263	0.250944	0.12227	0.21403	0.16274	0.20356	0.13214	0.34936	0.3736	0.45826	0.31977	0.47	0.39	0.5	0.44	0.78	0.74	0.73	0.73
chr12:8186458-8186958_2	12	8186758	8187258	cg08112356	enh_prom	FOXJ2	0.364488	0.58563	0.221142	0.00577034	0.2756	0.40091	0.32211	0.39347	0.34379	0.36216	0.6699	0.41618	0.63465	0.62833	0.91	0.92	0.94	0.92	0.76	0.71	0.7	0.72
chr12:8187722-8188222_1	12	8187622	8188122	cg02467024	enh_prom	FOXJ2	0.567752	0.757142	0.18939	0.00061823	0.135375	0.62429	0.53621	0.5753	0.51724	0.58572	0.76529	0.8401	0.78186	0.7064	0.84	0.83	0.84	0.84	0.73	0.69	0.69	0.7
chr1:42801560-42802113_1	1	42801460	42801960	cg18174678	enh_prom	FOXJ3	0.332748	0.144398	-0.18835	0.00134959	0.175073	0.33724	0.41951	0.37343	0.25095	0.28261	0.12547	0.18204	0.18272	0.08515	0.35	0.33	0.31	0.3	0.14	0.09	0.12	0.13
chr1:42780140-42780640_1	1	42780040	42780540	cg17843212	enh_ins	FOXJ3	0.307406	0.463324	0.155918	0.00159765	0.185732	0.38103	0.27765	0.32434	0.27401	0.28	0.48661	0.50184	0.44826	0.37063	0.2	0.3	0.2	0.21	0.36	0.36	0.31	0.3
chr7:4754402-4755106_2	7	4754702	4755202	cg15200418	enh_prom	FOXK1	0.841676	0.492956	-0.34872	0.0222476	0.364808	0.75681	0.87069	0.83364	0.85635	0.89089	0.39068	0.75925	0.35803	0.26088	0.46	0.41	0.36	0.38	0.76	0.78	0.77	0.73
chr7:4746031-4746531_1	7	4745931	4746431	cg17083575	enh_prom	FOXK1	0.081324	0.36848	0.287156	0.0409424	0.398286	0.07375	0.08061	0.08493	0.11525	0.05208	0.43731	0.2039	0.64583	0.45445	0.27	0.28	0.21	0.22	0.51	0.51	0.5	0.51
chr7:4764743-4765243_2	7	4765043	4765543	cg14582057	enh_prom	FOXK1	0.115018	0.231952	0.116934	0.0482178	0.411358	0.11891	0.11862	0.1331	0.12194	0.08252	0.37754	0.20268	0.26915	0.1608	0.32	0.32	0.28	0.28	0.27	0.27	0.15	0.26
chr7:4807504-4807556_1	7	4807280	4807780	cg04725442;cg08625803;cg17625535	enhancer	FOXK1	0.442011	0.807228	0.365217	0.00283629	0.223059	0.578203	0.525	0.38589	0.380407	0.340557	0.894147	0.64569	0.933733	0.922747	0.946667	0.953333	0.943333	0.95	0.946667	0.943333	0.94	0.946667
chr7:4754606-4755302_2	7	4754906	4755406	cg18276112	enh_prom	FOXK1	0.811398	0.37953	-0.431868	0.00108308	0.16305	0.72853	0.8493	0.84235	0.78419	0.85262	0.35118	0.32603	0.23339	0.38203	0.39	0.37	0.29	0.29	0.76	0.76	0.74	0.73
chr7:4805943-4805943_1	7	4805693	4806193	cg00498010	insulator	FOXK1	0.354736	0.566624	0.211888	0.00477879	0.261893	0.40377	0.40703	0.32522	0.30655	0.33111	0.57423	0.69187	0.53169	0.6048	0.81	0.79	0.78	0.78	0.59	0.55	0.57	0.56
chr7:4764743-4765243_1	7	4764643	4765143	cg05117982;cg26800803;cg20349812	enh_prom	FOXK1	0.0861793	0.220125	0.133945	0.0404909	0.397392	0.08975	0.0919567	0.0980467	0.0892467	0.0618967	0.37795	0.194253	0.254307	0.147153	0.273333	0.216667	0.28	0.21	0.306667	0.306667	0.19	0.306667
chr7:4783864-4784364_2	7	4784164	4784664	cg06287775;cg13287553;cg18966819;cg00064840	enh_prom	FOXK1	0.237068	0.345118	0.10805	0.00595027	0.278057	0.26338	0.231417	0.210638	0.266327	0.213578	0.310937	0.342033	0.332093	0.433623	0.285	0.27	0.26	0.2825	0.6425	0.66	0.5975	0.655
chr7:4746431-4746931_1	7	4746331	4746831	cg09395443	enh_prom	FOXK1	0.069452	0.303232	0.23378	0.0298671	0.379846	0.06704	0.07268	0.06948	0.08968	0.04838	0.44507	0.15915	0.38836	0.41902	0.66	0.54	0.58	0.5	0.59	0.59	0.57	0.54
chr7:4746431-4746931_2	7	4746731	4747231	cg08368520;cg10982851	enh_prom	FOXK1	0.107427	0.621688	0.514261	0.0297067	0.379422	0.18314	0.098925	0.0797	0.115755	0.059615	0.8514	0.349515	0.89911	0.86444	0.925	0.89	0.92	0.905	0.845	0.855	0.81	0.84
chr7:4778589-4779239_2	7	4778889	4779389	cg23752752;cg00208274;cg01974478;cg22581896	enh_prom	FOXK1	0.080108	0.274832	0.194723	0.0305894	0.380997	0.0874925	0.085515	0.090585	0.09022	0.0467275	0.35339	0.152825	0.426615	0.325132	0.715	0.695	0.695	0.695	0.655	0.65	0.64	0.615
chr7:4778839-4779342_2	7	4779139	4779639	cg22581896;cg00208274;cg01974478	enhancer	FOXK1	0.0856813	0.329711	0.24403	0.0308683	0.381834	0.0941133	0.0921633	0.09472	0.0947633	0.0526467	0.41709	0.177003	0.516333	0.409773	0.806667	0.77	0.816667	0.803333	0.683333	0.676667	0.666667	0.656667
chr7:4746831-4747331_2	7	4747131	4747631	cg01275887	enh_prom	FOXK1	0.069644	0.651966	0.582322	0.0268445	0.374346	0.09823	0.06636	0.07523	0.09165	0.01675	0.86949	0.34238	0.96459	0.94138	0.98	0.99	0.99	0.98	0.87	0.89	0.83	0.87
chr7:4808895-4808895_1	7	4808645	4809145	cg05237718	enhancer	FOXK1	0.59701	0.8104	0.21339	0.00019476	0.0882666	0.65618	0.62612	0.58814	0.5072	0.60741	0.73994	0.84901	0.82976	0.82617	0.86	0.86	0.87	0.89	0.82	0.81	0.81	0.81
chr17:80486521-80487021_1	17	80486421	80486921	cg24770256	enh_ins	FOXK2	0.195906	0.369728	0.173822	0.0311555	0.382182	0.2009	0.20982	0.20183	0.17239	0.19459	0.42684	0.34571	0.52697	0.34855	0.85	0.88	0.86	0.87	0.11	0.22	0.16	0.13
chr17:80551350-80551850_2	17	80551650	80552150	cg23765707	enh_prom	FOXK2	0.4344	0.62892	0.19452	0.00216241	0.206586	0.35429	0.49185	0.45007	0.40723	0.46856	0.55122	0.69486	0.578	0.72469	0.76	0.79	0.77	0.8	0.73	0.72	0.71	0.71
chr14:89680793-89681293_1	14	89680693	89681193	cg05053979	enh_prom	FOXN3	0.263756	0.751404	0.487648	0.00107543	0.162746	0.33978	0.21972	0.29227	0.25615	0.21086	0.83748	0.64694	0.8862	0.84904	0.71	0.63	0.65	0.69	0.75	0.68	0.7	0.75
chr14:90006746-90006746_1	14	90006496	90006996	cg14843872	enhancer	FOXN3	0.639534	0.414148	-0.225386	0.0496704	0.413505	0.70039	0.549	0.6735	0.65233	0.62245	0.51937	0.38208	0.44158	0.12131	0.87	0.94	0.9	0.92	0.88	0.87	0.87	0.83
chr14:89804447-89804447_1	14	89804197	89804697	cg18657988	enhancer	FOXN3	0.078406	0.233892	0.155486	0.0484979	0.411722	0.06384	0.08781	0.07559	0.09979	0.065	0.43044	0.10723	0.23585	0.24622	0.51	0.6	0.46	0.6	0.48	0.54	0.57	0.51
chr14:89881576-89882076_1	14	89881476	89881976	cg00842076;cg10117831	enh_prom	FOXN3	0.069584	0.191194	0.12161	0.0393997	0.394775	0.122535	0.07648	0.078445	0.0452	0.02526	0.326395	0.110285	0.21753	0.203455	0.91	0.92	0.875	0.865	0.68	0.65	0.66	0.625
chr14:89925468-89925468_1	14	89925218	89925718	cg06719445	enhancer	FOXN3	0.861352	0.667798	-0.193554	0.00955769	0.311832	0.86076	0.86985	0.86273	0.85434	0.85908	0.63009	0.8117	0.65212	0.55855	0.37	0.35	0.24	0.28	0.82	0.84	0.84	0.79
chr13:41227732-41228232_1	13	41227632	41228132	cg10696351	enh_ins	FOXO1	0.374702	0.101666	-0.273036	0.00381049	0.244839	0.50878	0.45749	0.36258	0.28837	0.25629	0.1141	0.11661	0.12667	0.08931	0.11	0.08	0.11	0.11	0.34	0.4	0.33	0.33
chr13:41223175-41223175_1	13	41222925	41223425	cg23413567	enhancer	FOXO1	0.671348	0.479696	-0.191652	0.010524	0.31787	0.67554	0.69905	0.57205	0.71137	0.69873	0.57945	0.52212	0.37798	0.56018	0.65	0.61	0.68	0.61	0.72	0.33	0.67	0.66
chr13:41187926-41187926_1	13	41187676	41188176	cg09000385	enhancer	FOXO1	0.181632	0.50028	0.318648	0.0197855	0.361624	0.269	0.20028	0.16544	0.13765	0.13579	0.62975	0.36355	0.71142	0.56205	0.03	0	0.05	0.04	0.58	0.56	0.59	0.55
chr3:71179637-71180137_2	3	71179937	71180437	cg22076311;cg18166376;cg21836903	enh_prom	FOXP1	0.821461	0.361341	-0.460121	0.00426882	0.252543	0.836343	0.815273	0.811323	0.78698	0.857387	0.41	0.542063	0.199573	0.144963	0.08	0.0633333	0.0666667	0.0933333	0.746667	0.76	0.793333	0.723333
chr3:71628804-71629304_1	3	71628704	71629204	cg02520804	enh_prom	FOXP1	0.895962	0.735144	-0.160818	0.00743679	0.292397	0.87677	0.89202	0.89565	0.90013	0.91524	0.65066	0.72676	0.77657	0.83727	0.4	0.45	0.33	0.35	0.84	0.83	0.82	0.8
chr3:71111389-71111889_2	3	71111689	71112189	cg20525486	enh_prom	FOXP1	0.760186	0.149024	-0.611162	1.036e-05	0.033616	0.76325	0.69374	0.71969	0.81325	0.811	0.08907	0.11463	0.09553	0.13022	0.14	0.11	0.07	0.17	0.76	0.7	0.74	0.75
chr3:71179637-71180137_1	3	71179537	71180037	cg02692441;cg25809301;cg21758133;cg23067085	enh_prom	FOXP1	0.200732	0.0777835	-0.122948	0.00026357	0.0988144	0.20327	0.20627	0.2076	0.190158	0.19636	0.08739	0.078725	0.054115	0.05232	0.0475	0.0425	0.035	0.0425	0.495	0.49	0.5075	0.4575
chr3:71591429-71591429_1	3	71591179	71591679	cg20382675	enhancer	FOXP1	0.267398	0.659558	0.39216	0.0153224	0.345757	0.29708	0.38367	0.24148	0.2229	0.19186	0.85006	0.46345	0.80479	0.815	0.41	0.47	0.32	0.36	0.75	0.75	0.73	0.77
chr3:71600114-71600114_1	3	71599864	71600364	cg18267131	enhancer	FOXP1	0.84043	0.56858	-0.27185	0.0490893	0.412442	0.75331	0.81084	0.88036	0.82663	0.93101	0.51862	0.69662	0.40175	0.34377	0.9	0.86	0.89	0.88	0.91	0.86	0.91	0.9
chr3:71084634-71084634_1	3	71084384	71084884	cg18067134	enhancer	FOXP1	0.60558	0.879516	0.273936	0.00907213	0.308669	0.49305	0.62939	0.72742	0.43862	0.73942	0.90437	0.85016	0.88753	0.91928	0.56	0.6	0.45	0.49	0.84	0.84	0.82	0.79
chr3:71205277-71205277_1	3	71205027	71205527	cg22798400	enhancer	FOXP1	0.851448	0.555528	-0.29592	0.0378093	0.392862	0.84529	0.8194	0.84736	0.84334	0.90185	0.4348	0.7833	0.416	0.34412	0.76	0.73	0.72	0.72	0.62	0.63	0.6	0.58
chr3:71354892-71355392_1	3	71354792	71355292	cg12431087;cg20506347	enh_prom	FOXP1	0.731763	0.543776	-0.187987	0.0454299	0.406565	0.73552	0.520535	0.77784	0.791955	0.832965	0.5655	0.514745	0.379445	0.52383	0.135	0.17	0.15	0.14	0.625	0.625	0.605	0.63
chr3:71111389-71111889_1	3	71111289	71111789	cg25481160	enh_prom	FOXP1	0.796354	0.172026	-0.624328	3.178e-06	0.0241954	0.8222	0.84597	0.70756	0.84823	0.75781	0.1943	0.08545	0.13315	0.13308	0.68	0.62	0.59	0.59	0.7	0.7	0.62	0.66
chr3:71353806-71354306_1	3	71353706	71354206	cg08038033	enh_prom_ins	FOXP1	0.758678	0.457718	-0.30096	0.0379991	0.392935	0.80559	0.60463	0.80142	0.76308	0.81867	0.5601	0.4982	0.1796	0.29415	0.25	0.26	0.19	0.21	0.73	0.73	0.73	0.73
chr3:71293480-71293980_1	3	71293380	71293880	cg06241812;cg07278181	enh_prom	FOXP1	0.340858	0.083007	-0.257851	0.0169446	0.351774	0.454945	0.334135	0.210455	0.51945	0.185305	0.098405	0.07111	0.086665	0.079465	0.815	0.82	0.835	0.81	0.72	0.72	0.7	0.695
chr3:71127516-71127516_1	3	71127266	71127766	cg23830205	enhancer	FOXP1	0.087492	0.57405	0.486558	0.0230763	0.367374	0.12507	0.10233	0.11274	0.0415	0.05582	0.68694	0.37457	0.82679	0.84019	0.87	0.9	0.9	0.87	0.87	0.88	0.88	0.87
chr6:41528402-41529145_2	6	41528702	41529202	cg20847580;cg20046343	enh_prom	FOXP4	0.485018	0.364218	-0.1208	0.0196209	0.361404	0.491	0.533095	0.457885	0.47696	0.46615	0.425395	0.24956	0.439495	0.34864	0.035	0.025	0.025	0.025	0.58	0.615	0.54	0.535
chr6:41528245-41528902_2	6	41528545	41529045	cg20847580;cg18912520;cg20046343	enh_prom	FOXP4	0.456801	0.353915	-0.102886	0.0260048	0.373209	0.466873	0.501387	0.42973	0.45471	0.431307	0.382193	0.25148	0.44289	0.340973	0.0266667	0.0166667	0.02	0.02	0.556667	0.606667	0.51	0.513333
chr10:14099154-14099154_1	10	14098904	14099404	cg06858087	enhancer	FRMD4A	0.691892	0.362232	-0.32966	0.0366972	0.391254	0.69582	0.74296	0.59844	0.72898	0.69326	0.52697	0.09501	0.56669	0.52369	0.91	0.94	0.94	0.88	0.4	0.41	0.37	0.36
chr10:14372431-14372913_1	10	14372331	14372831	cg20344448;cg05755354	enhancer	FRMD4A	0.076914	0.23398	0.157066	0.0207183	0.364384	0.125775	0.080625	0.068725	0.0692	0.040245	0.27694	0.1786	0.23488	0.370055	0.78	0.76	0.805	0.805	0.65	0.65	0.585	0.54
chr10:13788657-13788657_1	10	13788407	13788907	cg23584734	enhancer	FRMD4A	0.151634	0.538184	0.38655	0.0459962	0.407513	0.14727	0.26689	0.13971	0.09737	0.10693	0.75067	0.27375	0.77917	0.74667	0.8	0.8	0.82	0.84	0.84	0.86	0.86	0.86
chr10:13981154-13981154_1	10	13980904	13981404	cg23556574	enhancer	FRMD4A	0.443622	0.677918	0.234296	0.00708977	0.289688	0.48154	0.55403	0.42987	0.30028	0.45239	0.76609	0.50789	0.78286	0.6424	0.79	0.77	0.75	0.8	0.56	0.69	0.71	0.55
chr10:13858592-13858592_1	10	13858342	13858842	cg25932446	enhancer	FRMD4A	0.144142	0.598752	0.45461	0.0132914	0.334453	0.17306	0.17467	0.12427	0.15347	0.09524	0.78011	0.47988	0.68193	0.81929	0.82	0.85	0.88	0.78	0.38	0.4	0.38	0.41
chr10:14188049-14188049_1	10	14187799	14188299	cg06339003	enhancer	FRMD4A	0.851262	0.623466	-0.227796	0.0407454	0.397936	0.78909	0.82763	0.88035	0.86299	0.89625	0.68448	0.71919	0.56903	0.34908	0.88	0.87	0.89	0.9	0.27	0.35	0.41	0.47
chr10:13987636-13987636_1	10	13987386	13987886	cg23443098	enhancer	FRMD4A	0.50095	0.865882	0.364932	0.00061614	0.135212	0.35305	0.4985	0.63235	0.42693	0.59392	0.88429	0.92224	0.91776	0.88304	0.74	0.7	0.77	0.75	0.51	0.59	0.57	0.46
chr10:14014419-14014651_1	10	14014285	14014785	cg00551146;cg20179726;cg01267150;cg04819048;cg05163663	enhancer	FRMD4A	0.54795	0.668889	0.120938	0.00684532	0.286786	0.553344	0.508888	0.556442	0.609744	0.511334	0.664802	0.66729	0.762518	0.650366	0.754	0.73	0.77	0.744	0.288	0.326	0.264	0.308
chr10:14002394-14002394_1	10	14002144	14002644	cg27572370	enhancer	FRMD4A	0.797338	0.365252	-0.432086	0.0148274	0.343523	0.82371	0.70255	0.8575	0.73617	0.86676	0.38556	0.45486	0.09741	0.16936	0.64	0.3	0.68	0.32	0.23	0.22	0.22	0.22
chr10:13890043-13890043_1	10	13889793	13890293	cg00593298	enhancer	FRMD4A	0.098396	0.43968	0.341284	0.0340006	0.387296	0.17392	0.10432	0.07933	0.1061	0.02831	0.62435	0.24418	0.5056	0.69648	0.43	0.47	0.39	0.44	0.1	0.14	0.12	0.13
chr3:69338562-69338562_1	3	69338312	69338812	cg18605120	enhancer	FRMD4B	0.871242	0.678938	-0.192304	0.036373	0.391024	0.84825	0.8824	0.86218	0.87769	0.88569	0.48107	0.79298	0.61896	0.67398	0.9		0.93	0.91	0.39	0.57	0.38	0.42
chr3:69434742-69435242_1	3	69434642	69435142	cg02519681;cg01998750	enh_prom	FRMD4B	0.315704	0.19332	-0.122384	0.031287	0.382355	0.31826	0.31388	0.31079	0.34218	0.29341	0.12093	0.23495	0.094505	0.21294	0.05	0.055	0.055	0.055	0.18	0.275	0.34	0.1
chr3:69249026-69249526_1	3	69248926	69249426	cg16154857	enh_prom	FRMD4B	0.876906	0.596476	-0.28043	0.0450816	0.405995	0.85592	0.84484	0.87172	0.87922	0.93283	0.36262	0.78363	0.62107	0.38182	0.47	0.4	0.49	0.45	0.23	0.25	0.2	0.19
chr15:44373754-44373754_1	15	44373504	44374004	cg18012556	enhancer	FRMD5	0.845924	0.642612	-0.203312	0.0394971	0.394896	0.84846	0.78718	0.82213	0.86819	0.90366	0.70428	0.38824	0.65689	0.80368	0.87	0.87	0.9	0.89	0.57	0.69	0.69	0.61
chr15:44250851-44250851_1	15	44250601	44251101	cg19991512	enhancer	FRMD5	0.561076	0.380984	-0.180092	0.00737971	0.291969	0.56932	0.5815	0.57725	0.51532	0.56199	0.43921	0.45063	0.28497	0.28879	0.73	0.63	0.66	0.63	0.38	0.38	0.38	0.37
chr14:52182702-52182702_1	14	52182452	52182952	cg09987240	enhancer	FRMD6	0.459574	0.695368	0.235794	0.00215482	0.206359	0.51674	0.41281	0.41921	0.58347	0.36564	0.71479	0.61032	0.73755	0.79264	0.79	0.76	0.79	0.78	0.78	0.76	0.74	0.76
chr14:52142383-52142383_1	14	52142133	52142633	cg07431973	enhancer	FRMD6	0.077696	0.466906	0.38921	0.0254561	0.372374	0.11012	0.093	0.08265	0.06394	0.03877	0.79443	0.37805	0.65176	0.34106	0.69	0.63	0.75	0.7	0.23	0.2	0.2	0.17
chr14:52007174-52007174_1	14	52006924	52007424	cg02275040	enhancer	FRMD6	0.160608	0.587558	0.42695	0.0344892	0.38807	0.16334	0.25456	0.22315	0.05402	0.10797	0.7887	0.39656	0.83881	0.78004	0.91	0.92	0.91	0.92	0.64	0.52	0.54	0.57
chr14:51974848-51974848_1	14	51974598	51975098	cg09841842	enhancer	FRMD6	0.165018	0.390002	0.224984	0.0142373	0.339884	0.16163	0.18372	0.19328	0.18655	0.09991	0.52278	0.24733	0.44986	0.46961	0.54	0.61	0.62	0.21	0.75	0.75	0.76	0.75
chr13:32780062-32780062_1	13	32779812	32780312	cg22708087	enhancer	FRY	0.750372	0.344788	-0.405584	0.013802	0.337593	0.72602	0.84649	0.71222	0.69078	0.77635	0.17399	0.55555	0.14644	0.22539	0.86	0.81	0.87	0.85	0.58	0.61	0.57	0.55
chr13:32634615-32634615_1	13	32634365	32634865	cg18937934	enhancer	FRY	0.878336	0.642674	-0.235662	0.0462819	0.407888	0.86346	0.8526	0.87287	0.89392	0.90883	0.62746	0.77764	0.46623	0.46301	0.88	0.89	0.9	0.89	0.72	0.76	0.71	0.68
chr4:48655751-48656251_1	4	48655651	48656151	cg10374564	enh_prom	FRYL	0.812094	0.426352	-0.385742	0.0215439	0.364433	0.82491	0.69052	0.80353	0.87735	0.86416	0.4962	0.59552	0.17407	0.16657	0.86	0.82	0.91	0.9	0.76	0.77	0.77	0.76
chr4:48754703-48755203_1	4	48754603	48755103	cg22152446	enh_ins	FRYL	0.339208	0.58236	0.243152	0.0121505	0.326613	0.43744	0.39186	0.31868	0.28216	0.2659	0.71328	0.43416	0.66021	0.66882	0.43	0.44	0.32	0.33	0.8	0.79	0.78	0.78
chr19:677645-678145_1	19	677545	678045	cg27377632	enh_prom	FSTL3	0.292536	0.582316	0.28978	0.00607293	0.278936	0.28098	0.3828	0.26987	0.32532	0.20371	0.7189	0.45553	0.73552	0.55073	0.93	0.91	0.91	0.89	0.35	0.34	0.36	0.38
chr19:675290-675790_1	19	675190	675690	cg05304405;cg23260026;cg16825133	enh_prom	FSTL3	0.350297	0.481641	0.131345	0.0141748	0.339715	0.402193	0.370123	0.382237	0.262467	0.334463	0.49854	0.427837	0.517337	0.575367	0.59	0.556667	0.61	0.566667	0.48	0.32	0.27	0.28
chr19:675690-676190_1	19	675590	676090	cg16825133;cg05304405	enh_prom	FSTL3	0.252004	0.397714	0.14571	0.0160029	0.348437	0.305285	0.266255	0.286395	0.20065	0.201435	0.447785	0.32521	0.3798	0.521325	0.565	0.545	0.57	0.555	0.465	0.265	0.235	0.235
chr1:24195331-24195907_2	1	24195631	24196131	cg04160030	enh_prom	FUCA1	0.661672	0.313256	-0.348416	0.0015351	0.182725	0.48874	0.83679	0.62199	0.7042	0.65664	0.28676	0.27224	0.3454	0.19442	0.67	0.73	0.79	0.71	0.32	0.29	0.37	0.23
chr1:24195331-24195907_1	1	24195231	24195731	cg04160030;cg10953003	enh_prom	FUCA1	0.506753	0.26631	-0.240443	0.00162949	0.186682	0.40573	0.60527	0.47558	0.543805	0.50338	0.237065	0.298605	0.2405	0.16108	0.52	0.565	0.68	0.565	0.35	0.325	0.39	0.285
chr6:112081102-112081538_2	6	112081402	112081902	cg02816367;cg08061598	enhancer	FYN	0.161143	0.530434	0.369291	0.0216403	0.364546	0.19421	0.19578	0.17157	0.14769	0.096465	0.742975	0.32842	0.601685	0.730745	0.32	0.33	0.34	0.325	0.745	0.76	0.77	0.735
chr6:112154331-112154831_1	6	112154231	112154731	cg12636607	enh_prom	FYN	0.326444	0.614228	0.287784	0.00455063	0.25759	0.40017	0.35165	0.36736	0.25085	0.26219	0.78814	0.66628	0.63553	0.53095	0.75	0.84	0.83	0.8	0.84	0.8	0.87	0.81
chr6:112081102-112081538_1	6	112081002	112081502	cg02816367;cg08130572	enhancer	FYN	0.07039	0.431113	0.360723	0.0266929	0.374154	0.07443	0.065405	0.08405	0.08423	0.043835	0.608435	0.22665	0.536265	0.652675	0.16	0.165	0.14	0.17	0.59	0.61	0.585	0.54
chr6:111984120-111984620_1	6	111984020	111984520	cg14482998	enh_prom	FYN	0.21675	0.600988	0.384238	0.0215963	0.364433	0.35831	0.2482	0.18832	0.1243	0.16462	0.60748	0.47152	0.86988	0.79483	0.42	0.58	0.46	0.42	0.78	0.71	0.77	0.69
chr6:112033832-112033832_1	6	112033582	112034082	cg00801571	enhancer	FYN	0.6192	0.385576	-0.233624	0.00596499	0.278342	0.61476	0.65144	0.59595	0.59877	0.63508	0.30243	0.46455	0.27971	0.36334	0.81	0.75	0.81	0.79	0.24	0.23	0.27	0.25
chr11:77939240-77939740_1	11	77939140	77939640	cg07780377	enh_ins	GAB2	0.407826	0.620874	0.213048	0.00326914	0.23455	0.42404	0.40002	0.45138	0.34974	0.41395	0.66139	0.55268	0.64071	0.73421	0.38	0.4	0.32	0.34	0.49	0.49	0.43	0.52
chr11:78129588-78130088_2	11	78129888	78130388	cg11081272	enh_prom	GAB2	0.683132	0.149432	-0.5337	0.00023896	0.0955606	0.748	0.66727	0.66891	0.65585	0.67563	0.30919	0.1202	0.04275	0.04774	0.95	0.94	0.95	0.93	0.79	0.72	0.74	0.74
chr6:29594730-29595281_1	6	29594630	29595130	cg23732781;cg25642476;cg21879791;cg21100518	enh_prom	GABBR1	0.166159	0.334426	0.168267	0.0169676	0.351932	0.172525	0.158895	0.20387	0.127633	0.167873	0.407168	0.22486	0.441092	0.363932	0.5775	0.59	0.5925	0.53	0.3625	0.4425	0.3925	0.33
chr6:29594730-29595281_2	6	29595030	29595530	cg05812266	enh_prom	GABBR1	0.101364	0.212962	0.111598	0.0263395	0.373667	0.11929	0.10606	0.11286	0.07269	0.09592	0.31017	0.13111	0.23889	0.23938	0.58	0.61	0.61	0.56	0.48	0.37	0.38	0.28
chr15:49462018-49462518_1	15	49461918	49462418	cg25860737;cg08036668;cg23000765;cg19584346;cg05118636;cg18736186;cg10470524	enh_prom	GALK2	0.103291	0.205896	0.102605	0.0186043	0.358389	0.128957	0.0975314	0.111184	0.0963629	0.0824186	0.287499	0.172149	0.237509	0.208089	0.232857	0.212857	0.241429	0.235714	0.214286	0.177143	0.208571	0.214286
chr15:49563246-49563246_1	15	49562996	49563496	cg11935459	enhancer	GALK2	0.810224	0.284744	-0.52548	0.00600766	0.27882	0.69517	0.88996	0.82665	0.7496	0.88974	0.21697	0.36302	0.09256	0.08351	0.86	0.89	0.87	0.9	0.9	0.9	0.9	0.92
chr15:49606228-49606228_1	15	49605978	49606478	cg10156207	enhancer	GALK2	0.540116	0.87555	0.335434	0.00223941	0.209494	0.48971	0.60209	0.5952	0.33967	0.67391	0.8733	0.91259	0.90829	0.76564	0.93	0.97	0.95	0.93	0.93	0.93	0.95	0.93
chr5:153667063-153667063_1	5	153666813	153667313	cg11208869	enhancer	GALNT10	0.884724	0.60525	-0.279474	0.0464805	0.408528	0.83272	0.90307	0.89158	0.87406	0.92219	0.39555	0.79773	0.48901	0.4579	0.92	0.89	0.9	0.91	0.77	0.81	0.8	0.83
chr5:153599583-153599583_1	5	153599333	153599833	cg16319535	enhancer	GALNT10	0.517418	0.797084	0.279666	0.00523897	0.267642	0.71511	0.43713	0.46034	0.4904	0.48411	0.86303	0.63373	0.8969	0.88651	0.88	0.91	0.88	0.9	0.82	0.83	0.79	0.82
chr5:153618165-153618165_1	5	153617915	153618415	cg26303737	enhancer	GALNT10	0.22251	0.429428	0.206918	0.00450354	0.256713	0.28616	0.22171	0.23815	0.19742	0.16911	0.5418	0.36747	0.44916	0.48049	0.78	0.8	0.79	0.79	0.66	0.68	0.63	0.61
chr5:153714203-153714203_1	5	153713953	153714453	cg10908447	enhancer	GALNT10	0.272726	0.65275	0.380024	0.00103291	0.160489	0.33374	0.29927	0.26233	0.22668	0.24161	0.7916	0.60831	0.70359	0.684	0.88	0.88	0.87	0.89	0.68	0.66	0.68	0.64
chr5:153784605-153785252_2	5	153784905	153785405	cg00408567;cg26013791	enh_prom_ins	GALNT10	0.131208	0.299296	0.168088	0.0202322	0.363002	0.20816	0.099605	0.14418	0.1212	0.082895	0.390525	0.18398	0.34943	0.38852	0.255	0.25	0.22	0.24	0.175	0.17	0.145	0.14
chr9:101568725-101569503_3	9	101569425	101569925	cg22447839;cg05593325	enh_prom_ins	GALNT12	0.064564	0.20995	0.145386	0.0341058	0.387304	0.07808	0.063795	0.084035	0.05871	0.0382	0.29917	0.12582	0.243865	0.305025	0.135	0.115	0.125	0.11	0.18	0.17	0.155	0.155
chr9:101570453-101570953_1	9	101570353	101570853	cg14400354	enh_prom	GALNT12	0.524086	0.286126	-0.23796	0.00031359	0.104194	0.51306	0.59634	0.48877	0.53051	0.49175	0.22615	0.21853	0.37305	0.33328	0.22	0.26	0.2	0.16	0.69	0.67	0.59	0.57
chr1:230387268-230387268_1	1	230387018	230387518	cg15723468	enhancer	GALNT2	0.233374	0.696454	0.46308	0.00068743	0.140865	0.26837	0.35408	0.23468	0.15434	0.1554	0.76019	0.70749	0.78127	0.79246	0.76	0.75	0.81	0.79	0.83	0.83	0.85	0.79
chr1:230413174-230413174_1	1	230412924	230413424	cg16517298	enhancer	GALNT2	0.441952	0.63741	0.195458	0.0145178	0.34174	0.56773	0.4374	0.43104	0.42141	0.35218	0.69219	0.65751	0.78473	0.53505	0.52	0.45	0.47	0.49	0.45	0.5	0.46	0.41
chr1:230301268-230301268_1	1	230301018	230301518	cg20989443	enhancer	GALNT2	0.869616	0.664084	-0.205532	0.0335968	0.386395	0.86005	0.8857	0.84027	0.85678	0.90528	0.6642	0.73687	0.54225	0.50933	0.86	0.85	0.87	0.87	0.83	0.83	0.82	0.78
chr1:230406371-230406371_1	1	230406121	230406621	cg23936766	enhancer	GALNT2	0.617396	0.263202	-0.354194	0.0114133	0.323043	0.62486	0.55665	0.61532	0.64181	0.64834	0.09905	0.2242	0.14463	0.28109	0.11	0.14	0.08	0.11	0.65	0.66	0.68	0.63
chr4:174158959-174158959_1	4	174158709	174159209	cg23617042	enhancer	GALNT7	0.661796	0.879014	0.217218	0.00123833	0.170547	0.70261	0.67132	0.6455	0.54316	0.74639	0.92439	0.94152	0.89842	0.82555	0.9	0.9	0.92	0.92	0.8	0.82	0.82	0.79
chr4:174173455-174173455_1	4	174173205	174173705	cg24556382	enhancer	GALNT7	0.654144	0.312672	-0.341472	0.00268658	0.21867	0.58182	0.62441	0.75916	0.60368	0.70165	0.43323	0.26005	0.33196	0.43546	0.6	0.65	0.67	0.66	0.68	0.66	0.63	0.56
chr4:174092212-174092712_1	4	174092112	174092612	cg24308604	enh_prom	GALNT7	0.195518	0.399994	0.204476	0.0379447	0.392935	0.22015	0.22072	0.22637	0.15555	0.1548	0.37353	0.30028	0.62618	0.46413	0.17	0.17	0.08	0.07	0.3	0.38	0.26	0.29
chr3:128209522-128210156_2	3	128209822	128210322	cg07841173;cg22801992	enh_prom	GATA2	0.044167	0.245213	0.201046	0.0197081	0.361622	0.05161	0.04952	0.048115	0.043545	0.028045	0.291245	0.19015	0.326715	0.355725	0.175	0.19	0.18	0.165	0.56	0.43	0.5	0.44
chr3:128200496-128200996_1	3	128200396	128200896	cg04535236;cg15038286	enh_prom	GATA2	0.430418	0.629244	0.198826	0.0263141	0.373608	0.497335	0.427735	0.446075	0.307405	0.47354	0.539385	0.66868	0.44313	0.75273	0.735	0.66	0.69	0.675	0.685	0.64	0.625	0.655
chr3:128208556-128212476_5	3	128210056	128210556	cg03839949;cg07841173	promoter	GATA2	0.04282	0.270267	0.227447	0.0257505	0.372733	0.04258	0.047155	0.050685	0.04568	0.028	0.339	0.17575	0.37582	0.401575	0.205	0.22	0.205	0.195	0.58	0.465	0.54	0.475
chr3:128208556-128212476_7	3	128210856	128211356	cg19759549;cg25772723;cg22978620	promoter	GATA2	0.04227	0.153828	0.111558	0.0173424	0.353438	0.0497233	0.0453433	0.04875	0.04227	0.0252633	0.22897	0.114793	0.17648	0.18492	0.07	0.0666667	0.05	0.0566667	0.496667	0.383333	0.433333	0.353333
chr3:128204747-128205247_2	3	128205047	128205547	cg07263393;cg08755743	enh_prom	GATA2	0.046692	0.313755	0.267063	0.0275634	0.375279	0.056785	0.044125	0.051135	0.047695	0.03372	0.44297	0.15617	0.41426	0.46514	0.235	0.22	0.22	0.19	0.395	0.34	0.35	0.455
chr3:128209522-128210156_1	3	128209422	128209922	cg00241663	enh_prom	GATA2	0.058248	0.306218	0.24797	0.0297358	0.379496	0.07741	0.07285	0.07202	0.04782	0.02114	0.32233	0.22872	0.51018	0.40275	0.17	0.19	0.16	0.17	0.61	0.46	0.52	0.45
chr3:128203164-128203664_1	3	128203064	128203564	cg07195926	enh_prom	GATA2	0.040154	0.271876	0.231722	0.0338633	0.387101	0.0331	0.03954	0.04726	0.04789	0.03298	0.45374	0.15227	0.41064	0.2719	0.27	0.28	0.17	0.22	0.78	0.74	0.74	0.72
chr3:128203947-128204447_1	3	128203847	128204347	cg22915582	enh_prom	GATA2	0.04963	0.23809	0.18846	0.0217688	0.364808	0.06259	0.0468	0.05439	0.05263	0.03174	0.3628	0.16161	0.25737	0.32649	0.16	0.13	0.13	0.12	0.08	0.08	0.07	0.08
chr3:128202476-128202976_1	3	128202376	128202876	cg01518889	enh_prom	GATA2	0.112694	0.271312	0.158618	0.026838	0.374334	0.16976	0.09872	0.13554	0.10955	0.0499	0.27321	0.18789	0.29295	0.43836	0.05	0.04	0.03	0.05	0.77	0.77	0.75	0.72
chr3:128204347-128204847_2	3	128204647	128205147	cg06796779;cg01102073;cg06115614	enh_prom	GATA2	0.06507	0.474548	0.409478	0.0215493	0.364433	0.0695	0.0773167	0.0761833	0.0712267	0.0311233	0.63875	0.297327	0.613843	0.699543	0.413333	0.336667	0.373333	0.33	0.71	0.65	0.623333	0.67
chr8:11597172-11597251_1	8	11596962	11597462	cg13293535;cg04880278	promoter	GATA4	0.758733	0.476804	-0.281929	0.00209893	0.204268	0.73846	0.65943	0.78713	0.753575	0.85507	0.45308	0.50113	0.391045	0.384115	0.685	0.495	0.565	0.58	0.28	0.39	0.335	0.27
chr8:11560299-11563023_8	8	11562999	11563499	cg24738627	promoter	GATA4	0.318234	0.146818	-0.171416	0.0185263	0.358286	0.4453	0.35989	0.30897	0.22173	0.25528	0.16598	0.10767	0.07831	0.07758	0.19	0.21	0.19	0.2	0.15	0.19	0.19	0.14
chr8:11578850-11579013_1	8	11578682	11579182	cg16816874;cg03579045	promoter	GATA4	0.742	0.428036	-0.313964	0.0287429	0.378104	0.701815	0.79766	0.73533	0.661055	0.81414	0.43707	0.6135	0.255755	0.169435	0.665	0.64	0.625	0.675	0.445	0.43	0.515	0.4
chr8:11577508-11578008_1	8	11577408	11577908	cg00412675	enh_prom	GATA4	0.857864	0.509368	-0.348496	0.0389662	0.394361	0.80521	0.87915	0.87671	0.81913	0.90912	0.54392	0.71952	0.24527	0.24059	0.7			0.75	0.67	0.75	0.67	0.57
chr8:11560299-11563023_7	8	11562599	11563099	cg03007522;cg24738627	promoter	GATA4	0.224602	0.107343	-0.117259	0.0414093	0.399155	0.313035	0.259185	0.223585	0.170695	0.15651	0.101635	0.09567	0.042875	0.045335	0.11	0.145	0.105	0.115	0.245	0.32	0.225	0.175
chr18:19752103-19752603_1	18	19752003	19752503	cg24753061;cg14439622;cg09507790	enh_prom	GATA6	0.872878	0.422532	-0.450346	0.0255407	0.372389	0.857495	0.87774	0.853485	0.866275	0.909395	0.219885	0.636245	0.18118	0.24868	0.38	0.425	0.36	0.345	0.605	0.645	0.505	0.49
chr18:19756482-19756982_2	18	19756782	19757282	cg12615165	enh_prom	GATA6	0.96921	0.404266	-0.564944	0.00966066	0.311976	0.96184	0.96576	0.96203	0.97409	0.98233	0.26445	0.5604	0.09137	0.3181	0.07	0.06	0.04	0.04	0.32	0.28	0.36	0.34
chr18:19753070-19753570_2	18	19753370	19753870	cg16204205	enh_prom	GATA6	0.900788	0.491988	-0.4088	0.0450654	0.405946	0.89667	0.8386	0.9133	0.91643	0.93894	0.15649	0.77915	0.30471	0.33696	0.77	0.81	0.8	0.76	0.59	0.73	0.61	0.55
chr18:19752103-19752603_2	18	19752403	19752903	cg19177125	enh_prom	GATA6	0.907378	0.40964	-0.497738	0.0212811	0.364428	0.88981	0.89585	0.89118	0.90549	0.95456	0.13906	0.58662	0.21727	0.24638	0.79	0.8	0.75	0.74	0.74	0.75	0.75	0.73
chr18:19756482-19756982_1	18	19756382	19756882	cg27592331;cg12615165	enh_prom	GATA6	0.914948	0.382044	-0.532904	0.0195396	0.360935	0.902765	0.91073	0.892915	0.916525	0.951805	0.190775	0.591875	0.075785	0.2214	0.06	0.075	0.045	0.06	0.25	0.215	0.28	0.27
chr6:53388842-53388842_1	6	53388592	53389092	cg14029170	enhancer	GCLC	0.490716	0.678904	0.188188	0.0165493	0.350071	0.40306	0.5029	0.46091	0.64663	0.44008	0.66536	0.53767	0.7855	0.7706	0.83	0.76	0.76	0.79	0.51	0.52	0.47	0.48
chr6:53362240-53362240_1	6	53361990	53362490	cg21613175	enhancer	GCLC	0.103308	0.442188	0.33888	0.0189559	0.359037	0.11913	0.10483	0.11231	0.13109	0.04918	0.64373	0.31501	0.57027	0.52691	0.85	0.85	0.85	0.86	0.79	0.75	0.8	0.77
chr5:179740493-179741182_1	5	179740393	179740893	cg23221052	enh_prom	GFPT2	0.839878	0.589802	-0.250076	0.00314592	0.230642	0.78025	0.85963	0.87414	0.74559	0.93978	0.75542	0.59412	0.49147	0.50983	0.52	0.32	0.7	0.4	0.32	0.28	0.29	0.44
chr5:179740493-179741182_2	5	179740793	179741293	cg13944838;cg23248424;cg02891314	enh_prom	GFPT2	0.888441	0.636851	-0.251591	0.00188534	0.195598	0.855987	0.9316	0.881097	0.824103	0.94942	0.737297	0.692423	0.53443	0.534723	0.57	0.403333	0.77	0.466667	0.336667	0.316667	0.343333	0.516667
chr7:100285650-100285913_1	7	100285532	100286032	cg21638357;cg09262732;cg05922723	enhancer	GIGYF1	0.216586	0.535544	0.318958	0.0282222	0.377167	0.223593	0.23302	0.202907	0.24133	0.18208	0.67131	0.35405	0.722007	0.672477	0.783333	0.776667	0.786667	0.773333	0.85	0.833333	0.843333	0.83
chr7:100286908-100287481_1	7	100286808	100287308	cg22614400;cg12145783	enhancer	GIGYF1	0.621419	0.755247	0.133828	0.00099369	0.158676	0.680665	0.578965	0.572375	0.63257	0.64252	0.73511	0.79776	0.761245	0.72912	0.775	0.755	0.8	0.79	0.765	0.785	0.75	0.755
chr13:20768307-20769016_1	13	20768207	20768707	cg07921371;cg15335418;cg10939579;cg26883974;cg00347757;cg05850327	enh_prom	GJB2	0.489668	0.252732	-0.236936	0.004254	0.252543	0.588176	0.612726	0.431206	0.3961	0.42013	0.36176	0.217632	0.14544	0.229934	0.114	0.092	0.068	0.086	0.25	0.298	0.258	0.206
chr13:20767716-20768407_2	13	20768016	20768516	cg05850327;cg10939579;cg15335418;cg13528344	enh_prom	GJB2	0.38804	0.204384	-0.183656	0.0144429	0.341471	0.497793	0.50497	0.295823	0.347173	0.29444	0.302403	0.109973	0.174807	0.213207	0.123333	0.09	0.0566667	0.0733333	0.3	0.393333	0.323333	0.25
chr13:20765948-20766448_1	13	20765848	20766348	cg07569385;cg11054936	enh_prom	GJB2	0.734922	0.540879	-0.194043	0.0459391	0.407415	0.764045	0.76137	0.68719	0.73227	0.729735	0.414915	0.78047	0.465845	0.43675	0.28	0.31	0.255	0.245	0.34	0.32	0.31	0.315
chr13:20767507-20768216_2	13	20767807	20768307	cg09195389;cg09219142;cg05850327;cg13528344	enh_prom	GJB2	0.35441	0.210079	-0.144331	0.00804725	0.298776	0.42573	0.424135	0.31716	0.317462	0.287562	0.291325	0.12693	0.174012	0.204065	0.0775	0.08	0.055	0.065	0.3	0.3725	0.375	0.2975
chr13:20768116-20768807_2	13	20768416	20768916	cg00347757;cg07921371;cg26883974	enh_prom	GJB2	0.530367	0.274581	-0.255785	0.00431226	0.253511	0.626543	0.641313	0.502703	0.404257	0.477017	0.378037	0.303003	0.133977	0.20157	0.0866667	0.0833333	0.0733333	0.0866667	0.16	0.21	0.183333	0.16
chr1:228337017-228337581_2	1	228337317	228337817	cg08228672;cg10950111;cg07103618	enh_prom	GJC2	0.158234	0.276858	0.118624	0.0218264	0.364808	0.16757	0.181337	0.170333	0.151947	0.119983	0.36484	0.18629	0.21758	0.335177	0.87	0.84	0.84	0.84	0.29	0.27	0.293333	0.316667
chr1:228337017-228337581_1	1	228336917	228337417	cg10950111;cg24052475;cg01789576;cg07103618	enh_prom	GJC2	0.099206	0.230678	0.131471	0.0323505	0.384617	0.11612	0.134945	0.098665	0.09095	0.05535	0.328555	0.14086	0.164043	0.335842	0.8375	0.8025	0.82	0.8225	0.26	0.2225	0.2325	0.27
chr2:121577915-121578415_1	2	121577815	121578315	cg14270760	enh_prom	GLI2	0.192544	0.380918	0.188374	0.0155326	0.347039	0.17222	0.2851	0.20004	0.13726	0.1681	0.51394	0.48829	0.31801	0.31576	0.86	0.94	0.91	0.9	0.55	0.66	0.64	0.61
chr2:121631710-121631710_1	2	121631460	121631960	cg21133992	enhancer	GLI2	0.910692	0.758546	-0.152146	0.0492117	0.412555	0.89267	0.91048	0.87519	0.91964	0.95548	0.72786	0.83155	0.62871	0.67198	0.89	0.85	0.86	0.86	0.74	0.77	0.78	0.65
chr7:42265517-42265817_1	7	42265417	42265917	cg10055593;cg15078211	enhancer	GLI3	0.686275	0.816852	0.130577	0.0412122	0.398775	0.598135	0.74583	0.74768	0.5699	0.76983	0.8195	0.90296	0.870265	0.756805	0.745	0.71	0.73	0.72	0.585	0.56	0.56	0.56
chr7:42107777-42107777_1	7	42107527	42108027	cg20671274	enhancer	GLI3	0.444376	0.76892	0.324544	0.00376679	0.24455	0.45704	0.56766	0.38683	0.45731	0.35304	0.82137	0.5599	0.88235	0.89089	0.87	0.87	0.95	0.9	0.84	0.79	0.86	0.8
chr9:4083904-4083904_1	9	4083654	4084154	cg14641122	enhancer	GLIS3	0.746144	0.378492	-0.367652	0.00925236	0.310382	0.79247	0.68387	0.68428	0.8322	0.7379	0.51404	0.51881	0.16755	0.17754	0.73	0.69	0.71	0.74	0.62	0.68	0.7	0.67
chr9:4294020-4294020_1	9	4293770	4294270	cg13573115	enhancer	GLIS3	0.163872	0.596674	0.432802	0.0380987	0.39304	0.10431	0.16057	0.20687	0.24547	0.10214	0.77783	0.33302	0.89526	0.80355	0.92	0.91	0.91	0.93	0.33	0.3	0.32	0.36
chr6:1871551-1871551_1	6	1871301	1871801	cg25936567	enhancer	GMDS	0.357372	0.621736	0.264364	0.0112236	0.321441	0.48396	0.37266	0.39829	0.30556	0.22639	0.71244	0.63987	0.7492	0.62553	0.93	0.92	0.93	0.94	0.74	0.78	0.78	0.77
chr6:1624164-1624786_2	6	1624464	1624964	cg27478313	enh_prom	GMDS	0.404764	0.219254	-0.18551	0.00295655	0.224704	0.51434	0.44941	0.36694	0.3762	0.31693	0.22061	0.26947	0.15943	0.17877	0.14	0.11	0.08	0.09	0.71	0.72	0.64	0.6
chr6:1873090-1873690_2	6	1873390	1873890	cg03058444	enh_prom	GMDS	0.749986	0.477786	-0.2722	0.0120033	0.325888	0.69371	0.75517	0.77259	0.72049	0.80797	0.57097	0.25814	0.51357	0.41309	0.92	0.91	0.92	0.9	0.74	0.74	0.73	0.71
chr6:1833916-1833916_1	6	1833666	1834166	cg26807095	enhancer	GMDS	0.146724	0.363658	0.216934	0.0249189	0.371408	0.20449	0.15266	0.1496	0.12002	0.10685	0.59222	0.31335	0.35607	0.35544	0.78	0.79	0.83	0.81	0.64	0.63	0.65	0.64
chr6:1624164-1624786_1	6	1624064	1624564	cg27095915;cg07515565	enh_prom	GMDS	0.896991	0.744768	-0.152223	0.0190227	0.359646	0.907545	0.922785	0.8686	0.853985	0.93204	0.69128	0.74829	0.829665	0.616135	0.745	0.69	0.605	0.575	0.83	0.83	0.78	0.645
chr6:1768004-1768004_1	6	1767754	1768254	cg26546884	enhancer	GMDS	0.089288	0.248982	0.159694	0.0244777	0.370893	0.11544	0.07693	0.11773	0.09176	0.04458	0.34347	0.24745	0.34056	0.22586	0.92	0.92	0.9	0.93	0.26	0.26	0.26	0.23
chr6:2197772-2197772_1	6	2197522	2198022	cg27215185	enhancer	GMDS	0.124978	0.52962	0.404642	5.872e-05	0.0562614	0.11238	0.19677	0.13947	0.09324	0.08303	0.57261	0.52333	0.5915	0.57175	0.6	0.58	0.55	0.52	0.54	0.53	0.51	0.47
chr6:2021942-2021942_1	6	2021692	2022192	cg11608390	enhancer	GMDS	0.509054	0.337476	-0.171578	0.0105576	0.318073	0.38078	0.44571	0.57811	0.55716	0.58351	0.38734	0.39456	0.27237	0.25889	0.74	0.76	0.74	0.73	0.61	0.63	0.59	0.54
chr6:16239436-16240034_1	6	16239336	16239836	cg10768391;cg20001791	enh_prom	GMPR	0.315488	0.118949	-0.196539	0.00252495	0.215498	0.32776	0.265045	0.32855	0.35935	0.296735	0.110985	0.089085	0.05011	0.093105	0.23	0.27	0.18	0.195	0.145	0.12	0.155	0.155
chr6:16277615-16277615_1	6	16277365	16277865	cg14757107	enhancer	GMPR	0.497656	0.231412	-0.266244	0.00037026	0.110882	0.56475	0.47442	0.42674	0.56922	0.45315	0.28779	0.15077	0.32644	0.22496	0.76	0.75	0.66	0.68	0.59	0.62	0.46	0.54
chr7:2768566-2769865_2	7	2768866	2769366	cg03961401;cg03653726;cg13137809	enhancer	GNA12	0.910976	0.756295	-0.154681	0.0365554	0.39104	0.91579	0.90833	0.886203	0.920413	0.924143	0.820307	0.810127	0.72435	0.573617	0.933333	0.913333	0.92	0.92	0.663333	0.556667	0.543333	0.6
chr7:2854512-2854958_2	7	2854812	2855312	cg11018271	enhancer	GNA12	0.929608	0.563844	-0.365764	0.00341388	0.237556	0.91898	0.92121	0.9093	0.93181	0.96674	0.49732	0.77359	0.53657	0.41095	0.94	0.94	0.94	0.96	0.47	0.37	0.39	0.41
chr7:2768566-2769865_1	7	2768466	2768966	cg26517831;cg03961401;cg02004401	enhancer	GNA12	0.891575	0.681297	-0.210278	0.0298698	0.379846	0.917685	0.896405	0.84482	0.904885	0.89408	0.673045	0.796	0.661795	0.45601	0.865	0.865	0.84	0.845	0.92	0.885	0.91	0.865
chr7:79780310-79780310_1	7	79780060	79780560	cg25418001	enhancer	GNAI1	0.09137	0.345904	0.254534	0.0454059	0.406534	0.11233	0.09236	0.12178	0.06982	0.06056	0.36765	0.1939	0.61213	0.44388	0.37	0.31	0.34	0.28	0.15	0.14	0.07	0.14
chr7:79762706-79763206_1	7	79762606	79763106	cg16182691	enh_ins	GNAI1	0.498508	0.736788	0.23828	0.0362139	0.390897	0.55762	0.61307	0.47585	0.37433	0.47167	0.88172	0.55263	0.89089	0.81864	0.85	0.85	0.85	0.83	0.54	0.53	0.51	0.54
chr7:79775261-79775261_1	7	79775011	79775511	cg15066837	enhancer	GNAI1	0.046918	0.469404	0.422486	0.0316914	0.38306	0.05204	0.04269	0.05529	0.06762	0.01695	0.57173	0.37743	0.88625	0.42536	0.87	0.82	0.85	0.87	0.11	0.09	0.13	0.14
chr1:68215533-68216033_1	1	68215433	68215933	cg04849985	enh_prom	GNG12	0.273114	0.094252	-0.178862	0.0197706	0.361624	0.17978	0.23402	0.39905	0.37912	0.1736	0.09917	0.12833	0.09206	0.06975	0.21	0.16	0.16	0.14	0.2	0.18	0.22	0.19
chr1:68296079-68296579_2	1	68296379	68296879	cg00884805	enh_prom	GNG12	0.899418	0.61611	-0.283308	0.0462989	0.407927	0.89183	0.90181	0.87932	0.89751	0.92662	0.59092	0.82866	0.3705	0.43281	0.91	0.91	0.91	0.86	0.51	0.37	0.39	0.48
chr1:68176471-68176471_1	1	68176221	68176721	cg17125585	enhancer	GNG12	0.408112	0.115636	-0.292476	0.00016825	0.0830216	0.302	0.37729	0.45567	0.48276	0.42284	0.08047	0.13651	0.06542	0.06852	0.75	0.72	0.79	0.77	0.6	0.56	0.59	0.55
chr14:52347968-52347968_1	14	52347718	52348218	cg09261791	enhancer	GNG2	0.57676	0.39333	-0.18343	0.0107272	0.318759	0.48046	0.53926	0.64423	0.51708	0.70277	0.39257	0.2651	0.38384	0.4639	0.87	0.87	0.87	0.88	0.27	0.28	0.34	0.31
chr14:52350805-52351305_1	14	52350705	52351205	cg27019717	enh_prom	GNG2	0.062036	0.631334	0.569298	0.0180108	0.355847	0.07267	0.06133	0.1008	0.0409	0.03448	0.85221	0.44381	0.90049	0.82245	0.34	0.35	0.22	0.3	0.73	0.71	0.75	0.71
chr2:171784974-171785474_1	2	171784874	171785374	cg20720918;cg05309280;cg05866854	enh_prom	GORASP2	0.600493	0.488849	-0.111643	0.0375224	0.392168	0.513613	0.613853	0.65451	0.587473	0.633013	0.448697	0.439777	0.546333	0.408947	0.656667	0.566667	0.646667	0.6	0.236667	0.236667	0.173333	0.243333
chr2:171787310-171787810_2	2	171787610	171788110	cg23627083	enh_prom	GORASP2	0.396112	0.593228	0.197116	0.0169101	0.351648	0.44455	0.28154	0.41553	0.42844	0.4105	0.72697	0.59531	0.59626	0.64515	0.86	0.83	0.85	0.83	0.58	0.61	0.56	0.53
chr13:94965245-94965245_1	13	94964995	94965495	cg18397405	enhancer	GPC6	0.575598	0.766892	0.191294	0.00159761	0.185732	0.58143	0.55373	0.51905	0.6582	0.56558	0.82256	0.64588	0.80627	0.79596	0.74	0.69	0.77	0.76	0.61	0.7	0.59	0.62
chr13:93922982-93923482_1	13	93922882	93923382	cg00545232	enh_prom	GPC6	0.15786	0.59993	0.44207	0.00303375	0.227387	0.19447	0.19848	0.20071	0.10421	0.09143	0.64467	0.54021	0.75427	0.72751	0.56	0.55	0.58	0.55	0.08	0.14	0.1	0.09
chr2:157291012-157291662_1	2	157290912	157291412	cg14230859;cg02039987	enh_ins	GPD2	0.638049	0.467069	-0.17098	0.0105821	0.318138	0.58796	0.766425	0.64849	0.566325	0.621045	0.54138	0.436755	0.4338	0.359655	0.64	0.625	0.655	0.64	0.605	0.57	0.55	0.595
chr2:157291012-157291662_2	2	157291312	157291812	cg09290120;cg03230175	enh_ins	GPD2	0.385437	0.283911	-0.101526	0.0167469	0.350817	0.334535	0.45429	0.425855	0.36255	0.349955	0.30519	0.219655	0.36257	0.2498	0.68	0.68	0.62	0.63	0.745	0.725	0.725	0.73
chr7:23286179-23286679_2	7	23286479	23286979	cg17274742	enh_prom	GPNMB	0.063434	0.216346	0.152912	0.0170874	0.352484	0.06047	0.08423	0.07041	0.05978	0.04228	0.29171	0.16392	0.20554	0.31694	0.92	0.89	0.9	0.9	0.25	0.25	0.22	0.24
chr7:23286179-23286679_1	7	23286079	23286579	cg14444376;cg08455073	enh_prom	GPNMB	0.062291	0.203195	0.140904	0.0308786	0.381834	0.05212	0.08018	0.07293	0.058955	0.04727	0.336005	0.191385	0.13879	0.25949	0.87	0.865	0.88	0.885	0.255	0.24	0.23	0.25
chr4:22476976-22476976_1	4	22476726	22477226	cg05029312	enhancer	GPR125	0.852962	0.656438	-0.196524	0.000795	0.147423	0.90015	0.76735	0.85594	0.86663	0.87474	0.54961	0.71313	0.65987	0.69943	0.85	0.83	0.85	0.88	0.88	0.9	0.87	0.88
chr4:22483053-22483053_1	4	22482803	22483303	cg19394293	enhancer	GPR125	0.32838	0.543496	0.215116	0.0406834	0.397788	0.56179	0.32611	0.2844	0.26737	0.20223	0.44208	0.66536	0.6569	0.60434	0.68	0.67	0.7	0.71	0.69	0.71	0.69	0.72
chr12:131559818-131559818_1	12	131559568	131560068	cg22484594	enhancer	GPR133	0.516352	0.755564	0.239212	0.00872071	0.305476	0.36358	0.49639	0.59419	0.58454	0.54306	0.85736	0.56891	0.78245	0.85568	0.89	0.88	0.88	0.9	0.91	0.89	0.86	0.79
chr12:131438502-131439002_2	12	131438802	131439302	cg06550629	enh_prom	GPR133	0.10486	0.277174	0.172314	0.00856219	0.303796	0.08724		0.14223	0.07362	0.11635	0.31606	0.32363	0.26855	0.34751	0.85	0.82	0.83	0.82	0.29	0.29	0.36	0.34
chr12:131437702-131438202_1	12	131437602	131438102	cg08943696;cg24033224	enh_prom	GPR133	0.117951	0.512505	0.394554	0.0407882	0.398004	0.204475	0.10887	0.09356	0.14984	0.03301	0.64731	0.266405	0.72263	0.803955	0.965	0.94	0.96	0.955	0.32	0.32	0.3	0.275
chr12:131588753-131589340_1	12	131588653	131589153	cg23937381;cg13821287	enh_ins	GPR133	0.214147	0.508189	0.294042	0.00140511	0.177078	0.16447	0.18961	0.31504	0.15397	0.247645	0.651995	0.50691	0.36496	0.46093	0.855	0.98	0.98	0.97	0.55	0.55	0.495	0.53
chr12:131436785-131437285_1	12	131436685	131437185	cg02075142	enh_prom	GPR133	0.084774	0.549304	0.46453	0.0269196	0.374627	0.09434	0.07989	0.09983	0.09362	0.05619	0.64351	0.33624	0.84275	0.79049	0.85	0.83	0.87	0.84	0.35	0.26	0.23	0.28
chr12:131588540-131589455_1	12	131588440	131588940	cg23937381;cg13821287;cg18581657	enhancer	GPR133	0.214786	0.463763	0.248977	0.00051725	0.127034	0.167057	0.20357	0.29829	0.15001	0.255003	0.576707	0.46377	0.3679	0.436333	0.803333	0.825	0.86	0.85	0.536667	0.533333	0.476667	0.473333
chr12:131513346-131513361_1	12	131513104	131513604	cg27162642;cg17154975	enhancer	GPR133	0.612713	0.721859	0.109146	0.0304523	0.380805	0.523435	0.64061	0.61765	0.5735	0.70837	0.709035	0.72907	0.767985	0.778145	0.725	0.735	0.785	0.75	0.325	0.26	0.315	0.34
chr2:133174385-133175033_1	2	133174285	133174785	cg07785936	enh_prom_ins	GPR39	0.828362	0.607692	-0.22067	0.00427374	0.252671	0.80958	0.79337	0.82089	0.82555	0.89242	0.52433	0.58797	0.71868	0.51262	0.75	0.72	0.76	0.74	0.55	0.69	0.65	0.66
chr2:133339746-133339746_1	2	133339496	133339996	cg20814312	enhancer	GPR39	0.678732	0.454574	-0.224159	0.0416095	0.39943	0.6285		0.71425	0.68189	0.69029	0.55359	0.27009	0.35105	0.39784	0.51	0.45	0.46	0.41	0.39	0.49	0.42	0.46
chr16:57657264-57657764_1	16	57657164	57657664	cg05305099	enh_prom	GPR56	0.421124	0.267047	-0.154077	0.0468918	0.409068	0.57303	0.44894	0.34924	0.39883	0.33558	0.17822		0.35714	0.33704	0.84	0.86	0.86	0.87	0.38	0.41	0.38	0.43
chr16:57673008-57673508_1	16	57672908	57673408	cg09421111;cg09109520	enh_prom	GPR56	0.118568	0.272454	0.153886	0.0107056	0.318759	0.14014	0.15734	0.10806	0.09525	0.09205	0.37972	0.17226	0.32123	0.26927	0.32	0.33	0.3	0.35	0.67	0.7	0.67	0.67
chr16:19872240-19872240_1	16	19871990	19872490	cg02077068	enhancer	GPRC5B	0.779048	0.389518	-0.38953	0.0498046	0.413816	0.65849	0.78707	0.81956	0.74055	0.88957	0.18222	0.74265	0.11918	0.173	0.9	0.89	0.91	0.92	0.82	0.8	0.83	0.83
chr16:19871730-19871730_1	16	19871480	19871980	cg07837520	enhancer	GPRC5B	0.923212	0.671234	-0.251978	0.0346593	0.388389	0.90934	0.92151	0.91645	0.91971	0.94905	0.48761	0.80546	0.58056	0.56908	0.86	0.86	0.88	0.87	0.93	0.93	0.92	0.93
chr9:139249899-139250399_1	9	139249799	139250299	cg14350257	enh_prom	GPSM1	0.145254	0.490494	0.34524	0.0116638	0.3247	0.18742	0.14806	0.13787	0.15312	0.0998	0.59041	0.39109	0.61847	0.63132	0.96	0.93	0.94	0.94	0.42	0.43	0.39	0.41
chr9:139221076-139221716_1	9	139220976	139221476	cg14164080;cg13683534	enhancer	GPSM1	0.097672	0.280333	0.182661	0.0260968	0.373393	0.105785	0.1066	0.10563	0.08789	0.082455	0.42087	0.200405	0.30495	0.352325	0.24	0.255	0.195	0.225	0.525	0.56	0.4	0.51
chr9:139237266-139237766_1	9	139237166	139237666	cg14213590;cg25884399;cg13792579	enh_prom	GPSM1	0.371633	0.488614	0.116981	0.0426643	0.401345	0.408533	0.35262	0.35039	0.408087	0.338537	0.338097	0.543017	0.46791	0.561403	0.223333	0.23	0.173333	0.193333	0.126667	0.1	0.0766667	0.0933333
chr9:139250562-139251062_1	9	139250462	139250962	cg14271150;cg13705014	enh_prom	GPSM1	0.386179	0.701489	0.31531	0.0135006	0.336088	0.45988	0.418045	0.36064	0.35223	0.3401	0.768815	0.53661	0.8837	0.82408	0.865	0.845	0.86	0.865	0.435	0.44	0.42	0.41
chr9:139236663-139236777_1	9	139236470	139236970	cg24336398;cg14471064;cg03607179	enhancer	GPSM1	0.441649	0.609133	0.167483	0.00379285	0.244823	0.510137	0.447937	0.418323	0.420613	0.411237	0.53277	0.621977	0.550703	0.622477	0.746667	0.73	0.746667	0.74	0.463333	0.52	0.413333	0.463333
chr9:139239655-139240155_2	9	139239955	139240455	cg27478879;cg21195231	enh_prom	GPSM1	0.502922	0.6204	0.117478	0.0180558	0.356024	0.5498	0.47792	0.50117	0.45677	0.52895	0.53282	0.70233	0.58616	0.5924	0.75	0.75	0.79	0.77	0.37	0.38	0.35	0.35
chr16:46919825-46920325_1	16	46919725	46920225	cg04839706	enh_prom	GPT2	0.744394	0.339434	-0.40496	0.00720056	0.291014	0.74113	0.82819	0.66093	0.79181	0.69991	0.20538	0.49287	0.18277	0.21334	0.87	0.81	0.84	0.84	0.75	0.7	0.72	0.7
chr16:46963696-46964309_1	16	46963596	46964096	cg02506360;cg05780543	enh_ins	GPT2	0.45267	0.292529	-0.160141	0.00247876	0.21464	0.402255	0.505655	0.46631	0.3733	0.51583	0.26875	0.336515	0.223385	0.284965	0.45	0.385	0.45	0.415	0.19	0.185	0.175	0.18
chr11:123395939-123396439_1	11	123395839	123396339	cg26393964;cg26617787;cg03627771	enh_prom	GRAMD1B	0.603791	0.719727	0.115935	0.0304107	0.380685	0.56087	0.601757	0.623713	0.583467	0.64915	0.645543	0.691837	0.825853	0.785833	0.873333	0.853333	0.88	0.883333	0.696667	0.686667	0.676667	0.666667
chr11:123461363-123461363_1	11	123461113	123461613	cg16699198	enhancer	GRAMD1B	0.362882	0.622488	0.259606	0.0147834	0.343254	0.43163	0.37901	0.35205	0.36311	0.28861	0.69231	0.61106	0.72922	0.71234	0.85	0.85	0.9	0.88	0.77	0.81	0.81	0.81
chr5:125782749-125782749_1	5	125782499	125782999	cg14819242	enhancer	GRAMD3	0.745234	0.413742	-0.331492	0.00260772	0.216823	0.66436	0.74574	0.77023	0.76691	0.77893	0.27849	0.38191	0.35149	0.44296	0.8	0.72	0.81	0.78	0.24	0.24	0.26	0.25
chr5:125826160-125826160_1	5	125825910	125826410	cg22777467	enhancer	GRAMD3	0.387834	0.70226	0.314426	0.00088496	0.153394	0.4403	0.5383	0.35783	0.32563	0.27711	0.76955	0.81655	0.61918	0.67631	0.91	0.89	0.92	0.91	0.84	0.79	0.79	0.77
chr5:125701243-125701243_1	5	125700993	125701493	cg25315806	enhancer	GRAMD3	0.819272	0.477828	-0.341444	0.00305009	0.227935	0.81392	0.74292	0.83386	0.84896	0.8567	0.41489	0.38389		0.50974	0.86	0.88	0.9	0.87	0.47	0.41	0.32	0.49
chr22:47074778-47074810_1	22	47074544	47075044	cg19452173;cg13124342;cg22829799	insulator	GRAMD4	0.480053	0.792821	0.312767	0.00913107	0.309594	0.633703	0.490883	0.4562	0.37032	0.44916	0.903133	0.609907	0.943807	0.888463	0.943333	0.936667	0.936667	0.943333	0.94	0.93	0.943333	0.936667
chr22:47022418-47023209_1	22	47022318	47022818	cg02122610;cg22786631;cg25390635;cg12853158;cg16617543;cg04955856;cg26492175;cg21811450	enhancer	GRAMD4	0.42361	0.617478	0.193868	0.0397188	0.395367	0.56969	0.477892	0.348943	0.398513	0.323013	0.65084	0.49655	0.74438	0.750721	0.845714	0.824286	0.852857	0.84	0.857143	0.86	0.838571	0.842857
chr18:18821913-18823509_4	18	18823013	18823513	cg14034197;cg07653946;cg26518100	promoter	GREB1L	0.198555	0.09437	-0.104185	0.00589325	0.277607	0.180573	0.231577	0.25174	0.12339	0.205493	0.126993	0.0811633	0.0681533	0.07038	0.156667	0.143333	0.153333	0.146667	0.0666667	0.0733333	0.0666667	0.0733333
chr18:18821913-18823509_5	18	18823413	18823913	cg26518100	promoter	GREB1L	0.434648	0.145858	-0.28879	0.00542113	0.269702	0.37953	0.54465	0.55556	0.22827	0.46523	0.23648	0.09504	0.08082	0.06763	0.24	0.2	0.24	0.22	0.08	0.1	0.08	0.07
chr1:240671647-240671647_1	1	240671397	240671897	cg18287066	enhancer	GREM2	0.053258	0.254188	0.20093	0.0170023	0.351932	0.03917	0.04771	0.07674	0.05399	0.04868	0.42274	0.16726	0.28776	0.26502	0.68	0.63	0.69	0.64	0.63	0.63	0.66	0.57
chr1:240776162-240776316_1	1	240775989	240776489	cg23210268;cg00949801;cg26155556;cg11859922	enhancer	GREM2	0.232379	0.541575	0.309197	0.0476341	0.41017	0.197407	0.26498	0.306883	0.133147	0.259477	0.701683	0.347117	0.744153	0.71096	0.746667	0.763333	0.76	0.81	0.866667	0.83	0.803333	0.833333
chr10:121167974-121167974_1	10	121167724	121168224	cg01206259	enhancer	GRK5	0.799176	0.610808	-0.188368	0.0218576	0.364808	0.84535	0.79987	0.78079	0.73739	0.83248	0.5322	0.58521	0.6159	0.50771	0.87	0.87	0.88	0.86	0.75	0.76	0.74	0.75
chr10:121011644-121011644_1	10	121011394	121011894	cg17897352	enhancer	GRK5	0.69312	0.337136	-0.355984	6.953e-05	0.0592484	0.77267	0.6359	0.64292	0.70348	0.71063	0.40959	0.23245	0.2976	0.32265	0.87	0.84	0.86	0.87	0.64	0.63	0.6	0.61
chr10:121125566-121125566_1	10	121125316	121125816	cg26759179	enhancer	GRK5	0.110972	0.330128	0.219156	0.030311	0.380531	0.10889	0.10334	0.12477	0.11683	0.10103	0.57112	0.23606	0.33158	0.33123	0.86	0.87	0.85	0.85	0.65	0.63	0.56	0.63
chr10:121171859-121172898_1	10	121171759	121172259	cg09085932;cg00290758	enhancer	GRK5	0.113308	0.351565	0.238257	0.00266589	0.217765	0.134365	0.124145	0.14663	0.10472	0.05668	0.43666	0.329465	0.386905	0.402395	0.69	0.68	0.705	0.66	0.63	0.61	0.595	0.615
chr10:121169616-121169671_1	10	121169394	121169894	cg22826038;cg11312674	enhancer	GRK5	0.635732	0.36951	-0.266222	0.0043329	0.2539	0.75615	0.705465	0.478735	0.696685	0.541625	0.3832	0.359555	0.271745	0.39139	0.83	0.805	0.825	0.83	0.535	0.53	0.505	0.495
chr10:121171859-121172898_2	10	121172159	121172659	cg23537932;cg00522048	enhancer	GRK5	0.185151	0.503153	0.318002	0.0122982	0.327536	0.21864	0.204165	0.19423	0.167235	0.141485	0.537055	0.43962	0.675865	0.6154	0.705	0.705	0.695	0.675	0.785	0.755	0.76	0.75
chr10:121155124-121155124_1	10	121154874	121155374	cg15580458	enhancer	GRK5	0.496162	0.725496	0.229334	0.0493337	0.412785	0.39349	0.51445	0.59606	0.35217	0.62464	0.81954	0.59402	0.89996	0.83396	0.42	0.44	0.34	0.33	0.72	0.7	0.63	0.67
chr4:106631763-106632263_1	4	106631663	106632163	cg24315973;cg06677089	enh_prom	GSTCD	0.678893	0.793229	0.114336	0.0083866	0.302314	0.717065	0.631445	0.66458	0.682965	0.69841	0.77889	0.87321	0.811335	0.792985	0.905	0.935	0.92	0.915	0.2	0.195	0.21	0.185
chr4:106729541-106730041_1	4	106729441	106729941	cg16758598	enh_prom	GSTCD	0.32363	0.61074	0.28711	0.0361181	0.390645	0.31564	0.30019	0.37035	0.26816	0.36381	0.70401	0.33439	0.81916	0.75176	0.86	0.86	0.86	0.86	0.21	0.21	0.21	0.23
[truncated: 2,826 more rows]
