# Supplementary material for: Epigenetic Alterations Affecting Transcription Factors and Signaling Pathways in Stromal Cells of Endometriosis
Source: PLoS One. 2017 Jan 26;12(1):e0170859. doi: 10.1371/journal.pone.0170859 (PMC5268815; doi:10.1371/journal.pone.0170859)
Supplement: S6 Table — (XLSX) [file pone.0170859.s014.xlsx]

## Sheet: S6Table
			Average of fractional methylation accros lenient DM CpGs			Average of fractional methylation accros lenient DM segments
			Without methylation-expression correlation	With methylation-expression correlation	p-value comparing DM with and without methyl.-exp. Correlation	Without methylation-expression correlation	With methylation-expression correlation	p-value comparing DM with and without methyl.-exp. Correlation
Hypermethyled CpGs	Promoter	CESC	0.253069	0.176065	0.000932849	0.254157	0.18262	0.000561
		OESC	0.551194	0.546367	0.95228	0.514446	0.523711	0.901025
	Enhancer	CESC	0.290529	0.21324	0.00115773	0.293492	0.232595	0.002873
		OESC	0.594816	0.577978	0.824901	0.579525	0.57391	0.936951
	Insulator	CESC	0.335362	0.279199	0.00247082	0.326389	0.23112	7.03e-05
		OESC	0.604664	0.582811	0.731344	0.576808	0.576808	0.338846
Hypomethylation CpGs	Promoter	CESC	0.613695	0.712028	2.5765e-05	0.580196	0.707371	4.47701e-06
		OESC	0.331019	0.349562	0.75938	0.337306	0.36102	0.704243
	Enhancer	CESC	0.659329	0.753988	9.81585e-05	0.638662	0.742383	2.50034e-05
		OESC	0.376034	0.395018	0.749379	0.380929	0.401337	0.730084
	Insulator	CESC	0.618826	0.660644	0.0208002	0.59115	0.641834	0.0126038
		OESC	0.348755	0.373282	0.505759	0.361252	0.389691	0.508837
*note the p-value comparing CESC to OESC are significant since we are focusing here in DM sites
