# Supplementary material for: Epigenetic Alterations Affecting Transcription Factors and Signaling Pathways in Stromal Cells of Endometriosis
Source: PLoS One. 2017 Jan 26;12(1):e0170859. doi: 10.1371/journal.pone.0170859 (PMC5268815; doi:10.1371/journal.pone.0170859)
Supplement: S9 Table — (XLSX) [file pone.0170859.s017.xlsx]

## Sheet: S9Table
Sample type/type of comparisson	Medical center	methods used	statistical cutoffs	DM gene mumber	DE gene number	DM_DE gene number	genes and pathways highlited by the authors	Validation	reference
Tissue: endometriunm of patients with endometriosis and healthy controls/ menstual cycle phase specific DM and DM_DE	University of California, San Francisco USA	Human Methylation 27K platform and Affimetrix HU13 3Plus 2.0 gene expression array	DNA methylation: Db>0.136; Association DM_ DE using Sperman correlation test r	219 (by cycle phase); 210 (across the cycle phases)	ND in the mein text	ND in the main text	cell cycle and proliferation (CDK4,CDK6,CDKN2B,CDKN2A,TEK, LAMA3); Inflamation and immune responese (BST2,PLEK,CCL3,IL6); cell adhesion (CDH8, CCDN8,COL12A1,COL11A2); cell migration (G1PC1,CCKAR,TN53), oxidative stress (ALD1A3,CYP2A13,GSTM1,PLOD3)	no	Houshdaran,S. et al., 2016
cultured stroma cells: control, eutopic and ectopic /only Eutopic vs. ectopic stroma cells comparissons were discussed in details	Yamagichi University Craduate School of Medicine, Japan	Human Methylation 27K platform and Affimetrix Human gene 1.0 ST Array	DNA methylation:Db>0.2; Expression: et least 2-fold change, p<0.01	809 (eutopic vs. ectopic )	829 (eutopic vs. ectopic)	75 (eutopic vs. ectopic)	NR5A1, STAR, STAR6, HSD17B2,	Bis-seq, Q-PCR	Yamagata Y. et al., 2014
Tissue pools (n=5 per pool) control*, eutopic endometrium, peritoneal EM; Ovarian EM, deeply infiltrating EM/ Eutopic endometrium vs all other groups of ectopic lesions:	Institut Cochin, Paris, France	MeDIP array and expression array (Borhese B. et al 2008)	DNA methylation: intensity ratio > 1.50 defines hypermethylated and <0.66 hypomethylation;expression:fold change >2	498	ND in the mein text	35	PYDC1,ADAP1,SLC16A3,FAIM3,PLD2,CBS,CCDC76,HOXD11,HOXD10,CDC2L6,TBC1D2,RXRB,RXRA,TFDP3,PCGF3,ADPRHL1	Q-PCR	Borhese, B. et al., 2010
Tissue:control and eutopic endometrium/ control vs. eutopic endometrium	Yale University, New Haven, CT, USA	Human Methylation 27K platform	DNA methylation: fold change >1.5 ;p<0.05; expression: NA	120	NA	4 (Q-PCR validation)	MGMT, DUSP22, CDCA22, ID2,RBBP7, TNFRSFIB,BMPRIB,ZNF681,IGSF21,TP73	bis-seq, Q-PCR	Hanyia Naqvi, MS.et al, 2014
Tissue:control and eutopic endometrium/menstrual cycle phase	Oxford ENDOX study	Human 450K methylation Array	DNA methylation:FDR<0.05,Db ranging from -0.01 to -0.16 and from o.01 to 0.08; expression:NA	28	NA	NA	PI3,SLC43A3,MGAT5B,MUC4,HIVEP3,FGG,CLCF1,CANT1,LTK,AHRR,AKR1B1,APEH,CST11,ELOVL4,HBE1,NEGR1	bis-seq	Saare,M. et al., 2016
cultured stroma cells: control and ectopic endometrium / contro vs. ectopic stroma cells	Feinberg School of medicine, Northwestern University , Chicago, USA	Human 450K methylation Array and Affimetrics human expression Array	DNA methylation:cutoff requiring DFM >0.15 with no p-value criterion, expression:	9021	2430	403	NR5A1,ESR1, HOXA5, HOXA9, HOXA11, HOXA10, HOXA6, GATA2, GATA4, GATA6,ZNF423,TXB3,ZFPM1	Q-PCR, methylation specific PCR and in vitro cell culture assays	Dyson ,MT et al., 2014
NA: not applicable, ND: not discussed
*- no comparisson for DM genes between controls and/or eutopic and/or ectopic lesions was reported in this study.
